# Supplementary material for: Transcriptomic signatures of the insular cortex in a mouse model of neuropathic pain
Source: Front Mol Neurosci. 2026 Jul 2;19:1840950. doi: 10.3389/fnmol.2026.1840950 (PMC13372706; doi:10.3389/fnmol.2026.1840950)
Supplement: Supplementary file 2 [file Data_Sheet_1.xlsx]

## Sheet: aIC SNI-2w
ENSEMBL	SYMBOL	ENTREZID	baseMean	log2FoldChange	lfcSE	stat	pvalue	padj	change
ENSMUSG00000000001	Gnai3	14679	505.509	-0.188783	0.100049	-1.88691	0.0591724	0.216516	stable
ENSMUSG00000000028	Cdc45	12544	25.711	-0.234392	0.216658	-1.08185	0.279319	0.522625	stable
ENSMUSG00000044338	Aplnr	23796	25.8744	1.85637	0.260957	7.11371	1.12962e-12	2.19799e-09	up
ENSMUSG00000000056	Narf	67608	1122.57	-0.0322142	0.0735069	-0.438247	0.661207	0.827017	stable
ENSMUSG00000000058	Cav2	12390	583.869	-0.0704722	0.16072	-0.438477	0.661041	0.826986	stable
ENSMUSG00000000078	Klf6	23849	1050.42	0.0318957	0.0846447	0.376818	0.706309	0.853791	stable
ENSMUSG00000000085	Scmh1	29871	932.527	0.198957	0.077079	2.58121	0.00984547	0.0732429	stable
ENSMUSG00000000088	Cox5a	12858	1983.19	-0.241837	0.0598446	-4.04108	5.32049e-05	0.00292077	stable
ENSMUSG00000000031	H19	14955	30.8001	1.55029	0.323005	4.79961	1.58979e-06	0.00024209	up
ENSMUSG00000000120	Ngfr	18053	27.2727	-0.0188924	0.241835	-0.0781211	0.937732	0.973768	stable
ENSMUSG00000000125	Wnt3	22415	23.254	0.621305	0.258609	2.40249	0.0162839	0.0994191	stable
ENSMUSG00000047497	Adamts12	239337	8.11481	1.54117	0.435381	3.53983	0.000400389	0.010281	up
ENSMUSG00000000127	Fer	14158	222.533	-0.12831	0.081309	-1.57805	0.114554	0.314012	stable
ENSMUSG00000000131	Xpo6	74204	1725.48	0.149792	0.0732692	2.04441	0.0409127	0.173528	stable
ENSMUSG00000000134	Tfe3	209446	866.404	0.160922	0.0876344	1.83629	0.0663141	0.230999	stable
ENSMUSG00000000142	Axin2	12006	622.356	0.277458	0.112768	2.46042	0.0138773	0.0904942	stable
ENSMUSG00000000148	Brat1	231841	381.472	0.133419	0.0866708	1.53938	0.123712	0.327033	stable
ENSMUSG00000000149	Gna12	14673	1964.36	0.185298	0.0765765	2.41978	0.0155301	0.0964064	stable
ENSMUSG00000000154	Slc22a18	18400	14.8061	-0.206263	0.304106	-0.678261	0.497606	0.715494	stable
ENSMUSG00000000167	Pih1d2	72614	24.9888	0.260394	0.221615	1.17498	0.240003	0.47936	stable
ENSMUSG00000000168	Dlat	235339	1980.57	-0.0433018	0.0557278	-0.777023	0.437145	0.668625	stable
ENSMUSG00000000171	Sdhd	66925	1555.14	-0.159863	0.0478393	-3.34166	0.00083279	0.0159386	stable
ENSMUSG00000000184	Ccnd2	12444	1139.8	-0.274857	0.0664438	-4.13669	3.52347e-05	0.00214993	stable
ENSMUSG00000000194	Gpr107	277463	1196.88	0.0751586	0.0642004	1.17069	0.241725	0.480923	stable
ENSMUSG00000000197	Nalcn	338370	1631.78	-0.0424126	0.101605	-0.417425	0.676368	0.835182	stable
ENSMUSG00000000202	Btbd17	72014	622.845	0.0745914	0.126207	0.591023	0.554505	0.756387	stable
ENSMUSG00000000214	Th	21823	51.8689	-0.42555	0.199793	-2.12996	0.0331751	0.153207	stable
ENSMUSG00000000223	Drp2	13497	1664.05	0.218684	0.076104	2.87349	0.00405966	0.0418577	stable
ENSMUSG00000000247	Lhx2	16870	1235.85	0.097888	0.105415	0.928598	0.353097	0.595592	stable
ENSMUSG00000000253	Gmpr	66355	733.427	0.0154643	0.0586056	0.26387	0.79188	0.902247	stable
ENSMUSG00000000266	Mid2	23947	393.644	-0.135618	0.115728	-1.17187	0.241248	0.480574	stable
ENSMUSG00000000275	Trim25	217069	198.988	0.0107948	0.150723	0.07162	0.942904	0.975549	stable
ENSMUSG00000000276	Dgke	56077	1419.06	-0.0232658	0.0645564	-0.360396	0.718551	0.861219	stable
ENSMUSG00000000278	Scpep1	74617	331.149	-0.0724577	0.0789115	-0.918215	0.358506	0.601241	stable
ENSMUSG00000000282	Mnt	17428	959.101	0.0228329	0.0989297	0.230799	0.817471	0.916309	stable
ENSMUSG00000000290	Itgb2	16414	140.268	-0.133289	0.120485	-1.10628	0.268607	0.511175	stable
ENSMUSG00000000295	Hddc2	69692	163.939	-0.0367668	0.134919	-0.27251	0.78523	0.898344	stable
ENSMUSG00000000296	Tpd52l1	21987	436.632	-0.197531	0.109455	-1.80467	0.0711256	0.240902	stable
ENSMUSG00000000301	Pemt	18618	40.2897	-0.116461	0.187524	-0.621043	0.534572	0.741969	stable
ENSMUSG00000000303	Cdh1	12550	110.206	0.264773	0.182719	1.44907	0.147317	0.362028	stable
ENSMUSG00000000305	Cdh4	12561	685.621	0.0908398	0.152743	0.594723	0.552029	0.754713	stable
ENSMUSG00000000308	Ckmt1	12716	3657.7	-0.0810121	0.0649318	-1.24765	0.212159	0.448603	stable
ENSMUSG00000000317	Bcl6b	12029	50.4118	-0.301192	0.192619	-1.56366	0.117896	0.318808	stable
ENSMUSG00000000318	Clec10a	17312	21.6522	0.096989	0.25986	0.373236	0.708973	0.855771	stable
ENSMUSG00000000320	Alox12	11684	14.783	0.195509	0.3192	0.612498	0.540209	0.74642	stable
ENSMUSG00000000326	Comt	12846	1964.03	-0.148229	0.0751157	-1.97335	0.0484561	0.192299	stable
ENSMUSG00000000339	Rtca	66368	975.957	-0.0494299	0.0628498	-0.786477	0.431588	0.664496	stable
ENSMUSG00000000340	Dbt	13171	324.488	-0.0892578	0.085318	-1.04618	0.295479	0.538411	stable
ENSMUSG00000000346	Dazap2	23994	2926.29	-0.0535584	0.0482042	-1.11107	0.266536	0.508784	stable
ENSMUSG00000000355	Mcts1	68995	587.094	-0.290648	0.127384	-2.28166	0.0225094	0.122114	stable
ENSMUSG00000000359	Rem1	19700	13.5087	0.39439	0.341529	1.15478	0.248182	0.487357	stable
ENSMUSG00000000365	Rnf17	30054	7.92529	-0.920625	0.404057	-2.27846	0.0226994	0.122878	stable
ENSMUSG00000000374	Trappc10	216131	2392.18	0.0949191	0.0722096	1.31449	0.18868	0.42068	stable
ENSMUSG00000000378	Ccm2	216527	1459.11	-0.269072	0.0834687	-3.22363	0.00126577	0.0203733	stable
ENSMUSG00000000384	Tbrg4	21379	664.837	0.160158	0.075387	2.12448	0.03363	0.154696	stable
ENSMUSG00000000392	Fap	14089	51.8501	0.068604	0.195238	0.351387	0.725298	0.865396	stable
ENSMUSG00000000399	Ndufa9	66108	1883.55	-0.150488	0.0538509	-2.79453	0.00519755	0.0485962	stable
ENSMUSG00000000402	Egfl6	54156	58.6253	-0.157857	0.197359	-0.799848	0.423799	0.65759	stable
ENSMUSG00000000409	Lck	16818	26.6412	0.0662352	0.224279	0.295325	0.767746	0.888768	stable
ENSMUSG00000000416	Cttnbp2	30785	1293.73	0.00361548	0.0587768	0.0615121	0.950951	0.979222	stable
ENSMUSG00000000420	Galnt1	14423	924.527	0.0399731	0.0803661	0.497388	0.618916	0.801246	stable
ENSMUSG00000000439	Mkrn2	67027	481.995	0.0764165	0.0750963	1.01758	0.308877	0.552048	stable
ENSMUSG00000000440	Pparg	19016	62.8841	0.334732	0.208812	1.60303	0.108928	0.305697	stable
ENSMUSG00000000441	Raf1	110157	590.151	0.239809	0.0810068	2.96036	0.00307284	0.0352632	stable
ENSMUSG00000000486	Septin1	54204	24.872	0.0882966	0.236478	0.373382	0.708864	0.855759	stable
ENSMUSG00000000486	Gm4532	100043580	24.872	0.0882966	0.236478	0.373382	0.708864	0.855759	stable
ENSMUSG00000000489	Pdgfb	18591	888.478	-0.339406	0.100614	-3.37335	0.000742593	0.0147101	stable
ENSMUSG00000000530	Acvrl1	11482	508.361	-0.0812834	0.100406	-0.809548	0.4182	0.653652	stable
ENSMUSG00000000531	Tamalin	56149	1414.15	-0.343121	0.0892199	-3.84579	0.000120164	0.00484866	stable
ENSMUSG00000000532	Acvr1b	11479	3387.12	0.0968146	0.0529906	1.82701	0.0676978	0.23397	stable
ENSMUSG00000000538	Tom1l2	216810	7704.72	0.15158	0.0831302	1.82341	0.0682419	0.235061	stable
ENSMUSG00000000552	Zfp385a	29813	1999.36	0.149731	0.115932	1.29154	0.196516	0.429744	stable
ENSMUSG00000000555	Itga5	16402	112.022	-0.224812	0.177862	-1.26397	0.206242	0.441638	stable
ENSMUSG00000000560	Gabra2	14395	814.006	-0.139018	0.133443	-1.04178	0.297515	0.539997	stable
ENSMUSG00000000561	Wdr77	70465	603.548	-0.213923	0.0700022	-3.05595	0.00224352	0.0296718	stable
ENSMUSG00000000562	Adora3	11542	21.0006	-0.193689	0.263711	-0.734476	0.462659	0.688042	stable
ENSMUSG00000000562	Tmigd3	69296	21.0006	-0.193689	0.263711	-0.734476	0.462659	0.688042	stable
ENSMUSG00000000563	Atp5pb	11950	4567.46	-0.179838	0.0605815	-2.96853	0.0029923	0.0347257	stable
ENSMUSG00000000567	Sox9	20682	552.653	0.0222358	0.101421	0.219242	0.826462	0.920501	stable
ENSMUSG00000000568	Hnrnpd	11991	2518.73	-0.135087	0.0871541	-1.54998	0.121147	0.323651	stable
ENSMUSG00000000579	Dynlt1c	100040563	11.7942	0.237958	0.32404	0.734348	0.462736	0.688042	stable
ENSMUSG00000000581	C1d	57316	713.154	-0.21826	0.118622	-1.83997	0.0657733	0.230075	stable
ENSMUSG00000000594	Gm2a	14667	1953.84	0.0764314	0.0722356	1.05808	0.290017	0.533149	stable
ENSMUSG00000000600	Krit1	79264	507.204	-0.106499	0.0805896	-1.3215	0.186334	0.417356	stable
ENSMUSG00000000605	Clcn4	12727	3680.44	0.0175656	0.0635758	0.276294	0.782322	0.896716	stable
ENSMUSG00000000627	Sema4f	20355	1255.05	0.217167	0.0943337	2.30212	0.0213285	0.117937	stable
ENSMUSG00000000628	Hk2	15277	121.048	0.138168	0.139089	0.993382	0.320524	0.563159	stable
ENSMUSG00000000631	Myo18a	360013	4381.22	0.265578	0.086681	3.06385	0.00218508	0.0291432	stable
ENSMUSG00000000632	Sez6	20370	3788.3	-0.0344824	0.137901	-0.250053	0.802547	0.90798	stable
ENSMUSG00000000682	Cd52	23833	41.433	-0.138071	0.198789	-0.694558	0.487333	0.706998	stable
ENSMUSG00000000686	Abhd15	67477	14.4014	-0.407212	0.307305	-1.32511	0.185135	0.416133	stable
ENSMUSG00000000693	Loxl3	16950	77.6613	0.0342417	0.137629	0.248797	0.803518	0.908471	stable
ENSMUSG00000000708	Kat2b	18519	308.141	-0.104909	0.0873042	-1.20165	0.2295	0.467707	stable
ENSMUSG00000000711	Rab5b	19344	3912.68	-0.0130106	0.0620084	-0.20982	0.833809	0.924011	stable
ENSMUSG00000000732	Icosl	50723	73.4426	-0.151101	0.145721	-1.03692	0.299772	0.542764	stable
ENSMUSG00000000738	Spg7	234847	1163.7	0.167087	0.0652747	2.55976	0.0104746	0.0758293	stable
ENSMUSG00000000740	Rpl13	270106	6043	-0.18007	0.077565	-2.32154	0.0202578	0.114289	stable
ENSMUSG00000000743	Chmp1a	234852	2576.37	-0.0276386	0.0751041	-0.368003	0.712871	0.857654	stable
ENSMUSG00000000751	Rpa1	68275	1134.82	-0.0754232	0.0638806	-1.18069	0.237726	0.477087	stable
ENSMUSG00000000753	Serpinf1	20317	265.548	0.176814	0.132133	1.33815	0.180847	0.410233	stable
ENSMUSG00000000759	Tubgcp3	259279	592.413	0.0397168	0.0623788	0.636704	0.524318	0.7347	stable
ENSMUSG00000000766	Oprm1	18390	10.6771	0.440257	0.358925	1.2266	0.219973	0.457168	stable
ENSMUSG00000000776	Polr3d	67065	410.805	-0.0681966	0.0842365	-0.809585	0.418179	0.653652	stable
ENSMUSG00000000782	Tcf7	21414	113.67	0.134034	0.132078	1.01482	0.310194	0.553104	stable
ENSMUSG00000000787	Ddx3x	13205	3527.54	-0.0450664	0.0966962	-0.466062	0.641171	0.816121	stable
ENSMUSG00000000791	Il12rb1	16161	13.2207	0.449215	0.311658	1.44137	0.14948	0.365039	stable
ENSMUSG00000000792	Slc5a5	114479	374.335	-0.136291	0.106236	-1.2829	0.199527	0.433459	stable
ENSMUSG00000000794	Kcnn3	140493	442.802	-0.156216	0.136838	-1.14161	0.253615	0.49383	stable
ENSMUSG00000000804	Usp32	237898	2679.41	0.0344989	0.0840426	0.410493	0.681444	0.838418	stable
ENSMUSG00000000805	Car4	12351	670.504	0.174967	0.0972232	1.79964	0.0719171	0.242288	stable
ENSMUSG00000000811	Txnrd3	232223	103.792	0.485157	0.124109	3.90912	9.26313e-05	0.0042134	stable
ENSMUSG00000000823	Zfp512b	269401	925.962	0.345855	0.0937837	3.6878	0.000226203	0.00706109	stable
ENSMUSG00000000826	Dnajc5	13002	8781.57	0.0303845	0.0563569	0.539144	0.589788	0.780644	stable
ENSMUSG00000000827	Tpd52l2	66314	899	-0.135794	0.0585215	-2.32042	0.0203183	0.114483	stable
ENSMUSG00000000838	Fmr1	14265	1184.8	-0.02975	0.114879	-0.258969	0.795659	0.904661	stable
ENSMUSG00000000861	Bcl11a	14025	1776.07	-0.097749	0.0646418	-1.51217	0.130492	0.337195	stable
ENSMUSG00000000869	Il4	16189	212.135	-0.254246	0.11136	-2.2831	0.0224246	0.121843	stable
ENSMUSG00000000876	Pxmp4	59038	421.834	0.0252494	0.0916877	0.275385	0.783021	0.897095	stable
ENSMUSG00000000881	Dlg3	53310	4167.19	0.0360562	0.0577214	0.624659	0.532195	0.740136	stable
ENSMUSG00000000884	Gnb1l	13972	74.4594	-0.10744	0.144976	-0.741092	0.458638	0.685398	stable
ENSMUSG00000000889	Dbh	13166	14.6096	-0.594068	0.344529	-1.72429	0.0846553	0.266255	stable
ENSMUSG00000000901	Mmp11	17385	31.0147	0.146982	0.219191	0.670567	0.502496	0.71852	stable
ENSMUSG00000000902	Smarcb1	20587	1038.62	-0.0575879	0.0739496	-0.778745	0.43613	0.66754	stable
ENSMUSG00000000915	Hip1r	29816	1844.89	0.307212	0.0822069	3.73706	0.000186183	0.00634326	stable
ENSMUSG00000000916	Nsun5	100609	137.407	0.0116456	0.114504	0.101705	0.918991	0.965467	stable
ENSMUSG00000000934	Top1mt	72960	193.033	-0.127286	0.118988	-1.06973	0.28474	0.528049	stable
ENSMUSG00000000957	Mmp14	17387	343.922	0.125093	0.109815	1.13912	0.254652	0.494946	stable
ENSMUSG00000000958	Slc7a7	20540	60.8329	-0.0935877	0.164945	-0.567388	0.570451	0.768027	stable
ENSMUSG00000000959	Oxa1l	69089	923.819	0.00277437	0.0702279	0.0395052	0.968488	0.987146	stable
ENSMUSG00000000976	Heatr6	217026	283.812	0.120022	0.0858276	1.39841	0.161991	0.383556	stable
ENSMUSG00000000983	Wfdc18	14038	22.051	-0.356672	0.251856	-1.41617	0.156725	0.376047	stable
ENSMUSG00000001016	Ilf2	67781	1550.89	-0.0893794	0.0433919	-2.05982	0.0394161	0.169602	stable
ENSMUSG00000001017	Chtop	66511	3250.16	-0.112261	0.0567807	-1.9771	0.0480304	0.191371	stable
ENSMUSG00000001018	Snapin	20615	826.296	0.01934	0.0683982	0.282756	0.777364	0.89401	stable
ENSMUSG00000001021	S100a3	20197	9.31075	-0.0799095	0.352176	-0.226902	0.8205	0.917742	stable
ENSMUSG00000001025	S100a6	20200	234.737	-0.281818	0.12269	-2.29699	0.0216192	0.119138	stable
ENSMUSG00000001029	Icam2	15896	89.0744	-0.155503	0.131252	-1.18476	0.236111	0.475206	stable
ENSMUSG00000001034	Mapk7	23939	374.657	0.355366	0.10138	3.50529	0.000456116	0.0111247	stable
ENSMUSG00000001036	Epn2	13855	2560.13	0.0109885	0.0503873	0.218081	0.827366	0.920861	stable
ENSMUSG00000001039	B9d1	27078	158.953	-0.0621133	0.10537	-0.58948	0.555539	0.75709	stable
ENSMUSG00000001052	Sec24b	99683	1080.96	0.0843683	0.0737619	1.14379	0.25271	0.492893	stable
ENSMUSG00000001053	N4bp3	212706	309.614	-0.436813	0.114662	-3.80958	0.000139203	0.00532255	stable
ENSMUSG00000001054	Rmnd5b	66089	1009.55	-0.118476	0.0704326	-1.68211	0.0925471	0.278086	stable
ENSMUSG00000001056	Nhp2	52530	612.002	-0.337793	0.0834424	-4.04822	5.16082e-05	0.00288742	stable
ENSMUSG00000001062	Vps9d1	72325	1041.45	0.288996	0.111957	2.5813	0.00984276	0.0732429	stable
ENSMUSG00000001065	Zfp276	57247	198.605	0.134955	0.11588	1.16461	0.244178	0.483198	stable
ENSMUSG00000001082	Mfsd10	68294	194.185	0.263568	0.10694	2.46464	0.0137151	0.0899078	stable
ENSMUSG00000001089	Luzp1	269593	2012.27	0.0521453	0.126872	0.411009	0.681066	0.838206	stable
ENSMUSG00000001098	Kctd10	330171	705.552	0.0282103	0.101052	0.279165	0.780118	0.895417	stable
ENSMUSG00000001100	Poldip2	67811	2003.38	0.0313826	0.0634434	0.494655	0.620844	0.802485	stable
ENSMUSG00000001103	Sebox	18292	42.4917	0.0179055	0.186962	0.0957706	0.923703	0.96711	stable
ENSMUSG00000001105	Ift20	55978	795.599	-0.100287	0.0961007	-1.04356	0.296689	0.539524	stable
ENSMUSG00000001119	Col6a1	12833	546.652	0.231001	0.110877	2.08339	0.0372155	0.164492	stable
ENSMUSG00000001120	Pcbp3	59093	1022.4	0.103425	0.0843373	1.22632	0.220077	0.45723	stable
ENSMUSG00000001123	Lgals9	16859	229.558	-0.126467	0.125362	-1.00881	0.313064	0.556318	stable
ENSMUSG00000001127	Araf	11836	2428.44	-0.116548	0.0608748	-1.91455	0.0555494	0.208834	stable
ENSMUSG00000001128	Cfp	18636	43.9844	-0.338584	0.199759	-1.69496	0.0900827	0.274305	stable
ENSMUSG00000001131	Timp1	21857	14.8832	-0.146274	0.321252	-0.455323	0.648877	0.82056	stable
ENSMUSG00000001134	Uxt	22294	59.5936	-0.0297868	0.163329	-0.182373	0.85529	0.933664	stable
ENSMUSG00000001138	Cnnm3	94218	624.293	0.0611893	0.0816982	0.748968	0.453877	0.681847	stable
ENSMUSG00000001143	Lman2l	214895	809.48	-0.332275	0.102133	-3.25337	0.00114046	0.0192043	stable
ENSMUSG00000001150	Mcm3ap	54387	938.927	0.0434868	0.0955821	0.454968	0.649132	0.82056	stable
ENSMUSG00000001151	Pcnt	18541	552.954	0.166315	0.112479	1.47863	0.139238	0.350638	stable
ENSMUSG00000001156	Mxd1	17119	618.062	-0.0617019	0.0690869	-0.893107	0.3718	0.61199	stable
ENSMUSG00000001157	Gmcl1	23885	466.065	-0.140855	0.0757604	-1.85921	0.062997	0.224502	stable
ENSMUSG00000001158	Snrnp27	66618	564.847	-0.308361	0.115642	-2.66652	0.007664	0.0622504	stable
ENSMUSG00000001166	Oas1c	114643	27.1927	-0.0876327	0.225	-0.389479	0.696922	0.847241	stable
ENSMUSG00000001173	Ocrl	320634	982.646	-0.0348018	0.070711	-0.49217	0.622599	0.80355	stable
ENSMUSG00000001175	Calm1	12313	73827.6	-0.0620269	0.0568696	-1.09069	0.275411	0.518375	stable
ENSMUSG00000001211	Agpat3	28169	7031.09	0.241016	0.0736718	3.27148	0.00106986	0.0185867	stable
ENSMUSG00000001227	Sema6b	20359	3528.22	0.243725	0.107758	2.26179	0.0237106	0.12616	stable
ENSMUSG00000001228	Uhrf1	18140	12.9167	0.805599	0.3332	2.41776	0.0156163	0.0966208	stable
ENSMUSG00000001229	Dpp9	224897	2050.04	0.15142	0.0979275	1.54625	0.122045	0.324853	stable
ENSMUSG00000001240	Ramp2	54409	326.4	-0.0781718	0.0867779	-0.900826	0.367681	0.609767	stable
ENSMUSG00000001247	Lsr	54135	131.948	-0.0656534	0.128271	-0.511833	0.608768	0.795183	stable
ENSMUSG00000001248	Gramd1a	52857	1569.2	0.208571	0.0934298	2.23238	0.02559	0.131533	stable
ENSMUSG00000001249	Hpn	15451	7.49328	-0.0506099	0.412135	-0.122799	0.902266	0.957708	stable
ENSMUSG00000001260	Gabrg1	14405	362.527	-0.026958	0.14064	-0.191681	0.847992	0.930337	stable
ENSMUSG00000001270	Ckb	12709	32394.1	-0.0546981	0.0855361	-0.639474	0.522515	0.73343	stable
ENSMUSG00000001280	Sp1	20683	420.951	0.0879666	0.0977884	0.899561	0.368354	0.609933	stable
ENSMUSG00000001281	Itgb7	16421	11.612	0.229753	0.330906	0.694313	0.487486	0.707103	stable
ENSMUSG00000001285	Myg1	60315	480.497	-0.227163	0.09288	-2.44576	0.0144546	0.0924251	stable
ENSMUSG00000001288	Rarg	19411	220.976	0.09775	0.113489	0.86132	0.389062	0.627602	stable
ENSMUSG00000001289	Pfdn5	56612	2369.18	-0.285027	0.0841496	-3.38715	0.000706232	0.0142815	stable
ENSMUSG00000001300	Efnb2	13642	1224.43	-0.0903014	0.121223	-0.74492	0.45632	0.683774	stable
ENSMUSG00000001305	Rrp15	67223	109.195	-0.177618	0.142889	-1.24305	0.213848	0.450814	stable
ENSMUSG00000001313	Rnd2	11858	2208.12	-0.054183	0.0607487	-0.89192	0.372436	0.612576	stable
ENSMUSG00000001323	Srr	27364	1133.63	0.0990354	0.0685972	1.44372	0.148817	0.364335	stable
ENSMUSG00000001333	Sync	68828	18.4437	0.2127	0.275467	0.772143	0.44003	0.67112	stable
ENSMUSG00000001334	Fndc5	384061	1632.2	0.259691	0.111956	2.31958	0.0203637	0.114592	stable
ENSMUSG00000001348	Acp5	11433	7.82229	0.393679	0.454417	0.866338	0.386305	0.625517	stable
ENSMUSG00000060787	Or4d1	258407	41.7867	1.53673	0.449245	3.42069	0.000624635	0.013275	up
ENSMUSG00000001366	Fbxo9	71538	2078.2	0.0576404	0.0706938	0.815354	0.41487	0.651004	stable
ENSMUSG00000001376	Vps50	73288	1008.15	-0.109374	0.117784	-0.928599	0.353097	0.595592	stable
ENSMUSG00000001380	Hars1	15115	1442.04	-0.0103186	0.0566668	-0.182093	0.85551	0.933787	stable
ENSMUSG00000001383	Zmat2	66492	3785.58	-0.172862	0.0676337	-2.55586	0.0105925	0.0764305	stable
ENSMUSG00000001415	Smg5	229512	1689.69	0.0310622	0.0722453	0.429955	0.667228	0.830584	stable
ENSMUSG00000001416	Cct3	12462	2280.9	-0.196933	0.0767682	-2.5653	0.0103087	0.0751255	stable
ENSMUSG00000001418	Glmp	56700	804.061	-0.112735	0.0770025	-1.46404	0.143183	0.35645	stable
ENSMUSG00000001419	Mef2d	17261	5867.48	0.0939052	0.0823211	1.14072	0.253987	0.494367	stable
ENSMUSG00000001420	Tmem79	71913	21.0925	0.174801	0.244282	0.715569	0.474258	0.696531	stable
ENSMUSG00000001424	Snd1	56463	1829.8	0.0363752	0.0725556	0.501342	0.616131	0.799058	stable
ENSMUSG00000001435	Col18a1	12822	154.708	0.375969	0.140571	2.67459	0.00748207	0.0613418	stable
ENSMUSG00000001436	Slc19a1	20509	364.624	0.224669	0.0827108	2.71631	0.00660132	0.0565569	stable
ENSMUSG00000001440	Kpnb1	16211	3176.31	-0.000445729	0.0729563	-0.00610953	0.995125	0.997975	stable
ENSMUSG00000001441	Npepps	19155	3303.98	-0.108059	0.0553984	-1.95057	0.0511077	0.198184	stable
ENSMUSG00000001445	Mrpl10	107732	327.183	0.234493	0.0960776	2.44067	0.0146601	0.0932541	stable
ENSMUSG00000001467	Cyp51	13121	1631.37	-0.11612	0.060584	-1.91668	0.0552785	0.208452	stable
ENSMUSG00000001472	Tcf25	66855	13913.7	0.0800385	0.0674342	1.18691	0.235262	0.474448	stable
ENSMUSG00000001473	Tubb6	67951	52.0758	0.0500394	0.173414	0.288555	0.772922	0.891534	stable
ENSMUSG00000001482	Def8	23854	1102.22	0.177827	0.0817824	2.1744	0.0296755	0.1436	stable
ENSMUSG00000001493	Meox1	17285	16.2326	0.527739	0.334962	1.57552	0.115137	0.314946	stable
ENSMUSG00000001496	Nkx2-1	21869	11.1898	-0.452708	0.403845	-1.121	0.262289	0.504105	stable
ENSMUSG00000048327	Ckap2l	70466	9.46042	1.45796	0.389936	3.73897	0.000184776	0.00633909	up
ENSMUSG00000001507	Itga3	16400	368.063	0.212503	0.097626	2.17671	0.0295026	0.143208	stable
ENSMUSG00000001517	Foxm1	14235	25.6545	0.457805	0.23931	1.91302	0.0557458	0.209105	stable
ENSMUSG00000001518	Itfg2	101142	379.517	0.021419	0.08704	0.246082	0.805619	0.909627	stable
ENSMUSG00000001520	Nrip2	60345	163.253	-0.12183	0.110053	-1.10701	0.26829	0.510906	stable
ENSMUSG00000001521	Tulp3	22158	308.794	-0.0489569	0.0779214	-0.628287	0.529816	0.738555	stable
ENSMUSG00000001524	Gtf2h4	14885	256.603	0.0560067	0.112181	0.499253	0.617601	0.800194	stable
ENSMUSG00000001525	Tubb5	22154	13864.5	-0.117486	0.0935655	-1.25566	0.20924	0.444922	stable
ENSMUSG00000001542	Ell2	192657	505.231	0.167425	0.134715	1.24282	0.213935	0.450943	stable
ENSMUSG00000001552	Jup	16480	1097.23	-0.034486	0.122392	-0.281767	0.778122	0.894302	stable
ENSMUSG00000001555	Fkbp10	14230	153.736	0.268504	0.107995	2.48626	0.0129093	0.0868486	stable
ENSMUSG00000001569	Nom1	433864	535.665	-0.00504591	0.0656367	-0.0768763	0.938722	0.973814	stable
ENSMUSG00000001576	Ergic1	67458	3322.72	0.0823335	0.0654079	1.25877	0.208114	0.443531	stable
ENSMUSG00000001604	Tcea3	21401	15.1927	0.162289	0.292505	0.554825	0.579014	0.774461	stable
ENSMUSG00000001627	Ifrd1	15982	532.038	-0.0365024	0.0832857	-0.438279	0.661184	0.827017	stable
ENSMUSG00000001630	Stk38l	232533	555.137	-0.032114	0.0695325	-0.461856	0.644184	0.817638	stable
ENSMUSG00000001632	Brpf1	78783	585.735	0.0609749	0.0971555	0.627601	0.530265	0.738555	stable
ENSMUSG00000001642	Akr1b1	11677	671.736	-0.0341097	0.0613766	-0.555744	0.578386	0.77401	stable
ENSMUSG00000001663	Gstt1	14871	174.604	-0.0541508	0.116725	-0.463917	0.642707	0.81677	stable
ENSMUSG00000001665	Gstt3	103140	24.9355	-0.158746	0.250873	-0.632776	0.52688	0.736865	stable
ENSMUSG00000001666	Ddt	13202	180.501	-0.297606	0.135774	-2.19192	0.0283852	0.14026	stable
ENSMUSG00000001672	Marveld3	73608	10.2493	-0.757877	0.381868	-1.98466	0.0471826	0.18953	stable
ENSMUSG00000001674	Ddx18	66942	369.146	-0.155255	0.0828193	-1.87462	0.0608448	0.219964	stable
ENSMUSG00000001687	Ubl3	24109	3668.34	-0.123037	0.0599525	-2.05225	0.0401458	0.171305	stable
ENSMUSG00000001700	Gramd2b	107022	455.078	0.00454647	0.0939921	0.0483708	0.961421	0.984038	stable
ENSMUSG00000001707	Eef1e1	66143	472.526	-0.226555	0.0931658	-2.43173	0.0150267	0.0944943	stable
ENSMUSG00000001729	Akt1	11651	3976.68	0.132858	0.0824495	1.61139	0.107095	0.302661	stable
ENSMUSG00000001741	Il16	16170	36.473	-0.418729	0.206387	-2.02885	0.0424734	0.177767	stable
ENSMUSG00000001750	Tcirg1	27060	169	0.0789533	0.103602	0.762084	0.44601	0.675593	stable
ENSMUSG00000001751	Naglu	27419	226.65	0.407557	0.110384	3.69217	0.000222347	0.00699055	stable
ENSMUSG00000001755	Coasy	71743	519.873	-0.0245843	0.0829716	-0.296298	0.767002	0.888343	stable
ENSMUSG00000001761	Smo	319757	343.713	0.250607	0.112322	2.23114	0.0256721	0.131881	stable
ENSMUSG00000001763	Tspan33	232670	462.759	0.216708	0.0883037	2.45412	0.014123	0.0911615	stable
ENSMUSG00000001767	Crnkl1	66877	282.21	-0.241231	0.113774	-2.12027	0.0339834	0.155668	stable
ENSMUSG00000001768	Rin2	74030	552.037	-0.0670804	0.0777954	-0.862268	0.38854	0.627176	stable
ENSMUSG00000001768	BC039771	408057	552.037	-0.0670804	0.0777954	-0.862268	0.38854	0.627176	stable
ENSMUSG00000001773	Folh1	53320	59.4268	0.139018	0.189624	0.733123	0.463484	0.688741	stable
ENSMUSG00000001774	Chordc1	66917	1012.02	-0.489048	0.0971079	-5.03613	4.75032e-07	9.56179e-05	stable
ENSMUSG00000001783	Rtcb	28088	2146.97	-0.0764947	0.0465607	-1.6429	0.100403	0.291297	stable
ENSMUSG00000001785	Pwp1	103136	367.106	-0.221678	0.0841525	-2.63424	0.00843268	0.0663998	stable
ENSMUSG00000001786	Fbxo7	69754	820.637	-0.164051	0.0583138	-2.81325	0.00490435	0.0469688	stable
ENSMUSG00000001794	Capns1	12336	2766.95	-0.143928	0.0703463	-2.046	0.0407568	0.17311	stable
ENSMUSG00000001802	Lrp3	435965	2108.14	0.249958	0.101274	2.46813	0.013582	0.0894167	stable
ENSMUSG00000001829	Clpb	20480	1208.63	0.049145	0.054673	0.898891	0.368711	0.609933	stable
ENSMUSG00000001833	Septin7	235072	6231.79	-0.114293	0.105328	-1.08511	0.277872	0.521329	stable
ENSMUSG00000001844	Zdhhc4	72881	300.258	0.0711567	0.0847127	0.839977	0.400922	0.638418	stable
ENSMUSG00000001847	Rac1	19353	6055.03	-0.117713	0.0604336	-1.94781	0.051438	0.199024	stable
ENSMUSG00000001855	Nup214	227720	649.761	0.247835	0.090314	2.74415	0.00606684	0.0539302	stable
ENSMUSG00000001864	Aif1l	108897	134.552	0.0825677	0.12205	0.676508	0.498718	0.716041	stable
ENSMUSG00000001870	Ltbp1	268977	209.359	0.186535	0.0918516	2.03082	0.0422728	0.177143	stable
ENSMUSG00000001891	Ugp2	216558	1647.98	-0.154147	0.0985979	-1.56339	0.117962	0.318914	stable
ENSMUSG00000001901	Kcnh6	192775	68.1416	0.285366	0.150359	1.89789	0.0577104	0.213392	stable
ENSMUSG00000001909	Trmt1	212528	898.186	0.114387	0.0815553	1.40257	0.160746	0.381592	stable
ENSMUSG00000001910	Nacc1	66830	3136.99	0.184245	0.0834772	2.20712	0.0273055	0.136856	stable
ENSMUSG00000053129	Gsx1	14842	8.31226	1.42459	0.485047	2.93702	0.0033138	0.0369576	up
ENSMUSG00000001918	Slc1a5	20514	60.3903	0.496931	0.153651	3.23416	0.00122001	0.019953	stable
ENSMUSG00000001924	Uba1	22201	7901.81	-0.0204939	0.0763941	-0.268265	0.788495	0.900197	stable
ENSMUSG00000001930	Vwf	22371	666.538	0.317025	0.142488	2.22493	0.026086	0.133442	stable
ENSMUSG00000001942	Siae	22619	501.481	0.215209	0.076654	2.80753	0.00499228	0.0474877	stable
ENSMUSG00000028946	Hes3	15207	11.4934	1.39129	0.470244	2.95866	0.00308978	0.0353418	up
ENSMUSG00000001946	Esam	69524	476.993	0.210341	0.0898987	2.33975	0.0192967	0.111452	stable
ENSMUSG00000001948	Spa17	20686	20.3122	-0.189507	0.251251	-0.754252	0.450698	0.678877	stable
ENSMUSG00000001962	Fam50a	108160	324.956	0.0260936	0.0865917	0.30134	0.763155	0.886274	stable
ENSMUSG00000001964	Emd	13726	682.305	-0.190817	0.0779338	-2.44845	0.0143472	0.0920326	stable
ENSMUSG00000001983	Taco1	70207	195.697	0.111722	0.104717	1.0669	0.286018	0.529503	stable
ENSMUSG00000001985	Grik3	14807	1962.46	0.255462	0.0881869	2.89683	0.00376954	0.0398865	stable
ENSMUSG00000001986	Gria3	53623	3363.13	0.0130331	0.103033	0.126494	0.899341	0.956245	stable
ENSMUSG00000001988	Npas1	18142	248.209	0.159399	0.125174	1.27341	0.202872	0.437303	stable
ENSMUSG00000001995	Sipa1l2	244668	1322.77	0.305864	0.114245	2.67727	0.00742257	0.0610254	stable
ENSMUSG00000001998	Ap4e1	108011	95.6217	0.157993	0.149486	1.05691	0.290553	0.53363	stable
ENSMUSG00000001999	Blvra	109778	330.349	-0.138505	0.079739	-1.73698	0.0823911	0.262047	stable
ENSMUSG00000002006	Pdzd4	245469	3391.75	-0.0274542	0.0698051	-0.393298	0.694099	0.845113	stable
ENSMUSG00000002007	Srpk3	56504	50.6913	-0.0434893	0.213075	-0.204104	0.838273	0.926061	stable
ENSMUSG00000002010	Idh3g	15929	2036.28	0.0719332	0.046271	1.55461	0.12004	0.322068	stable
ENSMUSG00000002012	Pnck	93843	1094.5	-0.182249	0.103077	-1.76808	0.0770475	0.252389	stable
ENSMUSG00000002014	Ssr4	20832	640.996	-0.179894	0.0934142	-1.92577	0.0541332	0.2058	stable
ENSMUSG00000002015	Bcap31	27061	1269.78	-0.194277	0.0632646	-3.07087	0.00213437	0.0286781	stable
ENSMUSG00000002017	Fam98a	72722	696.824	-0.0987715	0.0622532	-1.58661	0.112601	0.311282	stable
ENSMUSG00000002020	Ltbp2	16997	8.20279	0.0188682	0.379302	0.0497446	0.960326	0.983684	stable
ENSMUSG00000002028	Kmt2a	214162	1289.23	0.024328	0.103426	0.235222	0.814036	0.914335	stable
ENSMUSG00000002031	Ift46	76568	674.394	-0.0955401	0.0572638	-1.66842	0.0952323	0.283238	stable
ENSMUSG00000002032	Tmem25	71687	1080.27	0.227006	0.129243	1.75643	0.0790156	0.255913	stable
ENSMUSG00000002043	Trappc6a	67091	122.153	-0.263026	0.124664	-2.10988	0.0348691	0.157843	stable
ENSMUSG00000002052	Supt6	20926	3611.85	0.0839608	0.0811703	1.03438	0.30096	0.543988	stable
ENSMUSG00000002055	Spag5	54141	109.605	0.318112	0.139097	2.28698	0.022197	0.121171	stable
ENSMUSG00000002058	Unc119	22248	521.321	0.126678	0.108558	1.16692	0.243245	0.482194	stable
ENSMUSG00000002059	Rab34	19376	98.8361	0.0148022	0.118913	0.124479	0.900936	0.957204	stable
ENSMUSG00000002064	Sdf2	20316	951.061	-0.301742	0.0565967	-5.33144	9.74354e-08	2.5467e-05	stable
ENSMUSG00000002068	Ccne1	12447	439.682	-0.308543	0.120354	-2.56363	0.0103584	0.0753242	stable
ENSMUSG00000002083	Bbc3	170770	169.647	-0.0101326	0.126499	-0.0801001	0.936158	0.973153	stable
ENSMUSG00000002100	Mybpc3	17868	25.3542	0.794157	0.30738	2.58363	0.00977671	0.0729303	stable
ENSMUSG00000002102	Psmc3	19182	3220.4	-0.0888932	0.0512113	-1.73581	0.0825967	0.262273	stable
ENSMUSG00000002103	Acp2	11432	1407.07	0.0909478	0.0579015	1.57073	0.116245	0.316713	stable
ENSMUSG00000002104	Rapsn	19400	11.3286	-0.244293	0.338144	-0.722452	0.470017	0.693715	stable
ENSMUSG00000002105	Slc39a13	68427	385.466	0.0822597	0.104466	0.787427	0.431032	0.664048	stable
ENSMUSG00000002107	Celf2	14007	7219.81	-0.0630237	0.0696516	-0.904841	0.365549	0.608161	stable
ENSMUSG00000002108	Nr1h3	22259	60.2846	-0.0267165	0.172667	-0.154729	0.877035	0.944562	stable
ENSMUSG00000002109	Ddb2	107986	49.4412	0.476318	0.196804	2.42026	0.0155093	0.096346	stable
ENSMUSG00000002111	Spi1	20375	127.638	0.150367	0.142827	1.05279	0.292436	0.535638	stable
ENSMUSG00000002129	Sf3a1	67465	1610.51	-0.00817995	0.0802113	-0.10198	0.918773	0.965411	stable
ENSMUSG00000002147	Stat6	20852	331.815	-0.00621639	0.0837371	-0.074237	0.940822	0.974648	stable
ENSMUSG00000002190	Clgn	12745	207.42	0.0153686	0.0852926	0.180187	0.857006	0.934605	stable
ENSMUSG00000002204	Napsa	16541	12.2578	0.222799	0.310768	0.716931	0.473417	0.696211	stable
ENSMUSG00000002205	Vrk3	101568	511.292	-0.011268	0.0842851	-0.133689	0.893649	0.953806	stable
ENSMUSG00000002210	Smg9	71997	662.884	0.214406	0.0974141	2.20097	0.0277378	0.138468	stable
ENSMUSG00000002221	Paxip1	55982	1055.2	0.190991	0.0875866	2.18059	0.0292137	0.142515	stable
ENSMUSG00000002222	Rmnd5a	68477	2735.15	-0.00723475	0.0930233	-0.0777736	0.938008	0.973768	stable
ENSMUSG00000002227	Mov10	17454	120.965	-0.0199694	0.128756	-0.155095	0.876747	0.944434	stable
ENSMUSG00000002228	Ppm1j	71887	15.1563	-0.0782574	0.30186	-0.259251	0.795442	0.904589	stable
ENSMUSG00000002233	Rhoc	11853	368.58	-0.12768	0.0884735	-1.44314	0.148981	0.36448	stable
ENSMUSG00000002249	Tead3	21678	42.7149	0.396919	0.193723	2.04889	0.0404726	0.172279	stable
ENSMUSG00000002250	Ppard	19015	569.429	0.183862	0.102849	1.78768	0.073828	0.245934	stable
ENSMUSG00000002250	1810013A23Rik	69050	569.429	0.183862	0.102849	1.78768	0.073828	0.245934	stable
ENSMUSG00000002257	Def6	23853	47.8076	0.493914	0.23608	2.09215	0.036425	0.162144	stable
ENSMUSG00000002265	Peg3	18616	3373.69	-0.116331	0.105622	-1.10139	0.270728	0.513261	stable
ENSMUSG00000002266	Zim1	22776	44.8415	-0.334258	0.165775	-2.01633	0.0437656	0.181256	stable
ENSMUSG00000002274	Metrn	70083	1182.43	0.193872	0.0757131	2.56062	0.0104487	0.0757669	stable
ENSMUSG00000002279	Lmf1	76483	289.729	0.0217542	0.104064	0.209047	0.834412	0.92428	stable
ENSMUSG00000002280	Ciao3	67563	567.963	0.067252	0.0886691	0.758461	0.448175	0.677325	stable
ENSMUSG00000002289	Angptl4	57875	59.3772	0.488161	0.242313	2.01459	0.0439477	0.181321	stable
ENSMUSG00000002297	Dbf4	27214	22.5229	0.333103	0.274978	1.21138	0.225751	0.463862	stable
ENSMUSG00000002307	Daxx	13163	539.95	-0.145937	0.0877498	-1.6631	0.0962915	0.28513	stable
ENSMUSG00000002308	Cd320	54219	274.217	-0.0609658	0.0826133	-0.737966	0.460535	0.686666	stable
ENSMUSG00000002319	Ipo4	75751	727.295	-0.0271591	0.0861303	-0.315325	0.752515	0.880355	stable
ENSMUSG00000002320	Tm9sf1	74140	515.655	0.179006	0.0837562	2.13723	0.0325796	0.151859	stable
ENSMUSG00000002324	Rec8	56739	50.3647	0.109574	0.161644	0.677874	0.497852	0.71556	stable
ENSMUSG00000094152	Slc6a16	381884	7.70914	1.38507	0.427875	3.23709	0.00120757	0.0198563	up
ENSMUSG00000002326	Gmpr2	105446	115.32	-0.164017	0.108666	-1.50937	0.131204	0.338485	stable
ENSMUSG00000002329	Mdp1	67881	772.206	-0.0245872	0.0701751	-0.350369	0.726062	0.86576	stable
ENSMUSG00000002332	Dhrs1	52585	1229.77	-0.0107291	0.0606088	-0.177022	0.859491	0.935782	stable
ENSMUSG00000002341	Ncan	13004	6632.74	0.134969	0.0685061	1.97018	0.048818	0.193055	stable
ENSMUSG00000002342	Tmem161a	234371	430.58	0.0783287	0.0766276	1.0222	0.306686	0.549544	stable
ENSMUSG00000002343	Armc6	76813	703.976	0.0766852	0.0727522	1.05406	0.291855	0.535124	stable
ENSMUSG00000002345	Borcs8	72368	452.41	-0.0813094	0.0724841	-1.12176	0.261966	0.503928	stable
ENSMUSG00000002346	Slc25a42	73095	632.676	0.128679	0.090217	1.42633	0.153774	0.371742	stable
ENSMUSG00000002365	Snx9	66616	308.318	-0.00901456	0.0840135	-0.107299	0.914552	0.96373	stable
ENSMUSG00000002372	Ranbp3	71810	1817.06	0.0877483	0.0775513	1.13149	0.25785	0.498451	stable
ENSMUSG00000002379	Ndufa11	69875	1128.26	-0.24742	0.0657861	-3.76097	0.000169254	0.00598783	stable
ENSMUSG00000002393	Nr2f6	13864	486.265	0.0927275	0.108877	0.851675	0.394394	0.631146	stable
ENSMUSG00000002395	Use1	67023	711.745	-0.237739	0.0858562	-2.76904	0.00562216	0.0512254	stable
ENSMUSG00000002396	Ocel1	77090	322.287	0.145995	0.0878992	1.66094	0.0967251	0.285518	stable
ENSMUSG00000002409	Dyrk1b	13549	396.615	0.295505	0.121665	2.42884	0.015147	0.0949804	stable
ENSMUSG00000002413	Braf	109880	1724.07	-0.0212171	0.104933	-0.202196	0.839763	0.926533	stable
ENSMUSG00000002416	Ndufb2	68198	282.11	-0.394435	0.121024	-3.25914	0.00111751	0.0190313	stable
ENSMUSG00000002428	Hltf	20585	275.931	-0.226708	0.113818	-1.99185	0.0463879	0.187866	stable
ENSMUSG00000002455	Prpf6	68879	1125.66	-0.0909731	0.0567227	-1.60382	0.108753	0.305374	stable
ENSMUSG00000002458	Rgs19	56470	376.304	-0.0487625	0.0843887	-0.577832	0.563378	0.762882	stable
ENSMUSG00000002459	Rgs20	58175	1007.34	-0.0966932	0.0902978	-1.07083	0.284248	0.527907	stable
ENSMUSG00000002475	Abhd3	106861	1063.41	0.060749	0.0597983	1.0159	0.309678	0.552754	stable
ENSMUSG00000002477	Snrpd1	20641	540.787	-0.323607	0.11846	-2.73177	0.00629946	0.0550754	stable
ENSMUSG00000002486	Tchp	77832	160.749	0.0306849	0.0994513	0.308542	0.75767	0.883494	stable
ENSMUSG00000002489	Tiam1	21844	2146.18	-0.213922	0.15493	-1.38077	0.167351	0.391662	stable
ENSMUSG00000002496	Tsc2	22084	2062.63	0.158424	0.0763591	2.07472	0.0380129	0.166663	stable
ENSMUSG00000002504	Nherf2	65962	1075.66	0.0447673	0.0918105	0.487605	0.625829	0.805255	stable
ENSMUSG00000002524	Puf60	67959	3059.55	-0.0303436	0.071269	-0.425762	0.670281	0.831772	stable
ENSMUSG00000002546	Golga2	99412	2116.42	0.162209	0.073722	2.20028	0.0277872	0.138635	stable
ENSMUSG00000002550	Uck1	22245	836.981	-0.0307574	0.0631849	-0.486784	0.626411	0.805708	stable
ENSMUSG00000002578	Ikzf4	22781	274.644	0.0916932	0.0921185	0.995383	0.31955	0.562496	stable
ENSMUSG00000002580	Mien1	103742	362.596	-0.288223	0.107179	-2.68918	0.00716281	0.0595326	stable
ENSMUSG00000002602	Axl	26362	1227.14	0.175695	0.0571662	3.07341	0.00211626	0.0285736	stable
ENSMUSG00000002603	Tgfb1	21803	231.711	0.134184	0.14956	0.897191	0.369617	0.610248	stable
ENSMUSG00000002608	Ccdc97	52132	1343.82	0.0494334	0.0859667	0.57503	0.565271	0.763972	stable
ENSMUSG00000002617	Zfp40	22700	129.245	0.147576	0.189733	0.777809	0.436682	0.668171	stable
ENSMUSG00000002625	Akap8l	54194	941.859	-0.0960744	0.0939198	-1.02294	0.306336	0.549284	stable
ENSMUSG00000002633	Shh	20423	68.2191	-0.2957	0.153198	-1.93018	0.0535842	0.204526	stable
ENSMUSG00000002635	Pdcd2l	68079	276.195	-0.068979	0.0863448	-0.798879	0.424361	0.658104	stable
ENSMUSG00000002658	Gtf2f1	98053	1358.05	-0.0518049	0.061302	-0.845077	0.398068	0.635354	stable
ENSMUSG00000002660	Clpp	53895	823.421	-0.138386	0.0868755	-1.59292	0.111178	0.308942	stable
ENSMUSG00000002661	Alkbh7	66400	276.584	-0.266031	0.0887926	-2.99609	0.00273461	0.0328905	stable
ENSMUSG00000002664	Pspn	19197	8.35562	-0.400246	0.406267	-0.98518	0.324536	0.566797	stable
ENSMUSG00000002668	Dennd1c	70785	20.7388	0.385577	0.248018	1.55463	0.120033	0.322068	stable
ENSMUSG00000002679	Med6	69792	240.056	-0.210759	0.116818	-1.80417	0.0712054	0.241003	stable
ENSMUSG00000002688	Prkd1	18760	185.602	0.0966879	0.0930433	1.03917	0.298725	0.541428	stable
ENSMUSG00000002699	Lcp2	16822	70.7751	0.204417	0.157301	1.29953	0.193762	0.426939	stable
ENSMUSG00000002718	Cse1l	110750	1244.59	-0.0288179	0.0745701	-0.386453	0.699161	0.848666	stable
ENSMUSG00000002728	Naa20	67877	810.009	-0.15994	0.0739092	-2.164	0.0304642	0.146001	stable
ENSMUSG00000002731	Prkra	23992	249.63	0.0246057	0.099707	0.24678	0.805078	0.909468	stable
ENSMUSG00000002732	Fkbp7	14231	37.6525	-0.10759	0.231491	-0.464769	0.642097	0.81629	stable
ENSMUSG00000002733	Plekha3	83435	842.483	-0.247124	0.0654762	-3.77426	0.000160485	0.00579031	stable
ENSMUSG00000002741	Ykt6	56418	2425.2	-0.0230642	0.0517553	-0.445638	0.655858	0.82463	stable
ENSMUSG00000002748	Baz1b	22385	2156.69	0.0636874	0.0669403	0.951406	0.341398	0.584015	stable
ENSMUSG00000002763	Pex6	224824	1584.72	-0.00817723	0.0889454	-0.0919353	0.926749	0.968563	stable
ENSMUSG00000002767	Mrpl2	27398	599.574	-0.00351317	0.0736944	-0.0476721	0.961978	0.984277	stable
ENSMUSG00000002768	Mea1	17256	1252.71	-0.197382	0.0728692	-2.70872	0.0067543	0.0573347	stable
ENSMUSG00000002771	Grin2d	14814	312.332	0.415236	0.130468	3.18265	0.00145933	0.0225442	stable
ENSMUSG00000002778	Kdelr1	68137	1399.71	-0.0385973	0.0711606	-0.542397	0.587545	0.779713	stable
ENSMUSG00000002781	Tmem143	70209	458.124	0.0903047	0.0785545	1.14958	0.250316	0.489945	stable
ENSMUSG00000002797	Ggct	110175	243.747	-0.234107	0.105084	-2.22782	0.0258928	0.1327	stable
ENSMUSG00000002799	Jag2	16450	823.741	0.217677	0.0880847	2.47122	0.0134654	0.0889278	stable
ENSMUSG00000002803	Btbd6	399566	1319.23	0.121817	0.0777631	1.56652	0.117227	0.3177	stable
ENSMUSG00000002804	Nudt14	66174	116.266	-0.0171355	0.117167	-0.146249	0.883725	0.94833	stable
ENSMUSG00000002808	Epdr1	105298	3214.35	-0.0580559	0.0812346	-0.714669	0.474813	0.696776	stable
ENSMUSG00000002812	Flii	14248	1092.82	0.0986297	0.0958782	1.0287	0.303622	0.546794	stable
ENSMUSG00000002814	Top3a	21975	82.8823	0.194513	0.162618	1.19614	0.231643	0.469709	stable
ENSMUSG00000002820	Atg4d	235040	437.584	-0.0877367	0.0971978	-0.902662	0.366705	0.608943	stable
ENSMUSG00000002825	Qtrt1	60507	102.162	-0.115765	0.130096	-0.889838	0.373553	0.613537	stable
ENSMUSG00000094066	Spata31f1b	545611	11.9042	1.35487	0.486323	2.78596	0.005337	0.0495383	up
ENSMUSG00000002833	Hdgfl2	15193	1439.88	-0.0132926	0.0852349	-0.155952	0.87607	0.944107	stable
ENSMUSG00000002835	Chaf1a	27221	79.0425	0.142472	0.166466	0.855863	0.392074	0.629573	stable
ENSMUSG00000002844	Adprh	11544	1763.87	-0.0902948	0.0638314	-1.41458	0.157191	0.376374	stable
ENSMUSG00000002845	Tmem39a	67846	94.1266	-0.0977895	0.134115	-0.729145	0.465913	0.690744	stable
ENSMUSG00000002846	Timmdc1	76916	462.393	-0.216477	0.070898	-3.05336	0.00226294	0.0297066	stable
ENSMUSG00000002847	Pla1a	85031	35.2633	-0.202079	0.203261	-0.994186	0.320132	0.562677	stable
ENSMUSG00000002870	Mcm2	17216	88.3773	0.298728	0.143519	2.08145	0.0373926	0.164836	stable
ENSMUSG00000002871	Tpra1	24100	363.203	0.0816088	0.0887952	0.919068	0.35806	0.600781	stable
ENSMUSG00000002881	Nab1	17936	466.801	-0.256297	0.1144	-2.24037	0.0250672	0.130299	stable
ENSMUSG00000002885	Adgre5	26364	199.661	0.326056	0.100431	3.24657	0.00116804	0.0194252	stable
ENSMUSG00000002897	Il17ra	16172	455.157	0.113643	0.111358	1.02052	0.307483	0.550303	stable
ENSMUSG00000002900	Lamb1	16777	361.941	0.0652692	0.118891	0.548982	0.583018	0.777239	stable
ENSMUSG00000002908	Kcnn1	84036	363.953	0.122326	0.103336	1.18377	0.236504	0.475683	stable
ENSMUSG00000002910	Arrdc2	70807	176.272	0.0555201	0.124406	0.446283	0.655393	0.824356	stable
ENSMUSG00000002944	Cd36	12491	22.1813	0.0920938	0.244997	0.375898	0.706993	0.854206	stable
ENSMUSG00000002948	Map2k7	26400	1044.28	-0.0864853	0.057169	-1.5128	0.130331	0.336978	stable
ENSMUSG00000002949	Timm44	21856	631.234	-0.137045	0.0676185	-2.02674	0.0426889	0.178247	stable
ENSMUSG00000002957	Ap2a2	11772	5964.97	-0.0790915	0.0812666	-0.973236	0.330436	0.572364	stable
ENSMUSG00000002963	Pnkp	59047	337.629	0.119325	0.08677	1.37519	0.169074	0.393779	stable
ENSMUSG00000002968	Med25	75613	1722.42	0.231688	0.102011	2.27121	0.0231343	0.124334	stable
ENSMUSG00000002980	Bcam	57278	522.29	-0.0741863	0.109584	-0.67698	0.498418	0.715803	stable
ENSMUSG00000002981	Clptm1	56457	4432.95	0.0708497	0.0740513	0.956766	0.338686	0.581135	stable
ENSMUSG00000002983	Relb	19698	123.214	-0.181205	0.144637	-1.25283	0.210269	0.446384	stable
ENSMUSG00000002984	Tomm40	53333	1305.03	0.0515016	0.0923012	0.557974	0.576862	0.772777	stable
ENSMUSG00000002985	Apoe	11816	31806.4	-0.0480861	0.0723339	-0.664779	0.506192	0.720576	stable
ENSMUSG00000002996	Hbp1	73389	198.082	-0.0547023	0.112101	-0.487972	0.625569	0.805095	stable
ENSMUSG00000002997	Prkar2b	19088	1438.29	-0.222647	0.0882747	-2.5222	0.0116623	0.0814638	stable
ENSMUSG00000003031	Cdkn1b	12576	898.185	-0.121531	0.0823295	-1.47616	0.139901	0.351263	stable
ENSMUSG00000003032	Klf4	16600	191.455	-0.350184	0.127264	-2.75164	0.00592982	0.0529542	stable
ENSMUSG00000003033	Ap1m1	11767	1240.2	0.0776026	0.0800479	0.969452	0.33232	0.57415	stable
ENSMUSG00000003037	Rab8a	17274	936.039	-0.0297361	0.0618722	-0.480606	0.630796	0.808761	stable
ENSMUSG00000003038	Hmgn2	15331	1240.45	-0.0970827	0.0884689	-1.09737	0.272482	0.515142	stable
ENSMUSG00000003039	Fam32a	67922	1313.07	0.0198772	0.0536743	0.37033	0.711137	0.857261	stable
ENSMUSG00000003062	Stard3nl	76205	753.054	-0.199162	0.0686403	-2.90154	0.00371339	0.0395553	stable
ENSMUSG00000003068	Stk11	20869	1869.46	0.00904549	0.0752075	0.120274	0.904266	0.958508	stable
ENSMUSG00000003070	Efna2	13637	180.158	0.0877202	0.1109	0.790984	0.428954	0.662419	stable
ENSMUSG00000003072	Atp5f1d	66043	4744.22	-0.138212	0.065119	-2.12246	0.0337992	0.15523	stable
ENSMUSG00000003099	Ppp5c	19060	2936.39	0.120558	0.0670318	1.79851	0.0720956	0.242563	stable
ENSMUSG00000003119	Cdk12	69131	361.232	0.102527	0.104015	0.985699	0.324281	0.566577	stable
ENSMUSG00000003123	Lipe	16890	156.37	0.0341629	0.141733	0.241036	0.809527	0.91202	stable
ENSMUSG00000003131	Pafah1b2	18475	4024.02	-0.0942179	0.0638108	-1.47652	0.139805	0.351201	stable
ENSMUSG00000003134	Tbc1d8	54610	424.774	-0.183114	0.133518	-1.37145	0.170234	0.395377	stable
ENSMUSG00000003135	Cnot11	52846	682.164	-0.00677174	0.0620023	-0.109218	0.91303	0.963207	stable
ENSMUSG00000003153	Slc2a3	20527	3744.41	-0.15657	0.0615972	-2.54184	0.011027	0.0784941	stable
ENSMUSG00000003154	Foxj2	60611	800.939	-0.0205703	0.071299	-0.288508	0.772958	0.891534	stable
ENSMUSG00000003161	Sri	109552	993.092	-0.141118	0.0773202	-1.82511	0.0679844	0.234463	stable
ENSMUSG00000003166	Dgcr2	13356	1825.15	0.073593	0.062991	1.16831	0.242681	0.481806	stable
ENSMUSG00000003184	Irf3	54131	274.971	-0.0763707	0.084399	-0.904877	0.365531	0.608161	stable
ENSMUSG00000003190	Bcl2l12	75736	20.2074	0.134712	0.291433	0.462239	0.64391	0.817527	stable
ENSMUSG00000003198	Zfp959	224893	60.8486	-0.290984	0.211518	-1.3757	0.168915	0.393482	stable
ENSMUSG00000003199	Mpnd	68047	1521.82	0.0606633	0.0790863	0.767052	0.443051	0.673206	stable
ENSMUSG00000003200	Sh3gl1	20405	784.261	0.07735	0.0886324	0.872705	0.382824	0.622413	stable
ENSMUSG00000003206	Ebi3	50498	14.4877	-0.315621	0.286902	-1.1001	0.271289	0.513989	stable
ENSMUSG00000003208	Yju2	72886	187.713	-0.0171098	0.113853	-0.15028	0.880544	0.946343	stable
ENSMUSG00000003226	Ranbp2	19386	1404.34	0.0380303	0.121201	0.313778	0.753689	0.880906	stable
ENSMUSG00000003228	Grk5	14773	532.522	0.0878011	0.0782872	1.12152	0.262065	0.503928	stable
ENSMUSG00000003233	Dvl3	13544	1297.6	0.200957	0.0877141	2.29104	0.0219611	0.120482	stable
ENSMUSG00000003234	Abcf3	27406	1238.15	-0.0464902	0.0624567	-0.744358	0.45666	0.684002	stable
ENSMUSG00000003235	Eif2b5	224045	1241.8	-0.0341294	0.0732916	-0.465666	0.641454	0.816139	stable
ENSMUSG00000003269	Cyth2	19158	1892.64	-0.00471532	0.0747011	-0.0631225	0.949669	0.978731	stable
ENSMUSG00000003271	Sult2b1	54200	199.162	-0.205254	0.106596	-1.92553	0.0541628	0.205837	stable
ENSMUSG00000003271	Gm5897	545963	199.162	-0.205254	0.106596	-1.92553	0.0541628	0.205837	stable
ENSMUSG00000003273	Car11	12348	2812.69	-0.0994064	0.0770183	-1.29068	0.196813	0.430232	stable
ENSMUSG00000003279	Dlgap1	224997	8664.9	0.160925	0.0613092	2.62481	0.00866979	0.067637	stable
ENSMUSG00000003282	Plag1	56711	21.4325	0.492958	0.241875	2.03807	0.0415433	0.175134	stable
ENSMUSG00000003283	Hck	15162	53.4814	0.0394756	0.16978	0.232511	0.816141	0.915503	stable
ENSMUSG00000003299	Mrpl4	66163	827.139	-0.0324432	0.076168	-0.425943	0.670149	0.831727	stable
ENSMUSG00000003308	Keap1	50868	1135.71	0.00533362	0.0700621	0.076127	0.939318	0.973978	stable
ENSMUSG00000003309	Ap1m2	11768	13.2313	-0.257657	0.320948	-0.802801	0.42209	0.655985	stable
ENSMUSG00000003316	Glg1	20340	4267.53	0.288261	0.113762	2.53391	0.0112799	0.0797713	stable
ENSMUSG00000003344	Btbd2	208198	2018.69	0.101027	0.0881197	1.14648	0.251598	0.491465	stable
ENSMUSG00000003345	Csnk1g2	103236	5127.87	0.154332	0.0964212	1.6006	0.109466	0.306335	stable
ENSMUSG00000003346	Abhd17a	216169	3984.3	0.111397	0.0951208	1.17111	0.241554	0.480843	stable
ENSMUSG00000003348	Mob3a	208228	258.917	-0.139946	0.110961	-1.26121	0.207232	0.442682	stable
ENSMUSG00000003352	Cacnb3	12297	8942.71	0.164743	0.0982111	1.67743	0.0934578	0.279671	stable
ENSMUSG00000003354	Ccdc65	105833	145.335	0.141251	0.131601	1.07332	0.283127	0.526842	stable
ENSMUSG00000003355	Fkbp11	66120	20.9628	0.0617075	0.269702	0.228799	0.819025	0.917233	stable
ENSMUSG00000003360	Ddx23	74351	1623.83	0.0262015	0.0763291	0.34327	0.731395	0.868581	stable
ENSMUSG00000003363	Pld3	18807	17058.1	0.157042	0.0855021	1.83671	0.0662527	0.230999	stable
ENSMUSG00000003378	Grik5	14809	6133.8	0.259759	0.102151	2.54289	0.010994	0.0784541	stable
ENSMUSG00000003379	Cd79a	12518	7.84853	-0.0654074	0.413488	-0.158184	0.874312	0.943024	stable
ENSMUSG00000003380	Rabac1	14470	3010.87	-0.198235	0.0661638	-2.99613	0.00273431	0.0328905	stable
ENSMUSG00000003382	Etv3	27049	516.196	-0.0883015	0.0877115	-1.00673	0.314066	0.556955	stable
ENSMUSG00000003402	Prkcsh	19089	1750.11	-0.130503	0.0771029	-1.69258	0.0905353	0.274966	stable
ENSMUSG00000003410	Elavl3	15571	4934.42	0.030104	0.0724216	0.415676	0.677647	0.835699	stable
ENSMUSG00000003411	Rab3b	69908	1679.75	-0.371231	0.146748	-2.52972	0.0114154	0.0803849	stable
ENSMUSG00000003418	St8sia6	241230	24.7963	0.220489	0.225558	0.977529	0.328307	0.570312	stable
ENSMUSG00000003420	Fcgrt	14132	518.077	0.112379	0.101894	1.1029	0.270069	0.512622	stable
ENSMUSG00000003421	Nosip	66394	980.901	0.0490361	0.0883736	0.554873	0.578982	0.774461	stable
ENSMUSG00000003423	Pih1d1	68845	576.084	-0.0902903	0.0865369	-1.04337	0.296775	0.539549	stable
ENSMUSG00000003429	Rps11	27207	1285.87	-0.406874	0.128277	-3.17185	0.00151471	0.0229857	stable
ENSMUSG00000003435	Supt5	20924	2920.48	0.136516	0.0867853	1.57303	0.115712	0.315777	stable
ENSMUSG00000003436	Dll3	13389	33.9217	-0.0978971	0.224524	-0.436021	0.662821	0.827853	stable
ENSMUSG00000003437	Paf1	54624	964.166	-0.116898	0.0642213	-1.82024	0.0687227	0.236021	stable
ENSMUSG00000003438	Timm50	66525	637.323	-0.0408935	0.087151	-0.469225	0.638909	0.814366	stable
ENSMUSG00000003444	Med29	67224	234.326	-0.197623	0.0917308	-2.15439	0.0312099	0.147796	stable
ENSMUSG00000003452	Bicd1	12121	430.348	-0.11203	0.125766	-0.890786	0.373044	0.613081	stable
ENSMUSG00000003458	Ncstn	59287	1401.64	0.119528	0.073142	1.63419	0.102219	0.29437	stable
ENSMUSG00000003464	Pex19	19298	1979.47	0.0216676	0.0558867	0.387706	0.698234	0.848227	stable
ENSMUSG00000003469	Phyhip	105653	14612.4	0.0388441	0.0931423	0.41704	0.676649	0.835341	stable
ENSMUSG00000003476	Crhr2	12922	30.4412	-0.0946354	0.232039	-0.407843	0.683389	0.838825	stable
ENSMUSG00000003477	Inmt	21743	23.962	0.462389	0.313259	1.47606	0.139927	0.351263	stable
ENSMUSG00000003500	Impdh1	23917	1559.03	0.110131	0.0777554	1.41638	0.156666	0.376032	stable
ENSMUSG00000003518	Dusp3	72349	4065.38	0.199289	0.0818075	2.43607	0.0148477	0.09387	stable
ENSMUSG00000003526	Prodh	19125	685.069	-0.0747887	0.0963177	-0.77648	0.437466	0.668841	stable
ENSMUSG00000003527	Ess2	27886	549.965	0.0963624	0.0683853	1.40911	0.158803	0.378716	stable
ENSMUSG00000003528	Slc25a1	13358	744.552	0.0424376	0.0719627	0.589716	0.555381	0.756992	stable
ENSMUSG00000003531	Dgcr6	13353	1060.41	0.0150711	0.0811182	0.185792	0.852608	0.932946	stable
ENSMUSG00000003534	Ddr1	12305	1435.43	0.277744	0.0877101	3.16661	0.00154226	0.0232656	stable
ENSMUSG00000003541	Ier3	15937	218.947	-0.407107	0.107873	-3.77393	0.000160695	0.00579031	stable
ENSMUSG00000036596	Cpz	242939	19.6107	1.27294	0.31187	4.08162	4.47224e-05	0.00261933	up
ENSMUSG00000003546	Klc4	74764	469.383	-0.109744	0.0760817	-1.44245	0.149174	0.364751	stable
ENSMUSG00000003549	Ercc1	13870	305.064	-0.0561226	0.0895088	-0.627006	0.530655	0.738875	stable
ENSMUSG00000003559	As3mt	57344	243.477	-0.0553127	0.0915238	-0.604353	0.545609	0.749977	stable
ENSMUSG00000003573	Homer3	26558	106.86	0.234189	0.131099	1.78634	0.0740434	0.24623	stable
ENSMUSG00000003575	Crtc1	382056	5365.52	0.157051	0.0830927	1.89007	0.0587484	0.215817	stable
ENSMUSG00000003581	Rnf215	71673	305.129	0.00643273	0.0903408	0.0712051	0.943235	0.975718	stable
ENSMUSG00000003585	Sec14l2	67815	1113.04	0.00124279	0.064435	0.0192875	0.984612	0.993503	stable
ENSMUSG00000003604	Aven	74268	181.775	-0.106579	0.108857	-0.979076	0.327542	0.569548	stable
ENSMUSG00000003617	Cp	12870	328.592	-0.29563	0.132971	-2.22326	0.0261983	0.133765	stable
ENSMUSG00000003623	Crot	74114	608.004	-0.0550397	0.090916	-0.605391	0.544919	0.749461	stable
ENSMUSG00000003644	Rps6ka1	20111	348.16	0.0532513	0.0974482	0.546458	0.584751	0.777741	stable
ENSMUSG00000003657	Calb2	12308	257.325	0.230369	0.12727	1.81008	0.0702836	0.239503	stable
ENSMUSG00000003660	Snrnp200	320632	2340.22	0.0831557	0.0842841	0.986611	0.323833	0.566178	stable
ENSMUSG00000003662	Ciao1	26371	1028.9	-0.190259	0.0580124	-3.27962	0.00103947	0.0182763	stable
ENSMUSG00000003665	Has1	15116	14.9733	-0.531927	0.386356	-1.37678	0.168581	0.393205	stable
ENSMUSG00000003680	Taf6l	225895	126.485	0.0715183	0.134657	0.531115	0.595339	0.785426	stable
ENSMUSG00000003680	Gm2518	100039957	126.485	0.0715183	0.134657	0.531115	0.595339	0.785426	stable
ENSMUSG00000003721	Insig2	72999	899.672	-0.202091	0.0773601	-2.61235	0.00899225	0.0694666	stable
ENSMUSG00000003731	Kpna6	16650	2219.13	0.143011	0.0711888	2.00889	0.0445483	0.182878	stable
ENSMUSG00000003746	Man1a	17155	548.644	0.107695	0.124374	0.865893	0.386549	0.625854	stable
ENSMUSG00000003752	Itpkc	233011	83.8705	0.201782	0.168645	1.19649	0.231506	0.469612	stable
ENSMUSG00000003762	Coq8b	76889	341.368	0.0275245	0.0987822	0.278638	0.780523	0.89565	stable
ENSMUSG00000003778	Brd8	78656	744.118	0.089639	0.0678685	1.32077	0.186577	0.417583	stable
ENSMUSG00000003779	Kif20a	19348	31.8639	0.306176	0.205998	1.48631	0.137198	0.347953	stable
ENSMUSG00000003808	Farsa	66590	553.746	0.0254773	0.0745169	0.3419	0.732426	0.869164	stable
ENSMUSG00000003809	Gcdh	270076	388.29	-0.0602408	0.0746467	-0.807012	0.41966	0.654706	stable
ENSMUSG00000003810	Mast2	17776	3080.08	0.215784	0.0929009	2.32273	0.0201935	0.11414	stable
ENSMUSG00000003812	Dnase2a	13423	99.8802	0.222471	0.137919	1.61306	0.106731	0.301994	stable
ENSMUSG00000003812	Gm38426	100503676	99.8802	0.222471	0.137919	1.61306	0.106731	0.301994	stable
ENSMUSG00000003813	Rad23a	19358	815.976	0.0576481	0.0797907	0.722491	0.469993	0.693715	stable
ENSMUSG00000003814	Calr	12317	10565.5	-0.215585	0.103162	-2.08978	0.0366375	0.162725	stable
ENSMUSG00000003824	Syce2	71846	33.7898	-0.298967	0.207973	-1.43753	0.150568	0.366674	stable
ENSMUSG00000003847	Nfat5	54446	1092.71	0.114988	0.106085	1.08392	0.278399	0.521871	stable
ENSMUSG00000003848	Nob1	67619	530.43	-0.0823702	0.0749477	-1.09903	0.271753	0.514404	stable
ENSMUSG00000003849	Nqo1	18104	90.5743	-0.140787	0.162932	-0.864085	0.387541	0.626361	stable
ENSMUSG00000003863	Ppfia3	76787	6077.06	0.261052	0.10251	2.5466	0.0108778	0.0778791	stable
ENSMUSG00000003865	Gys1	14936	405.11	0.132524	0.0863779	1.53423	0.124973	0.328985	stable
ENSMUSG00000003868	Ruvbl2	20174	527.508	-0.0165695	0.0856766	-0.193395	0.846649	0.929708	stable
ENSMUSG00000003872	Lin7b	22342	717.166	-0.00695275	0.0818671	-0.0849272	0.932319	0.971217	stable
ENSMUSG00000003873	Bax	12028	441.245	-0.0924858	0.10077	-0.917788	0.35873	0.601444	stable
ENSMUSG00000003882	Il7r	16197	8.74236	0.249955	0.387965	0.644272	0.519399	0.731438	stable
ENSMUSG00000003923	Tfam	21780	581.237	-0.127781	0.087004	-1.46868	0.141919	0.354737	stable
ENSMUSG00000003929	Zfp81	224694	261.883	0.00782863	0.168837	0.046368	0.963017	0.984426	stable
ENSMUSG00000003934	Efnb3	13643	1442.08	-0.0460934	0.109628	-0.420452	0.674155	0.833861	stable
ENSMUSG00000003948	Mmd	67468	5179.67	-0.240922	0.113818	-2.11673	0.0342832	0.156468	stable
ENSMUSG00000003949	Hlf	217082	4713.8	0.0765217	0.136763	0.559521	0.575806	0.771974	stable
ENSMUSG00000003955	Fam162a	70186	472.103	-0.335243	0.0677214	-4.95032	7.40902e-07	0.000135153	stable
ENSMUSG00000003970	Rpl8	26961	5559.6	-0.187244	0.0623397	-3.00361	0.00266796	0.0324905	stable
ENSMUSG00000003974	Grm3	108069	1111.61	0.163619	0.0702056	2.33057	0.019776	0.112917	stable
ENSMUSG00000003992	Ssbp2	66970	1149.27	-0.0492328	0.0541013	-0.910013	0.362816	0.605338	stable
ENSMUSG00000004018	Fancl	67030	61.317	-0.328399	0.175064	-1.87588	0.0606714	0.21961	stable
ENSMUSG00000004031	Brinp2	240843	2820.51	0.138696	0.0705772	1.96517	0.0493942	0.19456	stable
ENSMUSG00000004032	Gstm5	14866	1885.96	-0.232287	0.0782978	-2.96671	0.00301001	0.0347929	stable
ENSMUSG00000004035	Gstm7	68312	227.12	-0.246821	0.100748	-2.44988	0.0142904	0.0918362	stable
ENSMUSG00000004040	Stat3	20848	1137.5	-0.0109863	0.0841831	-0.130505	0.896167	0.954853	stable
ENSMUSG00000004043	Stat5a	20850	40.8998	0.484882	0.193472	2.50621	0.0122033	0.0836088	stable
ENSMUSG00000004044	Cavin1	19285	882.101	-0.0459603	0.0993486	-0.462616	0.643639	0.817294	stable
ENSMUSG00000004054	Map3k11	26403	475.207	-0.000791005	0.10436	-0.00757962	0.993952	0.997655	stable
ENSMUSG00000004056	Akt2	11652	3123.17	0.174982	0.103596	1.68908	0.0912032	0.275942	stable
ENSMUSG00000004069	Dnaja3	83945	1571.23	-0.0563351	0.0488302	-1.15369	0.248626	0.488001	stable
ENSMUSG00000004070	Hmox2	15369	1247.23	-0.0739569	0.0522928	-1.41428	0.157278	0.376388	stable
ENSMUSG00000004071	Cdip1	66626	4980.91	-0.0816221	0.0572059	-1.42681	0.153634	0.37149	stable
ENSMUSG00000004085	Map3k20	65964	161.828	0.0191815	0.13188	0.145447	0.884358	0.948776	stable
ENSMUSG00000004096	Cwc15	66070	970.665	-0.195427	0.0772356	-2.53028	0.0113972	0.0803172	stable
ENSMUSG00000004098	Col5a3	53867	27.7902	0.50773	0.211728	2.39802	0.0164838	0.100173	stable
ENSMUSG00000004099	Dnmt1	13433	1151.57	0.16607	0.0855473	1.94127	0.0522258	0.20105	stable
ENSMUSG00000004100	Ppan	235036	219.414	0.0543646	0.122115	0.445192	0.656181	0.82463	stable
ENSMUSG00000040432	Ltb4r2	57260	9.73666	1.26993	0.406198	3.12637	0.00176979	0.0253621	up
ENSMUSG00000004110	Cacna1e	12290	3896.12	0.0190221	0.084589	0.224877	0.822075	0.918182	stable
ENSMUSG00000004113	Cacna1b	12287	2301.68	0.440732	0.0756837	5.82335	5.76812e-09	2.59003e-06	stable
ENSMUSG00000004127	Trmt10a	108943	106.259	0.00288254	0.124438	0.0231644	0.981519	0.992175	stable
ENSMUSG00000004151	Etv1	14009	936.812	-0.0206071	0.101894	-0.202241	0.839728	0.926533	stable
ENSMUSG00000004187	Kifc2	16581	12345.7	0.318682	0.0912851	3.49107	0.000481097	0.0113851	stable
ENSMUSG00000004207	Psap	19156	41191.9	-0.0280818	0.0611004	-0.459601	0.645803	0.818506	stable
ENSMUSG00000004221	Ikbkg	16151	715.867	0.0234682	0.0791339	0.296564	0.7668	0.888167	stable
ENSMUSG00000004231	Pax2	18504	12.1438	0.832542	0.404167	2.05989	0.0394087	0.169602	stable
ENSMUSG00000004233	Wars2	70560	124.997	0.164584	0.140906	1.16804	0.24279	0.481826	stable
ENSMUSG00000004263	Atn1	13498	340.044	-0.0197678	0.101074	-0.195577	0.844941	0.928842	stable
ENSMUSG00000004264	Phb2	12034	1015.03	-0.0041168	0.0681568	-0.0604019	0.951836	0.979638	stable
ENSMUSG00000004266	Ptpn6	15170	112.705	0.0604028	0.126124	0.478914	0.632	0.809211	stable
ENSMUSG00000004267	Eno2	13807	19036.5	-0.0138702	0.0688602	-0.201425	0.840366	0.926792	stable
ENSMUSG00000004268	Emg1	14791	525.104	-0.0932529	0.0761065	-1.2253	0.220464	0.45779	stable
ENSMUSG00000004270	Lpcat3	14792	337.908	0.204861	0.0882785	2.32062	0.0203071	0.114457	stable
ENSMUSG00000004285	Atp6v1f	66144	1880.4	-0.225766	0.0632374	-3.57014	0.000356789	0.00940977	stable
ENSMUSG00000004317	Clcn5	12728	153.955	0.227095	0.123012	1.84611	0.0648756	0.228735	stable
ENSMUSG00000004319	Clcn3	12725	3252.03	-0.0222258	0.0702043	-0.316588	0.751556	0.879619	stable
ENSMUSG00000004328	Hif3a	53417	53.9479	0.142199	0.181935	0.781592	0.434454	0.666798	stable
ENSMUSG00000004347	Pde1c	18575	90.5975	-0.35489	0.182359	-1.94611	0.0516419	0.199461	stable
ENSMUSG00000004356	Utp20	70683	288.684	0.021116	0.0884	0.238868	0.811208	0.913208	stable
ENSMUSG00000004360	9330159F19Rik	212448	1253.14	-0.257856	0.087683	-2.94077	0.00327396	0.0366817	stable
ENSMUSG00000004364	Cul3	26554	2212.99	-0.115024	0.0991766	-1.15979	0.246132	0.484778	stable
ENSMUSG00000004366	Sst	20604	4863.73	-0.369317	0.0827419	-4.46349	8.06372e-06	0.000747153	stable
ENSMUSG00000004371	Il11	16156	7.49378	0.441645	0.418806	1.05453	0.291639	0.534783	stable
ENSMUSG00000004383	Large1	16795	3598.57	0.194216	0.0835769	2.3238	0.0201362	0.113951	stable
ENSMUSG00000004393	Ddx56	52513	729.763	0.0159167	0.0787543	0.202106	0.839834	0.926553	stable
ENSMUSG00000004394	Tmed4	103694	1407.58	-0.21424	0.0578289	-3.70472	0.000211623	0.00685017	stable
ENSMUSG00000004415	Col26a1	140709	102.947	0.41801	0.124969	3.34491	0.000823084	0.015822	stable
ENSMUSG00000004446	Bid	12122	196.693	0.114098	0.123574	0.923318	0.355842	0.599001	stable
ENSMUSG00000004451	Ralb	64143	459.045	0.0671584	0.0849293	0.790757	0.429086	0.662507	stable
ENSMUSG00000004455	Ppp1cc	19047	2288.44	-0.158963	0.0613212	-2.5923	0.00953354	0.0718689	stable
ENSMUSG00000004455	Ppp1ccb	434233	2288.44	-0.158963	0.0613212	-2.5923	0.00953354	0.0718689	stable
ENSMUSG00000004460	Dnajb11	67838	1236.41	-0.11375	0.0877277	-1.29663	0.194759	0.427776	stable
ENSMUSG00000004462	Tbccd1	70573	302.694	0.0309357	0.0779249	0.396994	0.691372	0.843068	stable
ENSMUSG00000004473	Clec11a	20256	175.616	0.225867	0.132807	1.70072	0.0889958	0.272798	stable
ENSMUSG00000004500	Zfp324	243834	215.268	0.257024	0.0993592	2.58681	0.00968676	0.0725864	stable
ENSMUSG00000004508	Gab2	14389	498.694	0.0868391	0.0966181	0.898787	0.368766	0.609933	stable
ENSMUSG00000004530	Coro1c	23790	1695.59	0.0585808	0.0967939	0.605212	0.545038	0.749464	stable
ENSMUSG00000004535	Tax1bp1	52440	2147.26	-0.170261	0.0989633	-1.72045	0.0853513	0.267158	stable
ENSMUSG00000004558	Ndrg2	29811	15228.9	-0.0131207	0.069756	-0.188094	0.850803	0.931786	stable
ENSMUSG00000004561	Mettl17	52535	190.092	-0.056285	0.102291	-0.550242	0.582154	0.776982	stable
ENSMUSG00000004562	Arhgef40	268739	408.81	0.298563	0.0981447	3.04207	0.00234957	0.0304101	stable
ENSMUSG00000004565	Pnpla6	50767	831.281	0.138749	0.0799261	1.73597	0.0825686	0.262273	stable
ENSMUSG00000004567	Mcoln1	94178	789.676	0.0760305	0.0647986	1.17334	0.240661	0.479877	stable
ENSMUSG00000004568	Arhgef18	102098	1045.07	0.113864	0.0801122	1.42131	0.155228	0.373452	stable
ENSMUSG00000004591	Pkn2	109333	331.737	-0.0101702	0.118272	-0.0859898	0.931475	0.971033	stable
ENSMUSG00000004609	Cd33	12489	172.038	0.2351	0.119839	1.96179	0.0497867	0.195573	stable
ENSMUSG00000004610	Etfb	110826	51.1305	-0.283804	0.165292	-1.71698	0.085982	0.268255	stable
ENSMUSG00000004626	Stxbp2	20911	248.486	-0.120142	0.106537	-1.1277	0.259447	0.500544	stable
ENSMUSG00000004631	Sgce	20392	530.677	-0.15194	0.071702	-2.11905	0.034086	0.156015	stable
ENSMUSG00000004633	Chn2	69993	431.529	0.202153	0.0955711	2.11521	0.0344122	0.156721	stable
ENSMUSG00000004637	Wwox	80707	452.458	0.0683358	0.0958134	0.713218	0.475711	0.697534	stable
ENSMUSG00000004642	Slbp	20492	409.585	-0.0576366	0.0806384	-0.714753	0.474762	0.696776	stable
ENSMUSG00000004661	Arid3b	56380	89.4479	0.0123087	0.15073	0.0816609	0.934916	0.972455	stable
ENSMUSG00000004665	Cnn2	12798	203.487	0.149889	0.111593	1.34317	0.179215	0.408011	stable
ENSMUSG00000004667	Polr2e	66420	1150.2	-0.0403596	0.0778279	-0.518575	0.604057	0.792164	stable
ENSMUSG00000004677	Myo9b	17925	495.826	0.512862	0.0894477	5.73365	9.82922e-09	4.09832e-06	stable
ENSMUSG00000004698	Hdac9	79221	765.264	0.0284851	0.103163	0.276118	0.782458	0.896774	stable
ENSMUSG00000004707	Ly9	17085	7.85587	0.590366	0.420941	1.40249	0.160769	0.381592	stable
ENSMUSG00000004730	Adgre1	13733	170.414	0.196046	0.112675	1.73992	0.0818723	0.260966	stable
ENSMUSG00000004748	Mtfp1	67900	1525.28	-0.225635	0.0698586	-3.22989	0.0012384	0.0201551	stable
ENSMUSG00000004768	Rab23	19335	504.085	-0.0837964	0.0706278	-1.18645	0.235444	0.474448	stable
ENSMUSG00000004771	Rab11a	53869	1961.09	-0.166154	0.0757905	-2.19229	0.0283589	0.140215	stable
ENSMUSG00000004788	Eif2b2	217715	685.325	-0.050929	0.0697031	-0.730656	0.464989	0.690076	stable
ENSMUSG00000004789	Dlst	78920	2853.01	0.0194505	0.0624841	0.311287	0.755582	0.882235	stable
ENSMUSG00000004791	Pgf	18654	52.1948	0.104233	0.175527	0.59383	0.552626	0.755047	stable
ENSMUSG00000004798	Ulk2	29869	2336.02	0.0576441	0.0644454	0.894463	0.371074	0.611494	stable
ENSMUSG00000004815	Dgkq	110524	263.703	0.511378	0.122761	4.16564	3.10483e-05	0.00195582	stable
ENSMUSG00000004837	Grap	71520	148.178	0.251183	0.142226	1.76608	0.0773824	0.252915	stable
ENSMUSG00000004843	Chmp2b	68942	1034.74	-0.204473	0.0843759	-2.42336	0.0153777	0.0959367	stable
ENSMUSG00000004846	Plod3	26433	511.681	-0.0450963	0.0853509	-0.528363	0.597247	0.786877	stable
ENSMUSG00000004849	Ap1s1	11769	5933.17	-0.151265	0.0733548	-2.06209	0.0391989	0.169134	stable
ENSMUSG00000004864	Mapk13	26415	20.2532	-0.392387	0.241136	-1.62724	0.103686	0.296642	stable
ENSMUSG00000004865	Srpk1	20815	1245.35	-0.121815	0.0557307	-2.18579	0.0288311	0.141371	stable
ENSMUSG00000004880	Lbr	98386	168.137	0.0384498	0.100468	0.382705	0.701939	0.850892	stable
ENSMUSG00000004885	Crabp2	12904	76.6454	-0.322218	0.14871	-2.16676	0.0302534	0.145309	stable
ENSMUSG00000004891	Nes	18008	321.425	0.240121	0.101422	2.36756	0.017906	0.1059	stable
ENSMUSG00000004892	Bcan	12032	5860.76	0.173538	0.0833764	2.08138	0.037399	0.164836	stable
ENSMUSG00000004894	Hapln2	73940	131.189	0.195838	0.184514	1.06138	0.288519	0.531791	stable
ENSMUSG00000004895	Prcc	94315	1247.7	0.00277524	0.0712492	0.0389512	0.968929	0.987309	stable
ENSMUSG00000004896	Mettl25b	229503	229.885	-0.0246791	0.111834	-0.220677	0.825344	0.919788	stable
ENSMUSG00000004897	Hdgf	15191	3740.53	-0.00212958	0.0706427	-0.0301458	0.975951	0.990889	stable
ENSMUSG00000004902	Slc25a18	71803	1732	0.197422	0.111993	1.7628	0.0779335	0.254053	stable
ENSMUSG00000004929	Thop1	50492	1035.22	0.134939	0.0998236	1.35177	0.176449	0.404182	stable
ENSMUSG00000004931	Apba3	57267	357.753	0.0326055	0.121229	0.268959	0.787961	0.899823	stable
ENSMUSG00000004933	Matk	17179	2449.49	0.105462	0.0803351	1.31278	0.189257	0.421147	stable
ENSMUSG00000004934	Pias4	59004	538.314	0.0666447	0.0861689	0.773419	0.439274	0.670465	stable
ENSMUSG00000004936	Map2k1	26395	6489.79	-0.138201	0.0619663	-2.23026	0.0257303	0.132066	stable
ENSMUSG00000004937	Sgta	52551	2893.38	0.111333	0.0937312	1.18779	0.234916	0.474	stable
ENSMUSG00000004945	Tmem242	70544	1013.34	-0.132362	0.0762156	-1.73668	0.082444	0.262121	stable
ENSMUSG00000004947	Dtx2	74198	164.543	0.0199662	0.132463	0.150731	0.880188	0.946219	stable
ENSMUSG00000043719	Col6a6	245026	17.2795	1.2693	0.272045	4.66576	3.07485e-06	0.000371357	up
ENSMUSG00000004952	Rasa4	54153	80.0238	0.318735	0.156639	2.03484	0.0418669	0.175863	stable
ENSMUSG00000004961	Syt5	53420	3587.28	-0.149533	0.0903464	-1.65511	0.0979031	0.287279	stable
ENSMUSG00000004980	Hnrnpa2b1	53379	6159.4	-0.301575	0.0974486	-3.09471	0.00197004	0.0272236	stable
ENSMUSG00000004994	Yju2b	67736	196.036	0.160806	0.0967604	1.6619	0.0965338	0.285365	stable
ENSMUSG00000004996	Mri1	67873	176.664	0.284107	0.100553	2.82546	0.00472131	0.0457372	stable
ENSMUSG00000005034	Prkacb	18749	10660.7	-0.0581922	0.0594142	-0.979433	0.327366	0.569468	stable
ENSMUSG00000005043	Sgsh	27029	111.463	0.52953	0.122023	4.33959	1.4275e-05	0.00114619	stable
ENSMUSG00000005045	Chd5	269610	6471	0.254545	0.0861422	2.95494	0.00312727	0.0356309	stable
ENSMUSG00000005054	Cstb	13014	416.208	-0.233935	0.104962	-2.22876	0.0258297	0.132454	stable
ENSMUSG00000005057	Sh2b2	23921	130.002	0.306837	0.113582	2.70145	0.0069037	0.0582078	stable
ENSMUSG00000005069	Pex5	19305	1239.51	0.0211113	0.0667106	0.316461	0.751652	0.879619	stable
ENSMUSG00000005078	Jkamp	104771	830.682	-0.135515	0.0675737	-2.00544	0.0449156	0.183776	stable
ENSMUSG00000005087	Cd44	12505	66.1866	-0.0767375	0.146126	-0.525146	0.599482	0.788621	stable
ENSMUSG00000005089	Slc1a2	20511	58278.4	0.233884	0.0793361	2.94801	0.00319825	0.0362041	stable
ENSMUSG00000005102	Eif2ak4	27103	301.176	0.147472	0.087091	1.69331	0.0903965	0.274735	stable
ENSMUSG00000005103	Wdr1	22388	2962.63	0.0538809	0.0668743	0.805703	0.420414	0.654918	stable
ENSMUSG00000005107	Slc2a9	117591	13.9555	0.216374	0.303242	0.713535	0.475515	0.697422	stable
ENSMUSG00000005124	Ccn4	22402	87.3691	-0.496249	0.142301	-3.48733	0.000487864	0.0115141	stable
ENSMUSG00000005125	Ndrg1	17988	1524.03	-0.254596	0.0855046	-2.97758	0.00290537	0.034258	stable
ENSMUSG00000005142	Man2b1	17159	1009.71	0.179499	0.0738671	2.43002	0.015098	0.0948334	stable
ENSMUSG00000005148	Klf5	12224	309.784	-0.329355	0.09969	-3.30379	0.000953873	0.017346	stable
ENSMUSG00000005150	Wdr83	67836	368.908	-0.034374	0.0775652	-0.443162	0.657648	0.825367	stable
ENSMUSG00000005161	Prdx2	21672	4084.17	-0.171306	0.0578085	-2.96334	0.00304323	0.0350842	stable
ENSMUSG00000005198	Polr2a	20020	1705.32	0.197813	0.0958088	2.06466	0.038955	0.168689	stable
ENSMUSG00000005204	Senp3	80886	1440.76	0.0621549	0.0559686	1.11053	0.26677	0.509124	stable
ENSMUSG00000005225	Plekha8	231999	275.369	-0.0877623	0.0956027	-0.91799	0.358624	0.601382	stable
ENSMUSG00000005233	Spc25	66442	9.60983	-0.661907	0.38801	-1.7059	0.0880264	0.271252	stable
ENSMUSG00000005237	Dnah2	327954	32.4107	0.369546	0.231158	1.59867	0.109893	0.307027	stable
ENSMUSG00000005262	Ufd1	22230	1254.59	-0.110461	0.0554969	-1.99039	0.0465475	0.188037	stable
ENSMUSG00000005267	Zfp287	170740	202.852	-0.00145219	0.111939	-0.012973	0.989649	0.995676	stable
ENSMUSG00000005299	Letm1	56384	2098.22	0.0926856	0.061177	1.51504	0.129763	0.336254	stable
ENSMUSG00000005312	Ubqln1	56085	4169.37	-0.087481	0.0519692	-1.68333	0.0923121	0.278081	stable
ENSMUSG00000005338	Cadm3	94332	14143.3	0.0154097	0.0740577	0.208077	0.835169	0.924771	stable
ENSMUSG00000005354	Txn2	56551	2170.31	-0.0570001	0.0626854	-0.909304	0.36319	0.605812	stable
ENSMUSG00000005357	Slc1a6	20513	168.867	-0.138981	0.112838	-1.23169	0.218064	0.455371	stable
ENSMUSG00000005360	Slc1a3	20512	11831.2	0.0840933	0.0681726	1.23354	0.217376	0.45453	stable
ENSMUSG00000005362	Crbn	58799	970.059	-0.111561	0.0914391	-1.22006	0.222443	0.460125	stable
ENSMUSG00000005370	Msh6	17688	304.072	0.0105389	0.0961317	0.109629	0.912703	0.963207	stable
ENSMUSG00000005371	Fbxo11	225055	2218.68	-0.0900027	0.0814601	-1.10487	0.269217	0.511783	stable
ENSMUSG00000005373	Mlxipl	58805	36.2111	0.516816	0.195751	2.64017	0.00828636	0.0656016	stable
ENSMUSG00000005374	Tbl2	27368	605.853	0.0765116	0.063922	1.19695	0.231325	0.469353	stable
ENSMUSG00000005378	Bud23	66138	487.326	-0.101796	0.0992437	-1.02572	0.305025	0.547902	stable
ENSMUSG00000005397	Nid1	18073	329.862	0.549457	0.144867	3.79285	0.000148929	0.00554901	stable
ENSMUSG00000005410	Mcm5	17218	144.686	0.146239	0.0987564	1.4808	0.13866	0.349895	stable
ENSMUSG00000005413	Hmox1	15368	108.75	-0.0415541	0.143688	-0.289197	0.772431	0.891534	stable
ENSMUSG00000005417	Mprip	26936	7018.63	0.146719	0.0717418	2.0451	0.0408448	0.1734	stable
ENSMUSG00000005442	Cic	71722	4507.59	0.340041	0.103153	3.29646	0.000979131	0.0175681	stable
ENSMUSG00000005447	Pafah1b3	18476	191.539	-0.297654	0.106159	-2.80386	0.00504956	0.047759	stable
ENSMUSG00000005469	Prkaca	18747	5460.85	-0.0632328	0.0612484	-1.0324	0.301885	0.54528	stable
ENSMUSG00000005470	Asf1b	66929	10.6918	-0.384309	0.356017	-1.07947	0.28038	0.523511	stable
ENSMUSG00000005481	Ddx39a	68278	253.438	-0.00905615	0.0814753	-0.111152	0.911496	0.962662	stable
ENSMUSG00000005483	Dnajb1	81489	1765.13	-0.457213	0.0664357	-6.88203	5.90054e-12	7.38074e-09	stable
ENSMUSG00000005501	Usp40	227334	163.733	0.21223	0.097426	2.17837	0.0293786	0.14295	stable
ENSMUSG00000005505	Kbtbd4	67136	190.747	0.0760936	0.105943	0.718249	0.472604	0.695746	stable
ENSMUSG00000005506	Celf1	13046	3974.62	-0.0141449	0.0749017	-0.188846	0.850214	0.931611	stable
ENSMUSG00000005510	Ndufs3	68349	2004.52	-0.140735	0.0449747	-3.12921	0.00175278	0.0251738	stable
ENSMUSG00000005514	Por	18984	1746.24	0.0217363	0.0971385	0.223767	0.822939	0.918678	stable
ENSMUSG00000005533	Igf1r	16001	1237.71	0.0703705	0.0782767	0.898998	0.368654	0.609933	stable
ENSMUSG00000005534	Insr	16337	802.105	0.111358	0.0744936	1.49486	0.13495	0.344103	stable
ENSMUSG00000005540	Fcer2a	14128	8.29924	0.633735	0.378618	1.67381	0.0941678	0.281121	stable
ENSMUSG00000005553	Atp4a	11944	14.3449	0.298162	0.302244	0.986494	0.323891	0.566178	stable
ENSMUSG00000005566	Trim28	21849	2495.13	-0.0162248	0.0733545	-0.221184	0.824949	0.919767	stable
ENSMUSG00000005575	Ube2m	22192	3872.21	-0.0490189	0.0680831	-0.719987	0.471533	0.695165	stable
ENSMUSG00000005580	Adcy9	11515	859.321	0.438596	0.149124	2.94115	0.00326996	0.0366604	stable
ENSMUSG00000005583	Mef2c	17260	10822.2	0.218998	0.108124	2.02543	0.0428236	0.17859	stable
ENSMUSG00000005609	Ctr9	22083	1125.92	0.0253572	0.056808	0.446367	0.655332	0.824356	stable
ENSMUSG00000005610	Eif4g2	13690	13101.1	-0.0748559	0.0580274	-1.29001	0.197047	0.430471	stable
ENSMUSG00000005611	Irag1	17540	90.6832	0.247688	0.167268	1.48079	0.138663	0.349895	stable
ENSMUSG00000005615	Pcyt1a	13026	637.006	0.162753	0.0861401	1.8894	0.0588386	0.215965	stable
ENSMUSG00000005621	Zfp592	233410	668.763	0.0826251	0.0764181	1.08122	0.279597	0.522775	stable
ENSMUSG00000005625	Psmd4	19185	1650.87	-0.0911047	0.0483225	-1.88535	0.0593828	0.216943	stable
ENSMUSG00000005640	Insrr	23920	9.74762	-0.199913	0.358454	-0.557709	0.577043	0.772889	stable
ENSMUSG00000005656	Snx6	72183	732.991	-0.179147	0.0777423	-2.30438	0.0212016	0.1174	stable
ENSMUSG00000005667	Mthfd2	17768	123.529	-0.122309	0.129276	-0.946109	0.344093	0.58662	stable
ENSMUSG00000005672	Kit	16590	850.389	0.138959	0.0910522	1.52615	0.126973	0.332115	stable
ENSMUSG00000005674	Tomm40l	641376	567.352	-0.0186315	0.0801174	-0.232553	0.816109	0.915503	stable
ENSMUSG00000005681	Apoa2	11807	8.81567	0.571839	0.405218	1.41119	0.158189	0.37774	stable
ENSMUSG00000005682	Pan2	103135	227.219	0.191142	0.0926054	2.06405	0.039013	0.168899	stable
ENSMUSG00000005683	Cs	12974	5850.54	-0.0606679	0.0561289	-1.08087	0.279756	0.522848	stable
ENSMUSG00000005686	Ampd3	11717	414.437	0.142251	0.0876986	1.62204	0.104795	0.298596	stable
ENSMUSG00000005687	Bcas2	68183	1044.45	-0.149244	0.0761188	-1.96067	0.0499173	0.195721	stable
ENSMUSG00000005698	Ctcf	13018	1277.84	-0.0209951	0.0615687	-0.341004	0.733101	0.869552	stable
ENSMUSG00000005699	Pard6a	56513	492.221	0.0493008	0.0921614	0.53494	0.592691	0.783041	stable
ENSMUSG00000005716	Pvalb	19293	987.808	0.211851	0.391447	0.541201	0.588369	0.780156	stable
ENSMUSG00000005718	Tfap4	83383	43.5303	0.25044	0.185903	1.34716	0.17793	0.406317	stable
ENSMUSG00000005732	Ranbp1	19385	454.445	-0.213843	0.109109	-1.9599	0.050008	0.195783	stable
ENSMUSG00000005774	Rfx5	53970	193.027	0.108148	0.0971205	1.11355	0.265473	0.507603	stable
ENSMUSG00000005779	Psmb4	19172	2314.92	-0.221701	0.0666548	-3.3261	0.000880689	0.0164472	stable
ENSMUSG00000005802	Slc30a4	22785	1277.18	0.0855542	0.132203	0.647142	0.51754	0.729605	stable
ENSMUSG00000005803	Sqor	59010	113.112	-0.161284	0.131071	-1.2305	0.218509	0.455647	stable
ENSMUSG00000005804	Bloc1s6	18457	770.35	0.00416059	0.0655403	0.0634814	0.949383	0.978636	stable
ENSMUSG00000005813	Metap1	75624	784.734	-0.173135	0.0605723	-2.85831	0.004259	0.0429876	stable
ENSMUSG00000005823	Gpr108	78308	438.752	0.034947	0.101178	0.345401	0.729793	0.867568	stable
ENSMUSG00000005846	Rsl1d1	66409	740.11	-0.166539	0.104751	-1.58986	0.111867	0.310021	stable
ENSMUSG00000005871	Apc	11789	6553.72	0.380483	0.0953279	3.99131	6.571e-05	0.00340448	stable
ENSMUSG00000005873	Reep5	13476	9380.87	-0.198014	0.0562626	-3.51946	0.00043243	0.010772	stable
ENSMUSG00000005881	Ergic3	66366	1961.3	-0.101946	0.0710488	-1.43487	0.151325	0.367851	stable
ENSMUSG00000005882	Uqcc1	56046	1152.51	-0.0580611	0.0556044	-1.04418	0.296402	0.539332	stable
ENSMUSG00000005886	Ncoa2	17978	1672.63	0.0783017	0.0787477	0.994336	0.320059	0.562646	stable
ENSMUSG00000005892	Trh	22044	23.8376	-0.42967	0.229094	-1.87552	0.0607212	0.2197	stable
ENSMUSG00000005893	Nr2c2	22026	864.816	0.470147	0.223048	2.10783	0.0350461	0.158309	stable
ENSMUSG00000005897	Nr2c1	22025	173.92	-0.0137794	0.0960441	-0.143469	0.88592	0.94987	stable
ENSMUSG00000005899	Smpd4	77626	352.096	0.317654	0.105561	3.00921	0.00261926	0.0321659	stable
ENSMUSG00000005907	Pex1	71382	312.019	0.0872172	0.0946647	0.921328	0.356879	0.599675	stable
ENSMUSG00000005917	Otx1	18423	95.5106	0.173124	0.1552	1.11549	0.264642	0.506678	stable
ENSMUSG00000005936	Kctd20	66989	1606.51	-0.073806	0.051333	-1.43779	0.150494	0.366609	stable
ENSMUSG00000005949	Ctns	83429	251.138	0.152648	0.0822816	1.85519	0.0635693	0.225821	stable
ENSMUSG00000005951	Shpk	74637	77.0778	0.172196	0.135388	1.27188	0.203417	0.437999	stable
ENSMUSG00000005958	Ephb3	13845	595.374	0.092617	0.147267	0.628903	0.529412	0.738429	stable
ENSMUSG00000005968	Tuft1	22156	28.101	0.181485	0.207268	0.875607	0.381243	0.620813	stable
ENSMUSG00000005973	Rcn1	19672	539.564	-0.262891	0.10487	-2.50682	0.0121822	0.083558	stable
ENSMUSG00000005980	Dnase1	13419	63.3598	0.031463	0.153178	0.205402	0.837258	0.925596	stable
ENSMUSG00000005981	Trap1	68015	1273.86	0.0142633	0.0629365	0.226629	0.820712	0.917742	stable
ENSMUSG00000005982	Naa60	74763	1713.17	0.0529569	0.0682691	0.775708	0.437921	0.669187	stable
ENSMUSG00000005983	1700037C18Rik	73261	82.7488	0.272483	0.140917	1.93364	0.053158	0.203302	stable
ENSMUSG00000005983	Gm41410	105246059	82.7488	0.272483	0.140917	1.93364	0.053158	0.203302	stable
ENSMUSG00000005986	Ankrd13d	68423	1057.49	0.129322	0.0913679	1.41539	0.156953	0.376103	stable
ENSMUSG00000006005	Tpr	108989	1304.82	0.0416237	0.0982281	0.423745	0.671752	0.832358	stable
ENSMUSG00000006010	Odr4	226499	531.565	0.00606043	0.13915	0.0435532	0.965261	0.985348	stable
ENSMUSG00000006014	Prg4	96875	309.185	-0.0715086	0.122563	-0.583442	0.559596	0.759839	stable
ENSMUSG00000006019	Dhx34	71723	243.451	0.282393	0.12657	2.23113	0.0256728	0.131881	stable
ENSMUSG00000006021	Kptn	70394	345.549	0.0099781	0.093873	0.106294	0.915349	0.964012	stable
ENSMUSG00000006024	Napa	108124	5680.38	0.10752	0.0791593	1.35827	0.174378	0.401593	stable
ENSMUSG00000006050	Sra1	24068	625.228	-0.201965	0.0637477	-3.16819	0.0015339	0.0232167	stable
ENSMUSG00000006057	Atp5mc1	11951	2743	-0.254271	0.0687991	-3.69585	0.000219154	0.00694	stable
ENSMUSG00000006058	Snf8	27681	1187.07	-0.207656	0.0737019	-2.81751	0.00483979	0.0465173	stable
ENSMUSG00000006095	Tbcb	66411	1569.16	-0.153413	0.0699899	-2.19192	0.0283849	0.14026	stable
ENSMUSG00000006127	Inpp5k	19062	672.807	0.0922565	0.0707529	1.30393	0.192259	0.424847	stable
ENSMUSG00000006134	Crkl	12929	1037.17	-0.128262	0.0581107	-2.2072	0.0273003	0.136856	stable
ENSMUSG00000006154	Eps8l1	67425	155.619	0.142012	0.135026	1.05174	0.29292	0.535945	stable
ENSMUSG00000006169	Clint1	216705	1210.74	-0.0679516	0.0570229	-1.19166	0.233396	0.472186	stable
ENSMUSG00000006179	Prss16	54373	20.673	0.252286	0.322929	0.781242	0.43466	0.666868	stable
ENSMUSG00000006191	Cdkal1	68916	197.003	-0.126463	0.094003	-1.34531	0.178524	0.40701	stable
ENSMUSG00000006205	Htra1	56213	4040.22	-0.205928	0.110176	-1.86908	0.0616124	0.22187	stable
ENSMUSG00000006215	Zbtb17	22642	808.309	-0.0505912	0.083598	-0.605172	0.545065	0.749464	stable
ENSMUSG00000006218	Fam131c	277743	60.7688	-0.341937	0.151592	-2.25564	0.0240933	0.127303	stable
ENSMUSG00000034584	Exph5	320051	204.613	1.20278	0.293404	4.09941	4.14209e-05	0.00245055	up
ENSMUSG00000006221	Hspb7	29818	12.1709	0.207571	0.32306	0.642516	0.520538	0.732064	stable
ENSMUSG00000006235	Epor	13857	198.034	-0.0618191	0.103472	-0.597449	0.550207	0.753872	stable
ENSMUSG00000006241	Ccdc159	67119	86.2773	0.0149297	0.123776	0.120619	0.903993	0.958362	stable
ENSMUSG00000006262	Mob1b	68473	475.158	-0.0172969	0.114631	-0.150892	0.880061	0.946219	stable
ENSMUSG00000006270	Vax1	22326	12.7981	0.100544	0.341483	0.294435	0.768426	0.889019	stable
ENSMUSG00000006273	Atp6v1b2	11966	16974.2	-0.109474	0.0619519	-1.76708	0.077215	0.252547	stable
ENSMUSG00000006276	Eps15l1	13859	892.355	0.154567	0.0737514	2.09578	0.0361015	0.161443	stable
ENSMUSG00000006281	Tep1	21745	82.3847	0.460511	0.159474	2.88768	0.00388094	0.0406088	stable
ENSMUSG00000006288	Ttc5	219022	716.459	0.00768884	0.0582592	0.131976	0.895003	0.954292	stable
ENSMUSG00000006289	Osgep	66246	432.656	-0.0756887	0.0749368	-1.01003	0.31248	0.555773	stable
ENSMUSG00000006299	Aamp	227290	1683.95	-0.130629	0.0700275	-1.8654	0.0621251	0.222846	stable
ENSMUSG00000006301	Tmbim1	69660	631.234	0.0434836	0.0638945	0.680552	0.496155	0.714294	stable
ENSMUSG00000006304	Arpc2	76709	4229.89	-0.208387	0.057685	-3.61249	0.000303266	0.00857448	stable
ENSMUSG00000006307	Kmt2b	75410	871.484	0.233917	0.106078	2.20515	0.0274437	0.137313	stable
ENSMUSG00000006310	Zbtb32	58206	8.36074	0.443848	0.406677	1.0914	0.275096	0.518232	stable
ENSMUSG00000006315	Tmem147	69804	925.542	-0.160552	0.0795875	-2.01731	0.0436635	0.180936	stable
ENSMUSG00000006333	Rps9	76846	3473.43	-0.215239	0.072545	-2.96697	0.00300755	0.0347875	stable
ENSMUSG00000006335	Tfpt	69714	387.83	-0.175675	0.100623	-1.74587	0.0808341	0.259328	stable
ENSMUSG00000006342	Susd2	71733	257.248	-0.298427	0.181259	-1.64641	0.0996792	0.290108	stable
ENSMUSG00000006344	Ggt5	23887	69.7051	0.000299004	0.144638	0.00206726	0.998351	0.998978	stable
ENSMUSG00000006345	Ggt1	14598	41.4719	0.00149191	0.177469	0.00840659	0.993293	0.997565	stable
ENSMUSG00000006356	Crip2	68337	3084.8	-0.0712057	0.0918404	-0.77532	0.438151	0.66942	stable
ENSMUSG00000006360	Crip1	12925	65.151	-0.363242	0.198212	-1.83259	0.0668632	0.232185	stable
ENSMUSG00000006362	Cbfa2t3	12398	1059.64	-0.453507	0.0941527	-4.81672	1.45937e-06	0.000228183	stable
ENSMUSG00000006369	Fbln1	14114	330.38	-0.131984	0.110252	-1.1971	0.231266	0.469353	stable
ENSMUSG00000006373	Pgrmc1	53328	5401.87	-0.278434	0.0871865	-3.19355	0.00140534	0.0220325	stable
ENSMUSG00000006378	Gcat	26912	36.8879	-0.33037	0.221615	-1.49074	0.136031	0.345779	stable
ENSMUSG00000006386	Tek	21687	421.981	0.185996	0.0918794	2.02435	0.0429347	0.178677	stable
ENSMUSG00000006389	Mpl	17480	19.7272	0.84086	0.380382	2.21056	0.027066	0.136358	stable
ENSMUSG00000006390	Elovl1	54325	265.309	0.0719807	0.096525	0.745721	0.455836	0.683618	stable
ENSMUSG00000006392	Med8	80509	438.371	-0.0933067	0.0765435	-1.219	0.222843	0.460736	stable
ENSMUSG00000006395	Hyi	68180	131.534	-0.0218785	0.119831	-0.182577	0.85513	0.933547	stable
ENSMUSG00000006398	Cdc20	107995	20.7646	0.506278	0.27066	1.87053	0.0614102	0.221416	stable
ENSMUSG00000006403	Adamts4	240913	354.934	0.396771	0.129138	3.07246	0.00212303	0.0286401	stable
ENSMUSG00000006411	Nectin4	71740	87.3246	0.227949	0.138834	1.64189	0.100614	0.291632	stable
ENSMUSG00000006412	Pfdn2	18637	1795.92	-0.2606	0.0804882	-3.23775	0.00120478	0.0198476	stable
ENSMUSG00000006418	Rnf114	81018	1499.96	-0.0492774	0.0617983	-0.79739	0.425225	0.65881	stable
ENSMUSG00000006423	Steep1	77644	751.408	-0.0276854	0.0960963	-0.288101	0.77327	0.891709	stable
ENSMUSG00000006435	Neurl1a	18011	6181.21	0.0217324	0.108209	0.200838	0.840826	0.926888	stable
ENSMUSG00000006442	Srm	20810	1055.53	-0.106782	0.0566895	-1.88363	0.0596152	0.217373	stable
ENSMUSG00000006445	Epha2	13836	36.0794	0.136321	0.20386	0.668699	0.503688	0.719401	stable
ENSMUSG00000006456	Rbm14	56275	460.624	0.0321948	0.0964237	0.333889	0.738463	0.872554	stable
ENSMUSG00000006457	Actn3	11474	25.3518	0.136878	0.228496	0.599038	0.549147	0.75289	stable
ENSMUSG00000006463	Zdhhc24	70605	420.062	0.0101838	0.0716	0.142232	0.886897	0.950375	stable
ENSMUSG00000006464	Bbs1	52028	1023.26	0.0608418	0.0737489	0.824987	0.409379	0.646067	stable
ENSMUSG00000006471	Ndor1	78797	97.7085	-0.0182529	0.130463	-0.139909	0.888732	0.951138	stable
ENSMUSG00000006476	Nsmf	56876	13968.2	0.231388	0.0991181	2.33447	0.019571	0.112437	stable
ENSMUSG00000006494	Pdk1	228026	1326.08	0.199903	0.0793707	2.51859	0.0117824	0.0819521	stable
ENSMUSG00000006498	Ptbp1	19205	483.736	0.0764881	0.0881743	0.867465	0.385687	0.624922	stable
ENSMUSG00000006517	Mvd	192156	505.713	-0.106434	0.093775	-1.13499	0.256379	0.497089	stable
ENSMUSG00000006519	Cyba	13057	121.877	-0.346088	0.144062	-2.40235	0.0162902	0.0994191	stable
ENSMUSG00000006522	Itih3	16426	280.859	0.219409	0.126625	1.73275	0.0831396	0.263106	stable
ENSMUSG00000006526	Stimate	69179	512.517	-0.0324666	0.073262	-0.443157	0.657652	0.825367	stable
ENSMUSG00000006527	Sfmbt1	54650	672.902	0.0276545	0.0882179	0.313479	0.753917	0.881054	stable
ENSMUSG00000006538	Ihh	16147	8.8762	-0.510541	0.433175	-1.1786	0.238557	0.477912	stable
ENSMUSG00000006567	Atp7b	11979	40.1218	0.375669	0.201621	1.86324	0.0624282	0.223594	stable
ENSMUSG00000006575	Rundc3a	51799	6862.67	0.0968592	0.0992682	0.975733	0.329197	0.571178	stable
ENSMUSG00000006576	Slc4a3	20536	3428.87	0.145325	0.0878521	1.6542	0.0980877	0.287579	stable
ENSMUSG00000006585	Cdt1	67177	31.9917	0.462881	0.226289	2.04553	0.0408027	0.173263	stable
ENSMUSG00000006586	Runx1t1	12395	309.085	-0.336879	0.125993	-2.6738	0.00749982	0.0613901	stable
ENSMUSG00000006587	Snai3	30927	12.2346	-0.840289	0.339469	-2.47531	0.0133122	0.0883602	stable
ENSMUSG00000006589	Aprt	11821	490.258	-0.199224	0.0779344	-2.55631	0.010579	0.0763638	stable
ENSMUSG00000006599	Gtf2h1	14884	568.387	0.000472293	0.0974172	0.00484815	0.996132	0.99807	stable
ENSMUSG00000006611	Hfe	15216	116.647	0.112202	0.121589	0.922791	0.356116	0.599184	stable
ENSMUSG00000006641	Slc5a6	330064	429.412	0.0846424	0.102397	0.826614	0.408456	0.645077	stable
ENSMUSG00000006642	Tcf23	69852	9.01008	0.455114	0.395111	1.15186	0.249378	0.488928	stable
ENSMUSG00000006649	Nphs1	54631	33.9708	0.175755	0.19293	0.910976	0.362308	0.605017	stable
ENSMUSG00000006651	Aplp1	11803	31110.8	-0.00936533	0.0792732	-0.11814	0.905957	0.959429	stable
ENSMUSG00000006673	Qrich1	69232	1716.9	0.0462303	0.0590061	0.783484	0.433343	0.666026	stable
ENSMUSG00000006675	P4htm	74443	1472.45	0.0242712	0.0797021	0.304524	0.760729	0.884795	stable
ENSMUSG00000006676	Usp19	71472	2368.53	0.208013	0.095496	2.17823	0.0293886	0.142959	stable
ENSMUSG00000006678	Pola1	18968	55.1596	-0.00431452	0.156076	-0.0276437	0.977946	0.991478	stable
ENSMUSG00000006699	Cdc42	12540	6515.73	-0.184948	0.0790803	-2.33873	0.0193492	0.111572	stable
ENSMUSG00000006705	Pknox1	18771	307.863	0.11625	0.0966638	1.20263	0.229121	0.467475	stable
ENSMUSG00000006711	D130043K22Rik	210108	693.212	0.132546	0.106278	1.24716	0.212337	0.448817	stable
ENSMUSG00000006715	Gmnn	57441	50.6048	-0.498703	0.174682	-2.85492	0.00430482	0.0432403	stable
ENSMUSG00000006717	Acot13	66834	828.423	-0.252507	0.0791399	-3.19064	0.00141957	0.0221961	stable
ENSMUSG00000006720	Zfp184	193452	47.9382	-0.140568	0.177238	-0.793098	0.42772	0.661098	stable
ENSMUSG00000006728	Cdk4	12567	719.479	-0.115418	0.067872	-1.70053	0.0890317	0.272826	stable
ENSMUSG00000006731	B4galnt1	14421	1555.83	0.112868	0.0996642	1.13249	0.257429	0.498133	stable
ENSMUSG00000006732	Mettl1	17299	227.491	0.0764574	0.0978079	0.78171	0.434385	0.666798	stable
ENSMUSG00000006736	Tspan31	67125	806.868	-0.173651	0.0838866	-2.07007	0.0384457	0.167645	stable
ENSMUSG00000006740	Kif5b	16573	2821.26	-0.00103166	0.129461	-0.00796888	0.993642	0.997613	stable
ENSMUSG00000006763	Saal1	78935	184.778	-0.0297274	0.0999549	-0.297408	0.766155	0.887643	stable
ENSMUSG00000006764	Tph2	216343	25.0883	0.444427	0.311099	1.42857	0.153127	0.370706	stable
ENSMUSG00000006782	Cnp	12799	6204.41	0.311398	0.0899923	3.46027	0.000539632	0.0122504	stable
ENSMUSG00000006784	Odad4	74407	22.8957	0.301472	0.259575	1.16141	0.245476	0.484424	stable
ENSMUSG00000006800	Sulf2	72043	1818.12	0.35781	0.115412	3.10029	0.00193331	0.0269341	stable
ENSMUSG00000006818	Sod2	20656	3229.52	-0.15811	0.067028	-2.35886	0.0183313	0.107543	stable
ENSMUSG00000006850	Tmco6	71983	183.551	0.15473	0.119194	1.29814	0.194239	0.427264	stable
ENSMUSG00000006906	Stambp	70527	579.351	-0.132864	0.068854	-1.92964	0.0536512	0.204595	stable
ENSMUSG00000006920	Ezh1	14055	1368.15	-0.0448013	0.0567745	-0.789109	0.430048	0.663143	stable
ENSMUSG00000006930	Hap1	15114	2237.09	-0.184928	0.121471	-1.5224	0.127909	0.333374	stable
ENSMUSG00000006931	P3h4	66180	208.625	0.213367	0.113397	1.8816	0.0598903	0.21791	stable
ENSMUSG00000006932	Ctnnb1	12387	7657.35	0.0905848	0.0779422	1.1622	0.245153	0.484299	stable
ENSMUSG00000006941	Eif1b	68969	1327.72	-0.284218	0.0672884	-4.22389	2.40123e-05	0.00164259	stable
ENSMUSG00000006958	Chrd	12667	308.003	0.363849	0.134424	2.70673	0.00679494	0.0575641	stable
ENSMUSG00000006998	Psmd2	21762	4927.11	-0.0610309	0.0472403	-1.29192	0.196384	0.429616	stable
ENSMUSG00000007021	Syngr3	20974	4299.71	-0.148702	0.0839808	-1.77067	0.0766159	0.251679	stable
ENSMUSG00000007029	Vars1	22321	791.268	0.162336	0.0942402	1.72258	0.084965	0.266698	stable
ENSMUSG00000007033	Hspa1l	15482	58.0806	0.0547746	0.188526	0.290542	0.771402	0.890904	stable
ENSMUSG00000007036	Abhd16a	193742	1581.4	0.0990308	0.0774149	1.27922	0.200819	0.435025	stable
ENSMUSG00000007038	Neu1	18010	1080.55	0.142267	0.0793442	1.79303	0.0729678	0.244043	stable
ENSMUSG00000007039	Ddah2	51793	250.241	0.086924	0.0924241	0.94049	0.346966	0.589452	stable
ENSMUSG00000007041	Clic1	114584	247.118	0.0393884	0.107445	0.366591	0.713924	0.858153	stable
ENSMUSG00000007050	Lsm2	27756	124.381	-0.0701907	0.112434	-0.624286	0.53244	0.740183	stable
ENSMUSG00000007080	Pole	18973	21.0897	0.461224	0.251604	1.83314	0.0667825	0.232043	stable
ENSMUSG00000007097	Atp1a2	98660	27293.7	0.0856874	0.072559	1.18093	0.237629	0.476965	stable
ENSMUSG00000007207	Stx1a	20907	9379.35	0.268879	0.089054	3.01928	0.00253379	0.0315588	stable
ENSMUSG00000007216	Zfp775	243372	139.511	0.163446	0.112408	1.45404	0.145934	0.360249	stable
ENSMUSG00000007279	Scube2	56788	12.7981	0.181723	0.372451	0.487911	0.625613	0.805095	stable
ENSMUSG00000007338	Mrpl49	18120	837.65	-0.114298	0.0585818	-1.95108	0.0510481	0.198112	stable
ENSMUSG00000007379	Dennd2c	329727	14.2472	0.4761	0.292188	1.62943	0.103222	0.295894	stable
ENSMUSG00000007411	Mark3	17169	1576.31	-0.00782161	0.0471263	-0.165971	0.86818	0.939768	stable
ENSMUSG00000007415	Gatad1	67210	1926.17	-0.128435	0.0637185	-2.01566	0.0438353	0.181321	stable
ENSMUSG00000007440	Pcdha10	12943	41.8569	0.443034	0.265943	1.6659	0.0957334	0.284197	stable
ENSMUSG00000007458	M6pr	17113	1824.55	-0.117082	0.0478684	-2.44591	0.0144488	0.0924251	stable
ENSMUSG00000007476	Lrrc8a	241296	290.655	-0.252914	0.112114	-2.25586	0.0240791	0.127278	stable
ENSMUSG00000007480	Mc5r	17203	19.9592	-0.316991	0.275926	-1.14883	0.250628	0.490281	stable
ENSMUSG00000007564	Ppp2r1a	51792	13564.3	-0.0285542	0.0673029	-0.424264	0.671373	0.832274	stable
ENSMUSG00000007570	Fance	72775	267.174	0.161065	0.0819321	1.96583	0.0493178	0.194341	stable
ENSMUSG00000007589	Tinf2	28113	205.01	0.159148	0.111172	1.43156	0.152271	0.369279	stable
ENSMUSG00000007594	Hapln4	330790	2735.94	0.419944	0.282239	1.4879	0.136777	0.347136	stable
ENSMUSG00000007603	Dus3l	224907	911.742	0.108218	0.0925394	1.16943	0.24223	0.481336	stable
ENSMUSG00000007610	Gtpbp3	70359	430.168	0.224395	0.0970109	2.31309	0.0207178	0.116031	stable
ENSMUSG00000007613	Tgfbr1	21812	460.733	0.0750936	0.0878933	0.854372	0.392899	0.629904	stable
ENSMUSG00000007617	Homer1	26556	4217.12	-0.336073	0.115795	-2.90231	0.00370417	0.0394822	stable
ENSMUSG00000007646	Rad51c	114714	72.7806	-0.186298	0.138742	-1.34276	0.179349	0.408208	stable
ENSMUSG00000007653	Gabrb2	14401	1076.43	0.527634	0.25724	2.05114	0.0402536	0.171597	stable
ENSMUSG00000007655	Cav1	12389	337.126	0.0315784	0.100954	0.312801	0.754432	0.881362	stable
ENSMUSG00000007656	Arpp19	59046	7397.45	-0.0183514	0.09224	-0.198953	0.8423	0.927177	stable
ENSMUSG00000007659	Bcl2l1	12048	2453.58	-0.0235274	0.0691688	-0.340145	0.733747	0.86988	stable
ENSMUSG00000007670	Khsrp	16549	2042.05	0.0406126	0.0791512	0.513101	0.607881	0.794643	stable
ENSMUSG00000007682	Dio2	13371	2069.53	0.00919762	0.110545	0.0832028	0.93369	0.971906	stable
ENSMUSG00000007721	Ccdc124	234388	2031.57	-0.0512945	0.0835543	-0.613906	0.539278	0.74574	stable
ENSMUSG00000007739	Cct4	12464	1722.94	-0.252528	0.0662085	-3.81413	0.000136666	0.00527119	stable
ENSMUSG00000007777	Trappc2b	66050	300.427	-0.220208	0.104645	-2.10433	0.0353495	0.159259	stable
ENSMUSG00000007783	Cpt1c	78070	1556.09	0.0250292	0.0924865	0.270625	0.786679	0.899073	stable
ENSMUSG00000007805	Twist2	13345	16.529	-0.4901	0.3296	-1.48696	0.137027	0.347618	stable
ENSMUSG00000007812	Zfp655	72611	490.889	-0.0754107	0.11665	-0.646471	0.517974	0.729924	stable
ENSMUSG00000007815	Rhoa	11848	3123.52	-0.130207	0.0784045	-1.6607	0.0967735	0.285521	stable
ENSMUSG00000007817	Zmiz1	328365	2855.25	0.206534	0.0809001	2.55296	0.0106813	0.0769061	stable
ENSMUSG00000007827	Ankrd26	232339	251.335	0.0518319	0.103623	0.500198	0.616936	0.799747	stable
ENSMUSG00000007833	Aldh16a1	69748	135.052	0.203132	0.106103	1.91448	0.0555594	0.208834	stable
ENSMUSG00000007836	Hnrnpa0	77134	4539.88	-0.0595716	0.0718536	-0.82907	0.407065	0.644067	stable
ENSMUSG00000007837	Prrg2	65116	120.038	0.15771	0.12288	1.28344	0.199337	0.433206	stable
ENSMUSG00000007850	Hnrnph1	59013	2624.37	-0.283901	0.106034	-2.67744	0.00741867	0.0610219	stable
ENSMUSG00000007867	Ift43	76411	140.14	-0.296742	0.130811	-2.26848	0.0232997	0.125084	stable
ENSMUSG00000007872	Id3	15903	725.7	0.0300919	0.10443	0.288153	0.77323	0.891709	stable
ENSMUSG00000007877	Tcap	21393	162.058	0.775613	0.322445	2.40541	0.0161544	0.098984	stable
ENSMUSG00000007880	Arid1a	93760	2688.52	0.127796	0.0809841	1.57804	0.114557	0.314012	stable
ENSMUSG00000007888	Crlf1	12931	30.121	-0.505978	0.284063	-1.78122	0.0748771	0.248201	stable
ENSMUSG00000007891	Ctsd	13033	4776.8	-0.0364019	0.0704002	-0.51707	0.605107	0.79258	stable
ENSMUSG00000007892	Rplp1	56040	7653.24	-0.398895	0.125837	-3.16993	0.00152477	0.0231184	stable
ENSMUSG00000007908	Hmgcll1	208982	254.103	-0.202489	0.124976	-1.62022	0.105185	0.29922	stable
ENSMUSG00000007944	Ttc9b	73032	3420.19	-0.0914245	0.0842793	-1.08478	0.278019	0.521494	stable
ENSMUSG00000007950	Abhd8	64296	8341.55	0.0539265	0.0984496	0.547757	0.583859	0.777523	stable
ENSMUSG00000007987	Ift22	67286	1229.74	-0.102324	0.0712793	-1.43554	0.151133	0.367692	stable
ENSMUSG00000007989	Fzd3	14365	1799.89	-0.0169309	0.109244	-0.154982	0.876836	0.944434	stable
ENSMUSG00000008028	1700008O03Rik	69349	11.0614	-0.0925004	0.36972	-0.250191	0.80244	0.907949	stable
ENSMUSG00000008035	Mid1ip1	68041	1958.46	0.0891231	0.0747318	1.19257	0.233037	0.47173	stable
ENSMUSG00000008036	Ap2s1	232910	2928.84	-0.130627	0.0788474	-1.65671	0.0975787	0.286652	stable
ENSMUSG00000008090	Fgfrl1	116701	521.654	0.0960862	0.0914525	1.05067	0.293411	0.536594	stable
ENSMUSG00000008129	Brme1	74666	61.5446	0.371142	0.164187	2.26049	0.023791	0.126421	stable
ENSMUSG00000008136	Fhl2	14200	1053.14	0.0363818	0.0716591	0.507706	0.611659	0.796715	stable
ENSMUSG00000008140	Emc10	69683	4811.8	-0.0261863	0.0855365	-0.306142	0.759497	0.884211	stable
ENSMUSG00000008153	Clstn3	232370	10516.5	0.134787	0.0771851	1.74628	0.0807618	0.259328	stable
ENSMUSG00000008167	Fbxw9	68628	248.293	0.251524	0.111003	2.26592	0.0234563	0.125327	stable
ENSMUSG00000008200	Fnbp4	55935	385.585	0.150337	0.0757548	1.98452	0.0471984	0.18953	stable
ENSMUSG00000008206	Cers4	67260	643.276	0.211711	0.066005	3.20751	0.00133891	0.0212886	stable
ENSMUSG00000008226	Scrn3	74616	548.745	-0.107185	0.0842327	-1.27249	0.203199	0.437779	stable
ENSMUSG00000008301	Phax	56698	617.065	-0.23075	0.0706904	-3.26423	0.0010976	0.0188285	stable
ENSMUSG00000008305	Tle1	21885	799.002	-0.0202565	0.0761414	-0.266038	0.79021	0.901098	stable
ENSMUSG00000008307	1700109H08Rik	77036	8.08897	0.376964	0.436391	0.863823	0.387685	0.626478	stable
ENSMUSG00000008318	Relt	320100	363.959	0.288102	0.2929	0.983616	0.325304	0.567615	stable
ENSMUSG00000008333	Snrpb2	20639	387.45	-0.110629	0.117026	-0.945333	0.344489	0.586869	stable
ENSMUSG00000008348	Ubc	22190	2031.66	0.0749065	0.0908092	0.824878	0.409441	0.646074	stable
ENSMUSG00000008373	Prpf31	68988	642.598	-0.0400833	0.0625261	-0.641065	0.521481	0.73277	stable
ENSMUSG00000008384	Sertad1	55942	235.222	-0.45159	0.0950159	-4.75278	2.00634e-06	0.000290373	stable
ENSMUSG00000008393	Carhsp1	52502	821.169	-0.116696	0.0940105	-1.24131	0.214491	0.451409	stable
ENSMUSG00000008398	Elk3	13713	226.426	0.0725069	0.0929605	0.779975	0.435405	0.667187	stable
ENSMUSG00000008429	Herpud2	80517	1061.19	0.0654072	0.0535623	1.22114	0.222031	0.459654	stable
ENSMUSG00000008435	Rdh13	108841	406.087	-0.119697	0.0745861	-1.60482	0.108534	0.30508	stable
ENSMUSG00000008450	Nutf2	68051	534.569	-0.0515074	0.0808546	-0.637037	0.524101	0.734597	stable
ENSMUSG00000008475	Arpc5	67771	1977	-0.371131	0.0917385	-4.04553	5.2204e-05	0.00290221	stable
ENSMUSG00000008489	Elavl2	15569	1059.61	-0.0580789	0.103883	-0.559081	0.576107	0.772258	stable
ENSMUSG00000008496	Pou2f2	18987	174.557	0.470269	0.14732	3.19216	0.00141214	0.0220996	stable
ENSMUSG00000008540	Mgst1	56615	120.022	-0.338234	0.135443	-2.49724	0.0125164	0.0850549	stable
ENSMUSG00000008575	Nfib	18028	1442.95	-0.0436985	0.11473	-0.380881	0.703292	0.851791	stable
ENSMUSG00000008604	Ubqln4	94232	3964.1	0.059569	0.074221	0.802589	0.422212	0.656023	stable
ENSMUSG00000008658	Rbfox1	268859	5052.95	-0.000708933	0.0821899	-0.00862555	0.993118	0.997529	stable
ENSMUSG00000008658	Gm41414	105246064	5052.95	-0.000708933	0.0821899	-0.00862555	0.993118	0.997529	stable
ENSMUSG00000008668	Rps18	20084	29.8983	0.0551484	0.203332	0.271224	0.786219	0.899069	stable
ENSMUSG00000008682	Rpl10	110954	4254.14	-0.304207	0.078963	-3.85252	0.000116908	0.00476115	stable
ENSMUSG00000008683	Rps15a	267019	2433.37	-0.210964	0.0790029	-2.67033	0.00757777	0.0618272	stable
ENSMUSG00000008690	Ncaph2	52683	2174.25	0.0156479	0.0706028	0.221633	0.824599	0.919767	stable
ENSMUSG00000008730	Hipk1	15257	2197.42	-0.0557881	0.0560007	-0.996202	0.319152	0.562159	stable
ENSMUSG00000008734	Gprc5b	64297	3191.17	0.236859	0.0780191	3.03591	0.00239813	0.0306765	stable
ENSMUSG00000008763	Man1a2	17156	2157.96	0.0698173	0.0715977	0.975132	0.329495	0.571424	stable
ENSMUSG00000008822	Acyp1	66204	261.162	-0.110604	0.106959	-1.03407	0.301103	0.544105	stable
ENSMUSG00000008845	Cd163	93671	48.2389	0.347947	0.196869	1.76741	0.0771599	0.252471	stable
ENSMUSG00000008855	Hdac5	15184	4434.6	-0.103242	0.0891246	-1.1584	0.246701	0.485254	stable
ENSMUSG00000008859	Rala	56044	1375.04	-0.0751998	0.0796661	-0.943937	0.345202	0.587474	stable
ENSMUSG00000008892	Vdac3	22335	2285.44	-0.24374	0.0673055	-3.62141	0.000293005	0.00842547	stable
ENSMUSG00000008958	Vps72	21427	549.574	-0.0599823	0.0763408	-0.785717	0.432033	0.664947	stable
ENSMUSG00000008976	Gabpa	14390	312.244	-0.204934	0.109593	-1.86995	0.0614903	0.221568	stable
ENSMUSG00000008999	Bmp7	12162	348.157	0.0679873	0.101954	0.66684	0.504875	0.720039	stable
ENSMUSG00000009013	Dynll1	56455	5194.39	-0.404794	0.091516	-4.4232	9.72501e-06	0.0008689	stable
ENSMUSG00000009030	Pdcl	67466	520.515	-0.157126	0.0822204	-1.91103	0.0560001	0.209644	stable
ENSMUSG00000009035	Tmem184b	223693	1952.66	0.229039	0.0936611	2.4454	0.0144692	0.0924427	stable
ENSMUSG00000009073	Nf2	18016	2579	0.146225	0.0685092	2.13439	0.0328109	0.15241	stable
ENSMUSG00000009075	Cabp7	192650	338.27	-0.0958222	0.112781	-0.849627	0.395533	0.632621	stable
ENSMUSG00000009076	Zmat5	67178	220.823	-0.117997	0.0922615	-1.27894	0.200918	0.435132	stable
ENSMUSG00000009079	Ewsr1	14030	2563.71	0.0532613	0.0552272	0.964404	0.334844	0.57669	stable
ENSMUSG00000009090	Ap1b1	11764	4476.07	0.0871058	0.0767164	1.13542	0.256197	0.496902	stable
ENSMUSG00000009092	Derl3	70377	30.5962	0.0722389	0.253806	0.284623	0.775933	0.893405	stable
ENSMUSG00000009097	Tbx1	21380	40.8763	0.204457	0.250307	0.816823	0.41403	0.650538	stable
ENSMUSG00000009112	Bcl2l13	94044	1196.01	0.117011	0.067788	1.72614	0.084323	0.265539	stable
ENSMUSG00000009207	Lnpk	69605	628.756	0.0046108	0.107604	0.0428498	0.965821	0.985488	stable
ENSMUSG00000009216	Fam163b	109349	3895.42	-0.172278	0.14223	-1.21127	0.225793	0.463877	stable
ENSMUSG00000009281	Rarres2	71660	55.6165	0.177807	0.187401	0.948805	0.34272	0.58519	stable
ENSMUSG00000009291	Pttg1ip	108705	1334.51	-0.073183	0.0605486	-1.20867	0.226791	0.464827	stable
ENSMUSG00000009292	Trpm2	28240	627.447	0.0505988	0.0997069	0.507475	0.611822	0.796715	stable
ENSMUSG00000009293	Ube2g2	22213	1063.5	-0.331918	0.0724519	-4.58122	4.62277e-06	0.00049063	stable
ENSMUSG00000009356	Lpo	76113	15.204	0.406055	0.297533	1.36474	0.172335	0.398669	stable
ENSMUSG00000009376	Met	17295	100.286	0.318945	0.205615	1.55117	0.120861	0.323279	stable
ENSMUSG00000009378	Slc16a12	240638	50.2703	0.160172	0.213189	0.751313	0.452464	0.680425	stable
ENSMUSG00000009394	Syn2	20965	12876.2	-0.0588743	0.0863128	-0.682104	0.495173	0.713232	stable
ENSMUSG00000009406	Elk1	13712	1490.57	0.122637	0.0899164	1.3639	0.172598	0.399209	stable
ENSMUSG00000009418	Nav1	215690	1932.22	0.039268	0.0998937	0.393097	0.694248	0.845127	stable
ENSMUSG00000009470	Tnpo1	238799	884.319	-0.109997	0.119438	-0.920957	0.357073	0.599921	stable
ENSMUSG00000009471	Myod1	17927	10.6316	0.159957	0.33494	0.477569	0.632957	0.809856	stable
ENSMUSG00000009535	Rnmt	67897	1037.35	-0.0531639	0.0734427	-0.723883	0.469138	0.692944	stable
ENSMUSG00000009545	Kcnq1	16535	15.0263	0.63025	0.32868	1.91752	0.0551721	0.208317	stable
ENSMUSG00000009549	Srp14	20813	1405.6	-0.251107	0.0834216	-3.0101	0.00261163	0.0320946	stable
ENSMUSG00000020080	Hkdc1	216019	303.933	1.1565	0.279643	4.13565	3.53952e-05	0.00215223	up
ENSMUSG00000009555	Cdk9	107951	1507.56	0.0157212	0.0782109	0.20101	0.84069	0.926888	stable
ENSMUSG00000009563	Tor2a	30933	405.512	3.63441e-05	0.094619	0.00038411	0.999694	0.999751	stable
ENSMUSG00000009566	Fpgs	14287	97.224	0.198565	0.135258	1.46805	0.142092	0.354921	stable
ENSMUSG00000009569	Mrtfb	239719	4752	-0.0225626	0.064523	-0.349682	0.726577	0.86605	stable
ENSMUSG00000009575	Cbx5	12419	4011.44	-0.127128	0.0612772	-2.07463	0.0380208	0.166663	stable
ENSMUSG00000009585	Apobec3	80287	64.2827	-0.416708	0.154513	-2.69692	0.00699849	0.0586044	stable
ENSMUSG00000009614	Sardh	192166	381.054	0.264127	0.0978532	2.69922	0.00695019	0.058431	stable
ENSMUSG00000009621	Vav2	22325	294.591	0.249008	0.118148	2.10759	0.0350661	0.158349	stable
ENSMUSG00000009630	Ppp2cb	19053	2628.71	-0.0629253	0.0511312	-1.23066	0.218448	0.455647	stable
ENSMUSG00000009633	G0s2	14373	72.3817	-0.0809561	0.150015	-0.539655	0.589435	0.780624	stable
ENSMUSG00000009640	Dmap1	66233	527.463	0.0246442	0.0794612	0.310141	0.756453	0.882788	stable
ENSMUSG00000009647	Mcu	215999	749.689	-0.151564	0.0695944	-2.17782	0.0294195	0.14307	stable
ENSMUSG00000009681	Bcr	110279	3602.19	-0.149153	0.100998	-1.47679	0.139732	0.351201	stable
ENSMUSG00000009687	Fxyd5	18301	258.367	-0.265149	0.134947	-1.96485	0.0494319	0.19466	stable
ENSMUSG00000009731	Kcnd1	16506	257.023	0.223483	0.0962851	2.32106	0.0202838	0.114399	stable
ENSMUSG00000009733	Tfcp2	21422	430.765	0.0571918	0.093428	0.612149	0.54044	0.746563	stable
ENSMUSG00000009734	Pou6f2	218030	39.1418	0.118144	0.266614	0.443128	0.657673	0.825367	stable
ENSMUSG00000009739	Pou6f1	19009	3644.17	0.413338	0.127769	3.23503	0.00121631	0.019953	stable
ENSMUSG00000009741	Ubp1	22221	994.966	-0.0849323	0.0587262	-1.44624	0.14811	0.363224	stable
ENSMUSG00000009772	Nuak2	74137	21.6859	-0.181706	0.236659	-0.767797	0.442608	0.672827	stable
ENSMUSG00000009828	Cilk1	56542	470.259	0.0711933	0.0805594	0.883737	0.376838	0.616041	stable
ENSMUSG00000009863	Sdhb	67680	2471.41	-0.178249	0.0673973	-2.64474	0.00817527	0.0649989	stable
ENSMUSG00000009876	Cox4i2	84682	48.6509	-0.145591	0.164666	-0.884158	0.376611	0.615914	stable
ENSMUSG00000009894	Snap47	67826	8325.74	-0.0146889	0.0514959	-0.285243	0.775458	0.893174	stable
ENSMUSG00000009905	Kdsr	70750	636.472	-0.177251	0.0737771	-2.40252	0.0162828	0.0994191	stable
ENSMUSG00000009907	Vps4b	20479	778.705	-0.164344	0.0775653	-2.11878	0.0341087	0.156078	stable
ENSMUSG00000009927	Rps25	75617	3204.33	-0.391094	0.108743	-3.59648	0.000322549	0.00884263	stable
ENSMUSG00000009995	Tafazzin	66826	445.527	0.0479745	0.0701901	0.683493	0.494295	0.712456	stable
ENSMUSG00000010021	Kif19a	286942	81.8434	0.339767	0.131175	2.59019	0.00959244	0.0720558	stable
ENSMUSG00000010025	Aldh3a2	11671	910.606	-0.093742	0.0561894	-1.66832	0.095252	0.283242	stable
ENSMUSG00000010044	Zmynd10	114602	19.6911	0.00307053	0.268366	0.0114416	0.990871	0.996276	stable
ENSMUSG00000010045	Tmem115	56395	712.641	0.0336338	0.0829865	0.405292	0.685263	0.839839	stable
ENSMUSG00000010047	Hyal2	15587	195.444	0.13903	0.101993	1.36313	0.17284	0.399417	stable
ENSMUSG00000010048	Ifrd2	15983	93.4634	0.0246725	0.133069	0.185412	0.852906	0.933039	stable
ENSMUSG00000010051	Hyal1	15586	51.1	-0.129648	0.1946	-0.666228	0.505265	0.720244	stable
ENSMUSG00000010054	Tusc2	80385	1662.14	-0.050638	0.0800559	-0.632532	0.527039	0.736928	stable
ENSMUSG00000010057	Nprl2	56032	567.115	-0.118631	0.0766857	-1.54698	0.121869	0.324687	stable
ENSMUSG00000010064	Slc38a3	76257	1575.46	0.321922	0.09638	3.34013	0.000837381	0.016009	stable
ENSMUSG00000010066	Cacna2d2	56808	704.422	0.209796	0.0960643	2.18391	0.0289691	0.141824	stable
ENSMUSG00000010067	Rassf1	56289	132.173	-0.135141	0.116381	-1.1612	0.245563	0.48454	stable
ENSMUSG00000010080	Epn3	71889	10.5412	-0.155545	0.480714	-0.323571	0.746263	0.876614	stable
ENSMUSG00000010086	Rnf112	22671	4288.3	0.336862	0.0981027	3.43377	0.000595259	0.0129366	stable
ENSMUSG00000010095	Slc3a2	17254	2724.04	0.0196383	0.0690761	0.2843	0.776181	0.893405	stable
ENSMUSG00000010097	Nxf1	53319	820.52	-0.0164699	0.0610019	-0.26999	0.787168	0.899386	stable
ENSMUSG00000010110	Stx5a	56389	520.996	0.124537	0.07253	1.71704	0.0859716	0.268255	stable
ENSMUSG00000010122	Slc47a1	67473	182.596	0.419822	0.130694	3.21225	0.00131701	0.0210242	stable
ENSMUSG00000010142	Tnfrsf13b	57916	36.5371	0.409517	0.187859	2.17991	0.029264	0.14267	stable
ENSMUSG00000010154	Spire2	234857	379.718	-0.0534064	0.1031	-0.518007	0.604453	0.792177	stable
ENSMUSG00000010175	Prox1	19130	147.696	0.172002	0.125017	1.37582	0.168877	0.393482	stable
ENSMUSG00000010277	Bltp2	72503	5723.16	0.228975	0.0802087	2.85474	0.00430714	0.0432403	stable
ENSMUSG00000010290	AI597479	98404	654.286	-0.091213	0.0849178	-1.07413	0.282763	0.526334	stable
ENSMUSG00000010307	Tmem86a	67893	406.853	0.291875	0.0808019	3.61223	0.000303574	0.00857448	stable
ENSMUSG00000010311	Optc	269120	13.007	-0.0758243	0.313858	-0.241588	0.809099	0.91189	stable
ENSMUSG00000010358	Ifi35	70110	61.4344	-0.473062	0.14535	-3.25465	0.00113532	0.0191908	stable
ENSMUSG00000010362	Rdm1	66599	91.5918	-0.299445	0.12777	-2.34364	0.0190967	0.110699	stable
ENSMUSG00000010376	Nedd8	18002	1497.46	-0.257906	0.0863394	-2.98712	0.00281622	0.0335266	stable
ENSMUSG00000010392	Gosr1	53334	910.585	-0.0498885	0.0663407	-0.752005	0.452048	0.679971	stable
ENSMUSG00000010406	Mrpl52	68836	318.259	-0.340878	0.113989	-2.99044	0.00278573	0.0332994	stable
ENSMUSG00000010453	Kansl3	226976	1450.03	0.0608202	0.0672847	0.903923	0.366036	0.608509	stable
ENSMUSG00000010461	Eya4	14051	77.1815	0.639024	0.235765	2.71042	0.00671977	0.05718	stable
ENSMUSG00000010476	Ebf3	13593	10.7729	0.143766	0.364641	0.394266	0.693385	0.844582	stable
ENSMUSG00000010505	Myt1	17932	93.0948	0.108823	0.172312	0.63155	0.527681	0.737549	stable
ENSMUSG00000010517	Faf1	14084	625.307	-0.15924	0.0588662	-2.70512	0.00682791	0.0577077	stable
ENSMUSG00000010529	Gm266	212539	65.3555	0.113037	0.162076	0.697433	0.485532	0.705496	stable
ENSMUSG00000010538	Tsacc	76927	7.90386	-0.334193	0.388171	-0.860942	0.38927	0.627636	stable
ENSMUSG00000010554	Mettl16	67493	570.234	-0.360934	0.0776575	-4.64777	3.35545e-06	0.000397031	stable
ENSMUSG00000010592	Dazl	13164	43.0216	-0.330923	0.239339	-1.38265	0.166771	0.390953	stable
ENSMUSG00000010607	Pigyl	66268	420.784	-0.107215	0.0813629	-1.31774	0.187592	0.419233	stable
ENSMUSG00000010608	Rbm25	67039	1215.47	-0.151912	0.105074	-1.44576	0.148245	0.363239	stable
ENSMUSG00000010609	Psen2	19165	283.775	-0.0437012	0.0973143	-0.449073	0.653379	0.822868	stable
ENSMUSG00000010651	Acaa1b	235674	9.56994	0.0928726	0.348625	0.266397	0.789934	0.900958	stable
ENSMUSG00000010660	Plcd1	18799	212.537	0.293919	0.126572	2.32216	0.0202246	0.114181	stable
ENSMUSG00000010663	Fads1	76267	4622.5	-0.0171037	0.0518687	-0.329751	0.741588	0.874422	stable
ENSMUSG00000010721	Lmbr1	56873	623.351	-0.0714856	0.0818326	-0.873559	0.382358	0.62183	stable
ENSMUSG00000010751	Tnfrsf22	79202	30.484	0.191002	0.20172	0.946867	0.343707	0.586418	stable
ENSMUSG00000010755	Cars1	27267	752.195	0.00877734	0.0801625	0.109494	0.91281	0.963207	stable
ENSMUSG00000010797	Wnt2	22413	75.9163	-0.0983509	0.160742	-0.611858	0.540632	0.746671	stable
ENSMUSG00000010803	Gabra1	14394	6552.08	0.057911	0.141139	0.410312	0.681577	0.838422	stable
ENSMUSG00000010825	Grid2ip	170935	23.7284	0.511566	0.263221	1.94349	0.0519573	0.200362	stable
ENSMUSG00000053465	Hs6st3	50787	166.92	1.14415	0.284299	4.02445	5.71088e-05	0.00306776	up
ENSMUSG00000010911	Apip	56369	175.881	-0.171112	0.148174	-1.15481	0.24817	0.487357	stable
ENSMUSG00000010914	Pdhx	27402	883.249	-0.0143363	0.0541328	-0.264835	0.791136	0.901742	stable
ENSMUSG00000010936	Vac14	234729	546.684	0.054403	0.0815562	0.667061	0.504733	0.719923	stable
ENSMUSG00000011096	Akt1s1	67605	883.952	0.0799792	0.102875	0.777445	0.436897	0.668437	stable
ENSMUSG00000011114	Tbrg1	21376	1041.37	0.0452363	0.0761255	0.594234	0.552356	0.75487	stable
ENSMUSG00000011148	Adss1	11565	206.221	0.184182	0.107328	1.71606	0.0861504	0.268362	stable
ENSMUSG00000011158	Brf1	72308	637.926	0.128506	0.0737985	1.74131	0.081629	0.260607	stable
ENSMUSG00000011171	Vipr2	22355	13.9131	-0.207539	0.406039	-0.51113	0.60926	0.795484	stable
ENSMUSG00000011179	Odc1	18263	1204.34	0.00512908	0.0681305	0.0752831	0.939989	0.97425	stable
ENSMUSG00000011254	Thg1l	66628	152.519	-0.0794996	0.122964	-0.64653	0.517936	0.729924	stable
ENSMUSG00000011256	Adam19	11492	460.199	0.359291	0.0887965	4.04622	5.20509e-05	0.00290221	stable
ENSMUSG00000011257	Pabpc4	230721	978.832	-0.00434491	0.0969278	-0.0448263	0.964246	0.984656	stable
ENSMUSG00000011267	Zfp296	63872	33.8485	0.107711	0.228307	0.47178	0.637084	0.812901	stable
ENSMUSG00000011306	Sugp1	70616	913.392	0.173603	0.0790396	2.19641	0.0280629	0.139454	stable
ENSMUSG00000011382	Dhdh	71755	166.725	0.0397324	0.115027	0.345417	0.729781	0.867568	stable
ENSMUSG00000011427	Zfp790	233056	254.507	-0.138363	0.10145	-1.36385	0.172614	0.399209	stable
ENSMUSG00000011589	Fsd1	240121	866.834	0.062561	0.0827232	0.756269	0.449488	0.677891	stable
ENSMUSG00000011658	Fuz	70300	140.457	0.137128	0.131362	1.04389	0.296534	0.539411	stable
ENSMUSG00000011751	Sptbn4	80297	3385.4	0.23819	0.0917654	2.59564	0.00944145	0.071359	stable
ENSMUSG00000011752	Pgam1	18648	7023.6	0.029579	0.0619321	0.477604	0.632932	0.809856	stable
ENSMUSG00000011831	Evi5	14020	845.245	-0.00871124	0.120398	-0.0723537	0.94232	0.975391	stable
ENSMUSG00000011832	Evi5l	213027	2024.72	0.150672	0.0790713	1.90552	0.0567126	0.211029	stable
ENSMUSG00000011837	Snapc2	102209	571.411	0.0825831	0.0904328	0.913198	0.361138	0.604036	stable
ENSMUSG00000011877	Git1	216963	11886.8	0.215464	0.101019	2.13291	0.0329324	0.152731	stable
ENSMUSG00000011884	Gltp	56356	728.262	0.16449	0.0967841	1.69956	0.0892142	0.273042	stable
ENSMUSG00000011958	Bnip2	12175	440.272	-0.145768	0.0929281	-1.56861	0.116739	0.317591	stable
ENSMUSG00000011960	Ccnt1	12455	631.475	-0.0517028	0.083492	-0.619254	0.535749	0.742837	stable
ENSMUSG00000012017	Scarf2	224024	141.713	0.332752	0.153543	2.16716	0.0302223	0.1452	stable
ENSMUSG00000012076	Brms1l	52592	1282.06	-0.138986	0.0655484	-2.12036	0.033976	0.155668	stable
ENSMUSG00000012114	Med15	94112	1295.98	0.155165	0.0896224	1.73132	0.083394	0.263562	stable
ENSMUSG00000012117	Dhdds	67422	1494.94	0.0641498	0.0720462	0.890399	0.373252	0.613221	stable
ENSMUSG00000012123	Crybg2	230806	12.0474	0.345849	0.379859	0.910468	0.362576	0.605284	stable
ENSMUSG00000012126	Ubxn11	67586	127.455	-0.0434716	0.127791	-0.340178	0.733722	0.86988	stable
ENSMUSG00000012296	Tjap1	74094	249.571	0.136424	0.120813	1.12921	0.258808	0.499807	stable
ENSMUSG00000012405	Rpl15	66480	3472.02	-0.225743	0.0724956	-3.11389	0.00184636	0.0259586	stable
ENSMUSG00000012422	Tmem167	66074	829.88	-0.171288	0.118262	-1.44837	0.147512	0.362356	stable
ENSMUSG00000012428	Steap4	117167	18.3235	-0.021778	0.303794	-0.0716866	0.942851	0.975549	stable
ENSMUSG00000012429	Mplkip	66308	153.112	0.0938795	0.121694	0.771437	0.440448	0.671459	stable
ENSMUSG00000012443	Kif11	16551	20.8804	0.25726	0.271912	0.946115	0.34409	0.58662	stable
ENSMUSG00000012483	Rpa3	68240	80.4446	-0.162028	0.171434	-0.945134	0.34459	0.586896	stable
ENSMUSG00000012535	Tnpo3	320938	1197.38	0.021503	0.0872344	0.246497	0.805298	0.909537	stable
ENSMUSG00000012609	Ttll5	320244	605.474	0.198481	0.100902	1.96707	0.0491749	0.194037	stable
ENSMUSG00000012640	Zfp715	69930	325.701	-0.112463	0.0796772	-1.41148	0.158102	0.377667	stable
ENSMUSG00000012819	Cdh23	22295	21.5791	0.387919	0.259999	1.492	0.135699	0.3453	stable
ENSMUSG00000012848	Rps5	20103	3379.95	-0.286072	0.0744923	-3.84029	0.00012289	0.00490216	stable
ENSMUSG00000013033	Adgrl1	330814	13214.4	0.221979	0.080238	2.76651	0.00566594	0.0514104	stable
ENSMUSG00000013076	Amotl1	75723	609.994	0.071905	0.0871827	0.824762	0.409506	0.646119	stable
ENSMUSG00000013089	Etv5	104156	3182.32	-0.0436196	0.0745294	-0.585266	0.558369	0.759114	stable
ENSMUSG00000013150	Gfod2	70575	608.07	-0.0319162	0.0652148	-0.489401	0.624558	0.804506	stable
ENSMUSG00000013155	Enkd1	102124	118.406	0.119056	0.118392	1.00561	0.314603	0.557398	stable
ENSMUSG00000013160	Atp6v0d1	11972	6427.72	-0.087008	0.06117	-1.4224	0.154911	0.373068	stable
ENSMUSG00000013236	Ptprs	19280	9776.81	0.206659	0.0878493	2.35243	0.0186512	0.108801	stable
ENSMUSG00000013275	Slc41a1	98396	1503.06	0.0622422	0.0864397	0.720065	0.471485	0.695165	stable
ENSMUSG00000013367	Iglon5	210094	651.145	0.278674	0.0974292	2.86027	0.00423282	0.0428221	stable
ENSMUSG00000013419	Zbtb47	270210	2338.85	0.161046	0.108755	1.48081	0.138657	0.349895	stable
ENSMUSG00000013465	Nelfb	58202	1054.75	-0.00397259	0.0582722	-0.068173	0.945648	0.976714	stable
ENSMUSG00000111334	A030010E16Rik	102631930	8.50949	1.1175	0.38661	2.89051	0.00384617	0.0404161	up
ENSMUSG00000013495	Tmem175	72392	515.82	0.268711	0.0730223	3.67985	0.000233374	0.00714616	stable
ENSMUSG00000013523	Bcas1	76960	1980.99	0.0692947	0.0985515	0.703132	0.481973	0.702599	stable
ENSMUSG00000013539	Tango2	27883	1706	0.03692	0.0848244	0.435252	0.663379	0.828059	stable
ENSMUSG00000013584	Aldh1a2	19378	278.31	-0.0565519	0.152436	-0.370988	0.710646	0.856965	stable
ENSMUSG00000013593	Ndufs2	226646	4506.71	-0.0814744	0.0411099	-1.98187	0.0474941	0.190162	stable
ENSMUSG00000013622	Atraid	381629	816.596	-0.0875712	0.0737614	-1.18722	0.23514	0.474343	stable
ENSMUSG00000013629	Cad	69719	375.92	0.173186	0.111444	1.55403	0.120178	0.322192	stable
ENSMUSG00000013646	Sh3bp5l	79566	1171.34	0.0846926	0.0692819	1.22244	0.221543	0.459077	stable
ENSMUSG00000013662	Atad1	67979	1774.39	-0.0507134	0.0889394	-0.570202	0.568541	0.766399	stable
ENSMUSG00000013663	Pten	19211	2409.6	0.0151631	0.098677	0.153663	0.877875	0.945107	stable
ENSMUSG00000013698	Pea15a	18611	12210.7	-0.14305	0.0801734	-1.78425	0.0743828	0.246937	stable
ENSMUSG00000013701	Timm23	53600	802.159	-0.121899	0.107756	-1.13125	0.257951	0.498536	stable
ENSMUSG00000013707	Tnfaip8l2	69769	48.5613	-0.333193	0.188606	-1.76661	0.0772931	0.252718	stable
ENSMUSG00000013736	Trnt1	70047	665.599	-0.150479	0.114973	-1.30882	0.190595	0.422707	stable
ENSMUSG00000013766	Ly6g6e	70274	21.5933	-0.195273	0.250388	-0.779881	0.435461	0.667187	stable
ENSMUSG00000013787	Ehmt2	110147	4748.15	0.095767	0.0759638	1.26069	0.20742	0.442806	stable
ENSMUSG00000013822	Elof1	66126	893.564	-0.124961	0.0720585	-1.73416	0.0828897	0.262731	stable
ENSMUSG00000013833	Med16	216154	1555.68	0.147333	0.096415	1.52811	0.126484	0.331288	stable
ENSMUSG00000013846	St3gal1	20442	776.586	0.129725	0.0698633	1.85684	0.0633334	0.225334	stable
ENSMUSG00000013858	Tmem259	216157	2315.99	0.173319	0.0957657	1.80982	0.0703234	0.239546	stable
ENSMUSG00000013878	Rnf170	77733	420.44	-0.0535927	0.126383	-0.424049	0.67153	0.832274	stable
ENSMUSG00000013921	Clip3	76686	12050.9	0.0574596	0.0799214	0.71895	0.472171	0.695409	stable
ENSMUSG00000013973	Dedd	21945	100.078	-0.00783656	0.116798	-0.0670951	0.946506	0.977192	stable
ENSMUSG00000013997	Nit1	27045	527.641	0.00953175	0.0789971	0.12066	0.903961	0.958362	stable
ENSMUSG00000014039	Prdm15	114604	262.37	-0.00796765	0.0852712	-0.0934389	0.925555	0.96795	stable
ENSMUSG00000014074	Rnf168	70238	706.583	-0.143557	0.0817181	-1.75673	0.0789632	0.255805	stable
ENSMUSG00000014075	Dynlt2b	66061	105.061	-0.17811	0.122407	-1.45507	0.145651	0.36005	stable
ENSMUSG00000014077	Chp1	56398	3818.78	-0.0473725	0.0529121	-0.895307	0.370623	0.610972	stable
ENSMUSG00000014158	Trpv4	63873	36.0116	-0.207822	0.310392	-0.669547	0.503147	0.718922	stable
ENSMUSG00000014164	Klhl3	100503085	1398.23	-0.0606217	0.0678365	-0.893644	0.371512	0.611749	stable
ENSMUSG00000014177	Tvp23b	67510	436.703	-0.285333	0.0919951	-3.10161	0.0019247	0.0268355	stable
ENSMUSG00000014195	Dnajc7	56354	2058.21	-0.194984	0.071498	-2.72712	0.00638889	0.0554422	stable
ENSMUSG00000014226	Cacybp	12301	1171.76	-0.386524	0.150082	-2.57542	0.0100118	0.0738838	stable
ENSMUSG00000014232	Cluap1	76779	283.147	-0.238442	0.116892	-2.03985	0.0413654	0.174615	stable
ENSMUSG00000014243	Zswim7	69747	129.212	-0.184779	0.112809	-1.63799	0.101423	0.292759	stable
ENSMUSG00000014245	Pigl	327942	81.3484	0.229219	0.141997	1.61426	0.106471	0.301507	stable
ENSMUSG00000014294	Ndufa2	17991	1017.07	-0.341823	0.107664	-3.17491	0.00149882	0.0228575	stable
ENSMUSG00000014301	Pam16	66449	419.443	-0.184107	0.0960271	-1.91724	0.0552072	0.20836	stable
ENSMUSG00000014303	Glis2	83396	267.01	0.277355	0.113399	2.44583	0.0144519	0.0924251	stable
ENSMUSG00000014313	Cox6c	12864	3144.08	-0.286742	0.135378	-2.11808	0.0341686	0.15623	stable
ENSMUSG00000014329	Bicc1	83675	106.894	0.128901	0.155849	0.827091	0.408186	0.645077	stable
ENSMUSG00000014349	Ube2z	268470	2501.86	-0.0587446	0.0592569	-0.991354	0.321513	0.564046	stable
ENSMUSG00000014353	Tmem87b	72477	603.849	-0.0206858	0.0727864	-0.284198	0.776258	0.893405	stable
ENSMUSG00000014355	Anapc1	17222	1275.05	0.156438	0.0748386	2.09034	0.0365868	0.162658	stable
ENSMUSG00000014361	Mertk	17289	879.952	0.0195505	0.084111	0.232437	0.816198	0.915503	stable
ENSMUSG00000014402	Tsg101	22088	1368.29	-0.175109	0.0609732	-2.8719	0.00408006	0.0419801	stable
ENSMUSG00000014418	Hps5	246694	210.915	0.139084	0.0876598	1.58663	0.112596	0.311282	stable
ENSMUSG00000014426	Map3k4	26407	843.923	0.0241738	0.08079	0.299217	0.764774	0.887076	stable
ENSMUSG00000039748	Exo1	26909	10.4534	1.11384	0.372921	2.9868	0.00281915	0.0335386	up
ENSMUSG00000014470	Rnf166	68718	599.225	-0.113714	0.0885561	-1.28409	0.199109	0.433036	stable
ENSMUSG00000014496	Ankrd28	105522	1004.15	0.147918	0.0859318	1.72134	0.0851891	0.266971	stable
ENSMUSG00000014498	Ankrd52	237615	1182.47	0.369528	0.140246	2.63485	0.00841756	0.0663357	stable
ENSMUSG00000014503	Pkd2l2	53871	354.03	-0.0582735	0.0769276	-0.757511	0.448744	0.677741	stable
ENSMUSG00000014504	Srp19	66384	506.529	-0.255727	0.10366	-2.46698	0.0136259	0.0895371	stable
ENSMUSG00000014547	Wdfy2	268752	384.187	-0.0791787	0.0832531	-0.95106	0.341574	0.584073	stable
ENSMUSG00000014550	Rbsn	78287	1069.89	0.083422	0.0748997	1.11378	0.265373	0.507535	stable
ENSMUSG00000014551	Mrps25	64658	577.034	-0.308272	0.0701454	-4.39476	1.10896e-05	0.000956658	stable
ENSMUSG00000014554	Dguok	27369	224.836	-0.0742214	0.11071	-0.670411	0.502596	0.718569	stable
ENSMUSG00000014592	Camta1	100072	3947.2	0.0691872	0.102032	0.678094	0.497712	0.715535	stable
ENSMUSG00000014599	Csf1	12977	437.156	-0.0307598	0.0883784	-0.348047	0.727805	0.866717	stable
ENSMUSG00000014601	Strip1	229707	1706.6	0.0683529	0.0865973	0.789319	0.429926	0.663143	stable
ENSMUSG00000014602	Kif1a	16560	26387.5	0.182043	0.0811853	2.24232	0.0249409	0.129797	stable
ENSMUSG00000014603	Alx3	11694	26.7992	-0.115407	0.226319	-0.509933	0.610098	0.79601	stable
ENSMUSG00000014606	Slc25a11	67863	2055.53	-0.0118903	0.0692945	-0.171591	0.863759	0.938127	stable
ENSMUSG00000014633	Cmc2	66531	243.806	0.00589501	0.0914936	0.0644308	0.948627	0.978143	stable
ENSMUSG00000014668	Chfr	231600	392.638	-0.0871478	0.0832858	-1.04637	0.29539	0.538405	stable
ENSMUSG00000014686	Ceacam16	330483	8.22474	-0.149978	0.378158	-0.396601	0.691662	0.843128	stable
ENSMUSG00000014748	Tex261	21766	1032.82	0.0220112	0.0692413	0.317892	0.750567	0.878898	stable
ENSMUSG00000014763	Fam120b	67544	1101.52	-0.0945335	0.064812	-1.45858	0.144681	0.358772	stable
ENSMUSG00000014767	Tbp	21374	354.758	-0.160851	0.0796196	-2.02025	0.0433575	0.180051	stable
ENSMUSG00000014769	Psmb1	19170	2329.96	-0.264305	0.0709084	-3.72742	0.000193453	0.00650386	stable
ENSMUSG00000014773	Dll1	13388	111.344	-0.133373	0.144459	-0.923262	0.355871	0.599001	stable
ENSMUSG00000014776	Nol3	78688	443.521	0.0766864	0.0850191	0.90199	0.367062	0.609173	stable
ENSMUSG00000014778	Fhod1	234686	80.7924	0.1493	0.143801	1.03825	0.299156	0.542103	stable
ENSMUSG00000014782	Plekhg4	102075	15.617	-0.106331	0.326299	-0.325869	0.744523	0.875569	stable
ENSMUSG00000014786	Slc9a5	277973	616.393	0.0536961	0.087931	0.610662	0.541423	0.747156	stable
ENSMUSG00000014791	Elmo3	234683	54.7414	0.30484	0.168791	1.80603	0.0709143	0.240572	stable
ENSMUSG00000014813	Stc1	20855	81.0536	-0.543383	0.165541	-3.28247	0.00102901	0.0181471	stable
ENSMUSG00000014837	Matcap1	74356	341.026	0.253618	0.113596	2.23264	0.0255725	0.131533	stable
ENSMUSG00000014846	Tppp3	67971	584.984	-0.24201	0.123978	-1.95204	0.0509339	0.197904	stable
ENSMUSG00000014850	Msh3	17686	275.374	-0.0440843	0.088324	-0.49912	0.617695	0.800257	stable
ENSMUSG00000014852	Adamts13	279028	28.6537	0.180209	0.265785	0.678024	0.497756	0.71554	stable
ENSMUSG00000014856	Tmem208	66320	361.153	-0.299706	0.0953116	-3.14449	0.00166377	0.0244635	stable
ENSMUSG00000014859	E2f4	104394	611.686	0.0837133	0.0774499	1.08087	0.279755	0.522848	stable
ENSMUSG00000014867	Surf4	20932	1776.91	-0.0981296	0.0621554	-1.57878	0.114387	0.313923	stable
ENSMUSG00000014873	Surf2	20931	415.799	0.0840162	0.0793617	1.05865	0.28976	0.532996	stable
ENSMUSG00000014905	Dnajb9	27362	852.959	-0.191601	0.0881558	-2.17344	0.0297475	0.143786	stable
ENSMUSG00000014907	Naf1	234344	316.24	-0.0782112	0.0945174	-0.82748	0.407965	0.644908	stable
ENSMUSG00000014932	Yes1	22612	160.873	0.145844	0.126654	1.15151	0.249522	0.489038	stable
ENSMUSG00000014956	Ppp1cb	19046	5882.14	-0.253543	0.0957538	-2.64787	0.00810009	0.064653	stable
ENSMUSG00000014959	Gorasp2	70231	2102.66	-0.0207893	0.0624236	-0.333035	0.739108	0.873011	stable
ENSMUSG00000014980	Tsen15	66637	362.48	-0.195112	0.0829394	-2.35247	0.0186491	0.108801	stable
ENSMUSG00000015002	Efr3a	76740	2180.73	-0.016658	0.0967124	-0.172242	0.863247	0.937965	stable
ENSMUSG00000015013	Trappc2l	59005	709.338	-0.2799	0.0950886	-2.94357	0.0032445	0.0365078	stable
ENSMUSG00000015016	Acsf3	257633	354.297	0.172264	0.103089	1.67102	0.0947179	0.282332	stable
ENSMUSG00000015023	Ddx19a	13680	451.745	-0.112386	0.0653113	-1.72078	0.0852916	0.267148	stable
ENSMUSG00000015027	Galns	50917	139.036	0.0459257	0.130927	0.350774	0.725758	0.865709	stable
ENSMUSG00000015053	Gata2	14461	139.132	0.127038	0.129257	0.982836	0.325688	0.567846	stable
ENSMUSG00000015083	C8g	69379	27.8777	-0.0456809	0.249899	-0.182798	0.854957	0.933475	stable
ENSMUSG00000015085	Entpd2	12496	155.682	0.103244	0.109536	0.942555	0.345908	0.588263	stable
ENSMUSG00000015087	Rabl6	227624	3967.61	0.0483554	0.0754719	0.640707	0.521713	0.732833	stable
ENSMUSG00000015090	Ptgds	19215	20065.7	-0.191907	0.124523	-1.54114	0.123283	0.326469	stable
ENSMUSG00000015092	Edf1	59022	1999.54	-0.178699	0.0838361	-2.13153	0.0330455	0.15291	stable
ENSMUSG00000015093	Clic3	69454	13.5222	0.147484	0.295831	0.498542	0.618102	0.800504	stable
ENSMUSG00000015094	Npdc1	18146	4402.24	0.0391818	0.0800344	0.489562	0.624444	0.804506	stable
ENSMUSG00000015095	Fbxw5	30839	2084.01	0.183976	0.0839427	2.19169	0.0284019	0.140303	stable
ENSMUSG00000015112	Slc25a13	50799	28.6901	0.0850196	0.224283	0.379072	0.704634	0.852699	stable
ENSMUSG00000015120	Ube2i	22196	3369.32	-0.01967	0.055967	-0.351457	0.725246	0.865392	stable
ENSMUSG00000015126	Tsr3	68327	327.005	-0.118812	0.0811715	-1.46371	0.143272	0.35645	stable
ENSMUSG00000015127	Unkl	74154	349.817	0.367115	0.118028	3.11041	0.00186829	0.026195	stable
ENSMUSG00000015133	Lrrk1	233328	155.054	0.0743227	0.157498	0.471896	0.637001	0.812901	stable
ENSMUSG00000015134	Aldh1a3	56847	27.9354	0.5647	0.272783	2.07014	0.0384389	0.167645	stable
ENSMUSG00000015143	Actn1	109711	1737.99	-0.100419	0.0960932	-1.04502	0.296016	0.53914	stable
ENSMUSG00000015149	Sirt2	64383	2744.13	0.191665	0.0701783	2.73111	0.00631207	0.0550757	stable
ENSMUSG00000015165	Hnrnpl	15388	3922.87	0.000320871	0.0656752	0.00488572	0.996102	0.99807	stable
ENSMUSG00000015176	Nolc1	70769	1368.14	-0.004123	0.0608839	-0.067719	0.946009	0.976914	stable
ENSMUSG00000015189	Casd1	213819	1159.96	-0.0952651	0.0704385	-1.35246	0.176229	0.403889	stable
ENSMUSG00000015202	Cnksr3	215748	125.683	0.151383	0.110374	1.37155	0.170203	0.395377	stable
ENSMUSG00000015214	Mtmr1	53332	759.157	-0.205057	0.0665657	-3.08053	0.00206634	0.0281155	stable
ENSMUSG00000015217	Hmgb3	15354	496.026	0.0290484	0.103629	0.280312	0.779238	0.894972	stable
ENSMUSG00000015222	Map2	17756	17408.3	-0.0248882	0.0800438	-0.310933	0.755852	0.88238	stable
ENSMUSG00000015224	Cyp2j9	74519	481.649	-0.173673	0.0808852	-2.14715	0.0317814	0.149612	stable
ENSMUSG00000015243	Abca1	11303	520.555	0.286972	0.119952	2.3924	0.0167386	0.101223	stable
ENSMUSG00000015247	Nipsnap3b	66536	225.31	-0.159981	0.0976615	-1.63811	0.101398	0.292759	stable
ENSMUSG00000015289	Lage3	66192	211.264	-0.0507384	0.0993102	-0.510909	0.609415	0.795484	stable
ENSMUSG00000015290	Ubl4a	27643	1772.18	-0.0666046	0.0498397	-1.33638	0.181427	0.411334	stable
ENSMUSG00000015290	Gm44504	100169864	1772.18	-0.0666046	0.0498397	-1.33638	0.181427	0.411334	stable
ENSMUSG00000015291	Gdi1	14567	13137.9	-0.0888533	0.059172	-1.50161	0.133198	0.342017	stable
ENSMUSG00000015305	Sash1	70097	1456.07	0.266395	0.0808632	3.29439	0.000986368	0.0176078	stable
ENSMUSG00000026413	Pkp1	18772	53.4831	1.10729	0.209537	5.28449	1.26057e-07	3.06599e-05	up
ENSMUSG00000015316	Slamf1	27218	7.69831	0.388242	0.446744	0.869048	0.384821	0.624211	stable
ENSMUSG00000015335	Zdhhc12	66220	96.2982	0.196433	0.127661	1.53871	0.123875	0.327144	stable
ENSMUSG00000015337	Endog	13804	181.79	0.122403	0.135395	0.904039	0.365975	0.608464	stable
ENSMUSG00000020905	Usp43	216835	98.6973	1.08008	0.1672	6.45984	1.04813e-10	9.66046e-08	up
ENSMUSG00000015341	Golga7	57437	1636.68	-0.0351405	0.0641824	-0.54751	0.584029	0.777523	stable
ENSMUSG00000015341	Gm6829	628040	1636.68	-0.0351405	0.0641824	-0.54751	0.584029	0.777523	stable
ENSMUSG00000015342	Xk	22439	376.784	-0.0165811	0.103284	-0.160539	0.872457	0.941978	stable
ENSMUSG00000015354	Pcolce2	76477	45.8031	-0.186899	0.18584	-1.0057	0.31456	0.55738	stable
ENSMUSG00000015355	Cd48	12506	15.96	0.00742219	0.308014	0.0240969	0.980775	0.992016	stable
ENSMUSG00000015357	Clpx	270166	505.688	-0.0284367	0.0883361	-0.321914	0.747518	0.87697	stable
ENSMUSG00000015363	Trabd	67976	344.273	-0.128063	0.0848139	-1.50993	0.131061	0.338218	stable
ENSMUSG00000015377	Dennd6b	69440	491.75	-0.124143	0.0849402	-1.46153	0.14387	0.35742	stable
ENSMUSG00000015396	Cd83	12522	293.829	-0.108599	0.133614	-0.812776	0.416347	0.652385	stable
ENSMUSG00000015405	Ace2	70008	47.1235	-0.0476091	0.171024	-0.278376	0.780724	0.895722	stable
ENSMUSG00000015461	Atf6b	12915	1412.74	0.0334802	0.0813415	0.4116	0.680632	0.837987	stable
ENSMUSG00000015467	Egfl8	81701	16.7016	0.0792282	0.294891	0.26867	0.788184	0.899959	stable
ENSMUSG00000015468	Notch4	18132	202.731	0.24745	0.117763	2.10125	0.0356191	0.160103	stable
ENSMUSG00000015474	Ppt2	54397	253.963	-0.376042	0.104904	-3.58463	0.000337555	0.00910827	stable
ENSMUSG00000015476	Prrt1	260297	2841.17	0.04233	0.1286	0.32916	0.742035	0.874702	stable
ENSMUSG00000015478	Rnf5	54197	861.729	-0.202784	0.0670777	-3.02312	0.00250187	0.0312948	stable
ENSMUSG00000015484	Fam163a	329274	286.908	0.0360248	0.121657	0.296118	0.76714	0.888389	stable
ENSMUSG00000015488	Cacfd1	381356	923.972	-0.0483474	0.0630174	-0.767207	0.442958	0.673163	stable
ENSMUSG00000015501	Hivep2	15273	5365.71	0.329529	0.0901795	3.65415	0.000258037	0.00775083	stable
ENSMUSG00000015522	Arnt	11863	475.896	0.0188778	0.0676304	0.279132	0.780144	0.895417	stable
ENSMUSG00000015536	Mocs2	17434	823.234	-0.126449	0.0790012	-1.6006	0.109466	0.306335	stable
ENSMUSG00000015542	Nat9	66176	292.076	-0.0613514	0.0898247	-0.683012	0.494599	0.712757	stable
ENSMUSG00000015568	Lpl	16956	417.137	-0.233441	0.181743	-1.28445	0.198984	0.432871	stable
ENSMUSG00000015575	Atp6v0e	11974	354.586	-0.319628	0.0916897	-3.48597	0.00049035	0.0115417	stable
ENSMUSG00000015597	Zfp318	57908	768.567	0.126486	0.0728174	1.73703	0.0823825	0.262047	stable
ENSMUSG00000015599	Ttbk1	106763	5240.4	0.276792	0.103956	2.66259	0.00775427	0.0627067	stable
ENSMUSG00000015605	Srf	20807	1132.13	0.0791035	0.0894624	0.884209	0.376583	0.615914	stable
ENSMUSG00000038403	Hjv	69585	29.3669	1.07585	0.29774	3.61341	0.000302199	0.00857448	up
ENSMUSG00000015653	Steap2	74051	177.785	-0.140303	0.148484	-0.944898	0.344711	0.586987	stable
ENSMUSG00000015656	Hspa8	15481	39448.8	-0.245838	0.068357	-3.59639	0.000322661	0.00884263	stable
ENSMUSG00000015659	Serac1	321007	243.897	0.0785134	0.111206	0.706015	0.480179	0.700799	stable
ENSMUSG00000015668	Pdzd11	72621	591.36	-0.196289	0.0662872	-2.96119	0.00306457	0.0352144	stable
ENSMUSG00000015671	Psma2	19166	1565.21	-0.20626	0.0834122	-2.47278	0.0134066	0.0887289	stable
ENSMUSG00000015672	Mrpl32	75398	301.212	-0.372589	0.0995541	-3.74258	0.000182142	0.00630369	stable
ENSMUSG00000015697	Setdb1	84505	637.297	0.0129685	0.0687235	0.188706	0.850323	0.931611	stable
ENSMUSG00000015709	Arnt2	11864	7134.82	0.289279	0.0735116	3.93515	8.3145e-05	0.00397824	stable
ENSMUSG00000015711	Prune1	229589	748.899	0.0103904	0.0726804	0.142961	0.886321	0.950126	stable
ENSMUSG00000015714	Cers2	76893	872.412	0.0635374	0.0782918	0.811546	0.417052	0.653102	stable
ENSMUSG00000015733	Capza2	12343	4551.8	-0.156452	0.0975079	-1.60451	0.108602	0.305172	stable
ENSMUSG00000015745	Plekho1	67220	1101.22	0.150164	0.108466	1.38442	0.166229	0.390057	stable
ENSMUSG00000015747	Vps45	22365	865.357	-0.113683	0.0602345	-1.88734	0.0591144	0.216481	stable
ENSMUSG00000015748	Prpf3	70767	311.638	-0.292841	0.0944927	-3.09909	0.00194119	0.0269738	stable
ENSMUSG00000015749	Anp32e	66471	2311.88	-0.0260055	0.0757453	-0.343328	0.731352	0.868581	stable
ENSMUSG00000015750	Aph1a	226548	750.966	-0.0756125	0.0706681	-1.06997	0.284634	0.528049	stable
ENSMUSG00000015755	Tab2	68652	1174.1	0.0322192	0.0738601	0.436219	0.662678	0.827733	stable
ENSMUSG00000015757	Ppil4	67418	549.892	-0.133709	0.135675	-0.98551	0.324374	0.566683	stable
ENSMUSG00000015759	Cnih1	12793	1430.45	-0.288118	0.0769817	-3.74268	0.000182071	0.00630369	stable
ENSMUSG00000015766	Eps8	13860	706.589	0.136742	0.0609502	2.24351	0.0248639	0.129563	stable
ENSMUSG00000015776	Med22	20933	799.918	-0.0437678	0.0601284	-0.727906	0.466671	0.691283	stable
ENSMUSG00000015790	Surf1	20930	995.85	-0.147495	0.0691185	-2.13394	0.0328478	0.15246	stable
ENSMUSG00000015804	Med28	66999	1256.01	-0.183675	0.0689975	-2.66205	0.00776664	0.0627523	stable
ENSMUSG00000015806	Qdpr	110391	1983.6	-0.0231451	0.0778366	-0.297356	0.766195	0.887643	stable
ENSMUSG00000015829	Tnr	21960	3205.81	0.244668	0.106819	2.2905	0.0219926	0.120546	stable
ENSMUSG00000015837	Sqstm1	18412	10945.6	-0.0643819	0.0580358	-1.10935	0.26728	0.50962	stable
ENSMUSG00000015839	Nfe2l2	18024	344.723	-0.0759253	0.0784888	-0.967339	0.333375	0.575092	stable
ENSMUSG00000015843	Rxrg	20183	631.442	-0.853972	0.395293	-2.16035	0.0307455	0.146827	stable
ENSMUSG00000015846	Rxra	20181	803.412	0.010926	0.082187	0.132941	0.89424	0.953948	stable
ENSMUSG00000015850	Adamtsl4	229595	106.728	0.427077	0.128324	3.32812	0.00087434	0.0163759	stable
ENSMUSG00000015852	Fcrl2	80891	814.168	0.34877	0.0995992	3.50173	0.000462241	0.0111921	stable
ENSMUSG00000015869	Prpsap1	67763	753.956	-0.0794574	0.0638286	-1.24486	0.213185	0.449848	stable
ENSMUSG00000015879	Fam184b	58227	84.0263	-0.00743329	0.150216	-0.0494842	0.960533	0.983684	stable
ENSMUSG00000015882	Lcorl	209707	197.726	0.21072	0.154069	1.36769	0.171408	0.397351	stable
ENSMUSG00000015889	Lta4h	16993	628.325	-0.0847121	0.0679672	-1.24637	0.21263	0.44911	stable
ENSMUSG00000015890	Amdhd1	71761	7.89302	0.34244	0.431354	0.793872	0.42727	0.660693	stable
ENSMUSG00000015932	Dstn	56431	3188.51	-0.193924	0.0745384	-2.60167	0.00927719	0.0706357	stable
ENSMUSG00000015937	Macroh2a1	26914	1385.91	-0.152511	0.0718197	-2.12353	0.0337095	0.155021	stable
ENSMUSG00000015942	Gtf2ird2	114674	329.893	0.0886042	0.106124	0.834908	0.403769	0.640878	stable
ENSMUSG00000015943	Bola1	69168	177.859	-0.224635	0.11036	-2.03548	0.041803	0.175806	stable
ENSMUSG00000015944	Castor2	80909	3958.39	-0.0765362	0.0621609	-1.23126	0.218226	0.455438	stable
ENSMUSG00000015947	Fcgr1	14129	117.041	-0.247266	0.132414	-1.86737	0.0618501	0.222406	stable
ENSMUSG00000015950	Ncf1	17969	153.999	-0.109207	0.128726	-0.848366	0.396234	0.633338	stable
ENSMUSG00000015961	Adss2	11566	1388.23	-0.115623	0.0702575	-1.6457	0.0998256	0.290411	stable
ENSMUSG00000015966	Il17rb	50905	21.6756	0.0873825	0.227643	0.383857	0.701084	0.850117	stable
ENSMUSG00000015968	Cacna1d	12289	606.059	0.336637	0.103925	3.23924	0.0011985	0.0198	stable
ENSMUSG00000015970	Chdh	218865	63.1793	-0.287211	0.235322	-1.2205	0.222276	0.459941	stable
ENSMUSG00000015971	Actr8	56249	1014.63	-0.0763547	0.0539267	-1.4159	0.156806	0.376047	stable
ENSMUSG00000015980	Lrrc27	76612	138.827	-0.0386712	0.12388	-0.312167	0.754914	0.881748	stable
ENSMUSG00000015981	Stk32c	57740	5492.52	-0.178783	0.0890031	-2.00873	0.044566	0.182897	stable
ENSMUSG00000015994	Fnta	14272	999.697	-0.109284	0.0635491	-1.71968	0.085491	0.267317	stable
ENSMUSG00000016018	Mtrex	72198	945.124	-0.0988403	0.098189	-1.00663	0.314111	0.556978	stable
ENSMUSG00000016024	Lbp	16803	78.3632	-0.132304	0.265865	-0.497637	0.61874	0.801078	stable
ENSMUSG00000016028	Celsr1	12614	139.004	0.302608	0.129001	2.34579	0.0189868	0.110208	stable
ENSMUSG00000016087	Fli1	14247	95.1141	-0.209171	0.137184	-1.52474	0.127324	0.33247	stable
ENSMUSG00000016128	Stard13	243362	196.571	0.0331594	0.114681	0.289146	0.77247	0.891534	stable
ENSMUSG00000016150	Tenm1	23963	367.8	0.269744	0.147798	1.82509	0.0679879	0.234463	stable
ENSMUSG00000016179	Camk1g	215303	686.396	-0.0840521	0.103286	-0.813784	0.415769	0.651772	stable
ENSMUSG00000016181	Utp25	215193	322.411	-0.0826485	0.0826741	-0.99969	0.31746	0.56025	stable
ENSMUSG00000016194	Hsd11b1	15483	315.154	0.54846	0.145506	3.76933	0.000163683	0.00584984	stable
ENSMUSG00000016200	Syt14	329324	275.523	-0.0747426	0.120387	-0.620851	0.534697	0.742055	stable
ENSMUSG00000016206	H2-M3	14991	67.3289	-0.277921	0.162967	-1.70538	0.0881233	0.271404	stable
ENSMUSG00000016239	Lonrf3	74365	54.0401	-0.0384191	0.243706	-0.157645	0.874736	0.94325	stable
ENSMUSG00000016252	Atp5f1e	67126	1538.9	-0.449725	0.123965	-3.62783	0.000285809	0.00832792	stable
ENSMUSG00000016253	Nelfcd	57314	851.843	0.00308514	0.0685356	0.0450152	0.964095	0.984646	stable
ENSMUSG00000016256	Ctsz	64138	828.997	-0.108788	0.0657987	-1.65335	0.09826	0.287746	stable
ENSMUSG00000016257	Prelid3b	66390	926.103	-0.0276459	0.0746791	-0.370196	0.711236	0.857285	stable
ENSMUSG00000016262	Sertad4	214791	365.849	-0.0265463	0.114197	-0.232462	0.81618	0.915503	stable
ENSMUSG00000016308	Ube2a	22209	884.235	-0.209528	0.0913607	-2.29342	0.0218239	0.12002	stable
ENSMUSG00000016319	Slc25a5	11740	4784.97	-0.166129	0.0532059	-3.12238	0.00179397	0.0255281	stable
ENSMUSG00000016344	Ppdpf	66496	740.125	-0.160294	0.0700898	-2.28698	0.0221972	0.121171	stable
ENSMUSG00000016346	Kcnq2	16536	8236.67	0.0839311	0.0633142	1.32563	0.184963	0.415906	stable
ENSMUSG00000016349	Eef1a2	13628	35417.1	0.0463324	0.0704066	0.658069	0.510494	0.723809	stable
ENSMUSG00000016356	Col20a1	73368	67.4102	0.0587004	0.142178	0.412865	0.679706	0.837417	stable
ENSMUSG00000016382	Pls3	102866	3209.95	-0.160986	0.0801944	-2.00745	0.0447018	0.183201	stable
ENSMUSG00000016386	Mpped2	77015	639.244	-0.0512485	0.080514	-0.636517	0.52444	0.7347	stable
ENSMUSG00000016409	Nkap	67050	235.673	-0.105916	0.0966972	-1.09534	0.27337	0.516257	stable
ENSMUSG00000016427	Ndufa1	54405	736.302	-0.411317	0.115473	-3.56203	0.000368	0.00963291	stable
ENSMUSG00000016477	E2f3	13557	578.329	-0.0964703	0.069539	-1.38728	0.165356	0.388633	stable
ENSMUSG00000016481	Cr1l	12946	409.609	-0.0973956	0.0904077	-1.07729	0.281349	0.524538	stable
ENSMUSG00000016487	Ppfibp1	67533	651.532	-0.279011	0.127579	-2.18697	0.0287449	0.141287	stable
ENSMUSG00000016493	Cd46	17221	24.7613	0.420341	0.275471	1.5259	0.127035	0.332166	stable
ENSMUSG00000016494	Cd34	12490	1333.5	0.359125	0.214366	1.67529	0.0938769	0.280446	stable
ENSMUSG00000016495	Plgrkt	67759	160.674	-0.0830868	0.127825	-0.650002	0.515691	0.72842	stable
ENSMUSG00000016496	Cd274	60533	41.418	-0.201241	0.193351	-1.04081	0.297965	0.540441	stable
ENSMUSG00000016503	Gtf3a	66596	187.851	0.0136599	0.113345	0.120517	0.904074	0.958362	stable
ENSMUSG00000016510	Mtif3	76366	252.975	-0.00271748	0.0914239	-0.0297239	0.976287	0.991001	stable
ENSMUSG00000016520	Lnx2	140887	168.53	0.0059253	0.107668	0.0550332	0.956112	0.981787	stable
ENSMUSG00000016526	Dyrk3	226419	228.442	-0.334237	0.123923	-2.69715	0.00699363	0.0586044	stable
ENSMUSG00000016528	Mapkapk2	17164	736.013	-0.108861	0.0838032	-1.29901	0.193942	0.427003	stable
ENSMUSG00000016534	Lamp2	16784	1491.3	-0.139953	0.0816672	-1.7137	0.0865845	0.268842	stable
ENSMUSG00000016541	Atxn10	54138	4922.58	-0.145657	0.0597024	-2.43972	0.0146988	0.0933925	stable
ENSMUSG00000016552	Foxred2	239554	339.041	0.273225	0.106627	2.56243	0.0103941	0.0754963	stable
ENSMUSG00000016554	Eif3d	55944	922.577	-0.0289775	0.0694922	-0.416988	0.676687	0.835341	stable
ENSMUSG00000016559	H3f3b	15081	2925.82	-0.10801	0.0825612	-1.30824	0.190793	0.422911	stable
ENSMUSG00000016619	Nup50	18141	816.782	-0.210506	0.0546029	-3.85522	0.000115626	0.00473092	stable
ENSMUSG00000016624	Phf21b	271305	222.875	-0.141074	0.111128	-1.26947	0.204273	0.438978	stable
ENSMUSG00000016637	Ift27	67042	428.848	-0.331306	0.0766712	-4.32113	1.55232e-05	0.00119755	stable
ENSMUSG00000016664	Pacsin2	23970	1150.22	-0.0185976	0.0889838	-0.209	0.834448	0.92428	stable
ENSMUSG00000016757	Ttll12	223723	417.764	0.0217313	0.0950759	0.228568	0.819205	0.917258	stable
ENSMUSG00000010830	Kdelr3	105785	16.0479	1.06972	0.294088	3.63742	0.000275386	0.00811878	up
ENSMUSG00000016831	Tox4	268741	1606.18	-0.0671611	0.0574777	-1.16847	0.242617	0.481794	stable
ENSMUSG00000016833	Mrps18c	68735	190.842	-0.457224	0.15638	-2.92381	0.00345774	0.0378214	stable
ENSMUSG00000016918	Sulf1	240725	645.059	-0.299467	0.164491	-1.82056	0.0686734	0.235944	stable
ENSMUSG00000016921	Srsf6	67996	1458.42	-0.0470503	0.0800121	-0.588039	0.556506	0.757582	stable
ENSMUSG00000016933	Plcg1	18803	1429.37	0.192383	0.0800727	2.40261	0.0162787	0.0994191	stable
ENSMUSG00000016940	Kctd2	70382	1622.21	0.0286141	0.0769413	0.371895	0.709971	0.856418	stable
ENSMUSG00000016942	Tmprss6	71753	12.0061	-1.10026	0.432958	-2.54127	0.0110452	0.0784941	stable
ENSMUSG00000016946	Kctd5	69259	576.133	-0.0576498	0.0762555	-0.756008	0.449644	0.677891	stable
ENSMUSG00000016984	Etaa1	68145	139.3	-0.120693	0.117824	-1.02436	0.305667	0.54856	stable
ENSMUSG00000016995	Matn4	17183	198.398	0.0105741	0.134998	0.0783275	0.937568	0.973709	stable
ENSMUSG00000017002	Slpi	20568	8.14701	-0.0926176	0.423352	-0.218772	0.826828	0.920672	stable
ENSMUSG00000017007	Rbpjl	19668	14.4697	0.422207	0.317574	1.32948	0.18369	0.414504	stable
ENSMUSG00000017009	Sdc4	20971	1489.11	-0.306378	0.0895635	-3.42079	0.000624402	0.013275	stable
ENSMUSG00000017057	Il13ra1	16164	132.446	-0.0556232	0.118983	-0.467488	0.640151	0.815236	stable
ENSMUSG00000017119	Nbr1	17966	3163.48	0.0131745	0.0667105	0.197487	0.843446	0.927791	stable
ENSMUSG00000017132	Cyth1	19157	1334.16	0.105265	0.071832	1.46544	0.142802	0.356029	stable
ENSMUSG00000017144	Rnd3	74194	228.178	-0.160233	0.110508	-1.44996	0.147069	0.361623	stable
ENSMUSG00000017146	Brca1	12189	40.7779	0.133704	0.207862	0.643238	0.52007	0.731581	stable
ENSMUSG00000017167	Cntnap1	53321	6021.69	0.303348	0.1007	3.01241	0.00259184	0.0319605	stable
ENSMUSG00000017176	Nt5c3b	68106	464.49	-0.0166704	0.0684033	-0.243708	0.807457	0.910801	stable
ENSMUSG00000017188	Coa3	52469	1425.04	-0.241532	0.0707522	-3.41377	0.000640705	0.0134694	stable
ENSMUSG00000017210	Med24	23989	2165.87	0.0950738	0.0863471	1.10107	0.270868	0.513471	stable
ENSMUSG00000017221	Psmd3	22123	2689.81	0.0420396	0.0705976	0.595481	0.551522	0.754669	stable
ENSMUSG00000017264	Exosc10	50912	778.872	0.0807113	0.075907	1.06329	0.287649	0.530767	stable
ENSMUSG00000017286	Glod4	67201	988.454	-0.0277156	0.0693555	-0.399617	0.689439	0.842063	stable
ENSMUSG00000017288	Vps53	68299	1427.58	-0.0507892	0.0663664	-0.765285	0.444102	0.674127	stable
ENSMUSG00000017291	Taok1	216965	2202.25	-0.0666748	0.0993945	-0.67081	0.502342	0.718496	stable
ENSMUSG00000017299	Dnttip1	76233	258.91	-0.145161	0.092724	-1.56552	0.117462	0.318043	stable
ENSMUSG00000017307	Acot8	170789	250.087	-0.112327	0.09856	-1.13968	0.25442	0.494714	stable
ENSMUSG00000017314	Mpp2	50997	4600.78	0.0483141	0.0803239	0.601491	0.547513	0.751532	stable
ENSMUSG00000017344	Vtn	22370	2405.26	-0.0676904	0.0906928	-0.74637	0.455444	0.683263	stable
ENSMUSG00000017376	Nlk	18099	2700.35	0.0116293	0.0733602	0.158523	0.874045	0.942969	stable
ENSMUSG00000017386	Traf4	22032	217.412	0.247961	0.109169	2.27134	0.0231263	0.124334	stable
ENSMUSG00000017390	Aldoc	11676	21219.8	-0.170542	0.0676461	-2.52109	0.0116992	0.0816888	stable
ENSMUSG00000017400	Stac2	217154	3084.82	0.402101	0.166449	2.41576	0.0157023	0.0969259	stable
ENSMUSG00000017404	Rpl19	19921	4879.9	-0.236399	0.0784946	-3.01167	0.00259819	0.0319743	stable
ENSMUSG00000017405	Nek8	140859	57.318	-0.0866424	0.148262	-0.584385	0.558961	0.759448	stable
ENSMUSG00000017412	Cacnb4	12298	2869.87	0.206131	0.150037	1.37387	0.169481	0.394238	stable
ENSMUSG00000017417	Plxdc1	72324	566.958	0.421142	0.251308	1.6758	0.0937766	0.280328	stable
ENSMUSG00000017418	Arl5b	75869	433.101	-0.350275	0.0869569	-4.02815	5.62186e-05	0.00302923	stable
ENSMUSG00000017421	Zfp207	22680	1505.02	-0.270117	0.0572711	-4.71647	2.39971e-06	0.000318361	stable
ENSMUSG00000017428	Psmd11	69077	1379.49	-0.119509	0.0576581	-2.07271	0.0381992	0.166992	stable
ENSMUSG00000017446	C1qtnf1	56745	62.2599	0.398124	0.182095	2.18635	0.0287897	0.141287	stable
ENSMUSG00000017453	Pipox	19193	8.33805	0.601751	0.429171	1.40212	0.160879	0.381749	stable
ENSMUSG00000017466	Timp2	21858	7216.9	-0.0174379	0.0889798	-0.195976	0.844629	0.928684	stable
ENSMUSG00000017478	Zc3h18	76014	937.886	0.0346324	0.0661842	0.523273	0.600784	0.78945	stable
ENSMUSG00000017485	Top2b	21974	1454.51	-0.0464509	0.109851	-0.422854	0.672402	0.83281	stable
ENSMUSG00000017491	Rarb	218772	94.3958	-0.317557	0.234199	-1.35593	0.175123	0.402243	stable
ENSMUSG00000017493	Igfbp4	16010	1560.46	0.153157	0.158746	0.964792	0.334649	0.576522	stable
ENSMUSG00000017548	Suz12	52615	514.069	-0.158611	0.102759	-1.54352	0.122706	0.32548	stable
ENSMUSG00000017550	Atad5	237877	43.7303	0.2411	0.212975	1.13206	0.257609	0.498309	stable
ENSMUSG00000017561	Crlf3	54394	199.78	-0.116888	0.0962091	-1.21494	0.22439	0.462362	stable
ENSMUSG00000017615	Tnfaip1	21927	1326.07	0.0457819	0.0661846	0.691731	0.489106	0.708397	stable
ENSMUSG00000017631	Abr	109934	13065.6	0.162154	0.0749784	2.16268	0.0305655	0.146207	stable
ENSMUSG00000017639	Rab11fip4	268451	8549.11	0.159628	0.0696178	2.29292	0.0218525	0.120109	stable
ENSMUSG00000017652	Cd40	21939	13.2929	0.495561	0.342728	1.44593	0.148197	0.363224	stable
ENSMUSG00000017664	Slc35c2	228875	1122.13	-0.0354357	0.0877777	-0.403699	0.686434	0.840442	stable
ENSMUSG00000017667	Zfp334	228876	468.476	-0.150512	0.0681888	-2.20728	0.0272944	0.136856	stable
ENSMUSG00000017670	Elmo2	140579	3901.49	0.194183	0.0890017	2.18178	0.0291254	0.142232	stable
ENSMUSG00000017677	Wsb1	78889	411.266	0.0966735	0.160079	0.603911	0.545903	0.750238	stable
ENSMUSG00000017679	Ttpal	76080	1612.44	-0.00904826	0.091169	-0.0992471	0.920942	0.965862	stable
ENSMUSG00000017686	Rhot1	59040	1597.37	-0.0390992	0.0560346	-0.697769	0.485322	0.705472	stable
ENSMUSG00000017692	Rhbdl3	246104	406.76	-0.394671	0.136565	-2.88998	0.00385263	0.0404238	stable
ENSMUSG00000017697	Ada	11486	11.0059	0.10928	0.367332	0.297497	0.766087	0.887635	stable
ENSMUSG00000017707	Serinc3	26943	5850.91	-0.123314	0.063059	-1.95553	0.0505202	0.19704	stable
ENSMUSG00000017713	Tha1	71776	42.6285	0.11641	0.190908	0.609768	0.542016	0.747728	stable
ENSMUSG00000017715	Pgs1	74451	1913.41	0.0936776	0.082518	1.13524	0.256275	0.496998	stable
ENSMUSG00000017716	Birc5	11799	10.5809	0.271572	0.361883	0.75044	0.45299	0.680982	stable
ENSMUSG00000017718	Afmid	71562	16.893	-0.0503551	0.310512	-0.162168	0.871173	0.941437	stable
ENSMUSG00000017721	Pigt	78928	1949.8	0.14918	0.0868657	1.71736	0.0859138	0.268186	stable
ENSMUSG00000017724	Etv4	18612	199.24	0.179217	0.130003	1.37855	0.168033	0.392459	stable
ENSMUSG00000017734	Dbndd2	52840	1071.12	-0.1148	0.106435	-1.07859	0.280771	0.523851	stable
ENSMUSG00000017737	Mmp9	17395	32.403	0.328881	0.23151	1.42059	0.155437	0.373851	stable
ENSMUSG00000017740	Slc12a5	57138	14943.3	0.317014	0.0856221	3.70248	0.000213501	0.00685604	stable
ENSMUSG00000017747	Ghdc	80860	145.66	0.0843495	0.127285	0.662681	0.507535	0.721484	stable
ENSMUSG00000017754	Pltp	18830	1693.62	0.294045	0.0733781	4.00725	6.14293e-05	0.00325582	stable
ENSMUSG00000017756	Slc12a7	20499	142.299	0.166311	0.138463	1.20112	0.229703	0.467912	stable
ENSMUSG00000017760	Ctsa	19025	1829.8	0.0226174	0.0634289	0.356578	0.721408	0.862753	stable
ENSMUSG00000017764	Zswim1	71971	494.867	0.184869	0.0887548	2.08292	0.0372584	0.164637	stable
ENSMUSG00000017765	Slc12a4	20498	437.992	0.158736	0.0914928	1.73495	0.0827494	0.262615	stable
ENSMUSG00000017774	Myo1c	17913	347.358	-0.015286	0.0875267	-0.174644	0.861359	0.937077	stable
ENSMUSG00000017776	Crk	12928	2760.98	-0.121766	0.060422	-2.01526	0.043877	0.181321	stable
ENSMUSG00000017778	Cox7c	12867	2619.2	-0.338536	0.10906	-3.10414	0.00190834	0.0266286	stable
ENSMUSG00000017781	Pitpna	18738	7368.93	-0.0100199	0.0513577	-0.1951	0.845314	0.929087	stable
ENSMUSG00000017801	Mlx	21428	534.164	-0.180386	0.0802217	-2.2486	0.0245382	0.128426	stable
ENSMUSG00000017802	Retreg3	67998	1450.14	0.0083104	0.0582846	0.142583	0.886619	0.950329	stable
ENSMUSG00000017817	Jph2	59091	48.7155	-0.296832	0.165892	-1.78931	0.0735653	0.245339	stable
ENSMUSG00000017830	Dhx58	80861	27.56	-0.133147	0.203885	-0.65305	0.513724	0.726859	stable
ENSMUSG00000017831	Rab5a	271457	1947.92	-0.0712958	0.0852824	-0.835997	0.403157	0.640312	stable
ENSMUSG00000017837	Nkiras2	71966	269.573	0.0907807	0.0904656	1.00348	0.315628	0.55875	stable
ENSMUSG00000017843	Ppp2r5c	26931	4374.48	-0.0204729	0.0403051	-0.507948	0.611489	0.796671	stable
ENSMUSG00000017858	Ift52	245866	495.229	-0.0226159	0.064534	-0.35045	0.726001	0.86576	stable
ENSMUSG00000045322	Tlr9	81897	36.3917	1.06478	0.227866	4.67285	2.97043e-06	0.000362581	up
ENSMUSG00000017897	Eya2	14049	92.5721	-0.0283958	0.176057	-0.161288	0.871867	0.941791	stable
ENSMUSG00000017929	B4galt5	56336	1539.61	0.0455185	0.0681474	0.667942	0.504171	0.71968	stable
ENSMUSG00000017943	Gdap1l1	228858	1736.6	-0.0338608	0.0776805	-0.435898	0.662911	0.827906	stable
ENSMUSG00000017969	Ptgis	19223	126.021	0.239801	0.169949	1.41102	0.15824	0.37774	stable
ENSMUSG00000017978	Cadps2	320405	2760.06	0.184771	0.111308	1.65999	0.0969158	0.285722	stable
ENSMUSG00000017999	Ddx27	228889	413.058	0.00845504	0.0848441	0.0996539	0.920619	0.965787	stable
ENSMUSG00000018001	Cyth3	19159	788.17	0.0193952	0.0883305	0.219575	0.826202	0.920385	stable
ENSMUSG00000018008	Cyth4	72318	285.751	0.226942	0.110401	2.05561	0.0398197	0.170576	stable
ENSMUSG00000018012	Rac3	170758	356.095	-0.104913	0.118722	-0.883683	0.376867	0.616041	stable
ENSMUSG00000018040	Rrp7a	74778	1901.13	-0.0796072	0.0788744	-1.00929	0.312835	0.556161	stable
ENSMUSG00000018042	Cyb5r3	109754	1695.3	0.0161488	0.0625143	0.258322	0.796159	0.904993	stable
ENSMUSG00000018068	Ints2	70422	209.818	0.107544	0.118392	0.908372	0.363681	0.606106	stable
ENSMUSG00000018076	Med13l	76199	1883.97	0.13146	0.0791496	1.66091	0.0967324	0.285518	stable
ENSMUSG00000018102	H2bc4	68024	532.627	-0.246239	0.0956485	-2.57441	0.010041	0.0739747	stable
ENSMUSG00000018126	Baiap2l2	207495	79.2422	-0.389283	0.175982	-2.21206	0.0269623	0.135953	stable
ENSMUSG00000018143	Mafk	17135	231.335	-0.165134	0.0944074	-1.74917	0.080262	0.258658	stable
ENSMUSG00000018160	Med1	19014	774.544	-0.0874302	0.0668491	-1.30787	0.190916	0.423045	stable
ENSMUSG00000018166	Erbb3	13867	166.634	0.121102	0.11087	1.09229	0.274706	0.517943	stable
ENSMUSG00000018167	Stard3	59045	694.129	-0.00344736	0.0742507	-0.0464287	0.962969	0.984426	stable
ENSMUSG00000018169	Mfng	17305	85.4804	0.19443	0.126819	1.53313	0.125244	0.32932	stable
ENSMUSG00000018171	Vmp1	75909	1948.16	-0.0314153	0.0666295	-0.471493	0.637288	0.812973	stable
ENSMUSG00000018189	Uchl5	56207	683.177	-0.202826	0.135812	-1.49343	0.135323	0.344746	stable
ENSMUSG00000018196	Glrx2	69367	1122.78	-0.0869603	0.0725811	-1.19811	0.230873	0.468876	stable
ENSMUSG00000018199	Ro60	20822	689.545	-0.127858	0.141517	-0.903485	0.366269	0.608606	stable
ENSMUSG00000018209	Stk4	58231	823.213	-0.111755	0.0599797	-1.86322	0.0624313	0.223594	stable
ENSMUSG00000018217	Pmp22	18858	495.105	0.10313	0.0833558	1.23723	0.216002	0.453009	stable
ENSMUSG00000018238	Gdf9	14566	20.3227	0.242558	0.266448	0.91034	0.362643	0.605319	stable
ENSMUSG00000018239	Zcchc10	67966	107.664	-0.460569	0.144996	-3.17642	0.00149104	0.0228243	stable
ENSMUSG00000018286	Psmb6	19175	1677.79	-0.212601	0.0636907	-3.33802	0.000843772	0.0160785	stable
ENSMUSG00000018287	Spag7	216873	838.532	-0.138686	0.0782154	-1.77313	0.0762072	0.250923	stable
ENSMUSG00000018293	Pfn1	18643	1653.99	-0.249186	0.0847107	-2.94161	0.0032651	0.0366528	stable
ENSMUSG00000018322	Tomm34	67145	1576.46	-0.144647	0.0890967	-1.62348	0.104487	0.297968	stable
ENSMUSG00000018326	Ywhab	54401	13716.5	-0.163586	0.0451243	-3.62524	0.000288693	0.00834256	stable
ENSMUSG00000018334	Ksr1	16706	1012.83	0.119293	0.0909145	1.31215	0.18947	0.421315	stable
ENSMUSG00000018339	Gpx3	14778	260.995	-0.404596	0.176815	-2.28824	0.0221236	0.12092	stable
ENSMUSG00000018340	Anxa6	11749	2537	0.0527396	0.0705636	0.747405	0.454819	0.682859	stable
ENSMUSG00000018341	Il12rb2	16162	13.304	0.255804	0.431288	0.593116	0.553103	0.755298	stable
ENSMUSG00000018347	Zkscan6	52712	230.817	-0.0458222	0.0916671	-0.499877	0.617162	0.799862	stable
ENSMUSG00000018362	Kpna2	16647	487.828	-0.106582	0.0829699	-1.28458	0.198939	0.432871	stable
ENSMUSG00000018363	Smurf2	66313	659.487	-0.150973	0.0629696	-2.39756	0.0165047	0.100253	stable
ENSMUSG00000018372	Cep95	320162	81.9592	0.136295	0.148682	0.916685	0.359308	0.602009	stable
ENSMUSG00000018377	Vezf1	22344	633.689	-0.115612	0.0786481	-1.46999	0.141565	0.354106	stable
ENSMUSG00000018378	2210416O15Rik	70393	544.596	0.10398	0.073973	1.40565	0.159829	0.380237	stable
ENSMUSG00000018378	Cuedc1	103841	544.596	0.10398	0.073973	1.40565	0.159829	0.380237	stable
ENSMUSG00000018379	Srsf1	110809	1855.87	-0.279814	0.094532	-2.95999	0.00307647	0.0352817	stable
ENSMUSG00000018381	Abi3	66610	37.9663	0.0628796	0.193654	0.324701	0.745407	0.876196	stable
ENSMUSG00000018387	Shroom1	71774	179.934	0.149752	0.146802	1.0201	0.307683	0.550541	stable
ENSMUSG00000018395	Kif3a	16568	1975.26	0.0805428	0.0728911	1.10497	0.26917	0.511783	stable
ENSMUSG00000018398	Septin8	20362	7558.21	0.123066	0.0429764	2.86357	0.00418891	0.0426242	stable
ENSMUSG00000018401	Mtmr4	170749	1640.21	-0.1367	0.0830766	-1.64547	0.0998727	0.29043	stable
ENSMUSG00000018405	Mrm1	217038	275.303	-0.0958412	0.105087	-0.912022	0.361757	0.604609	stable
ENSMUSG00000018411	Mapt	17762	12386.6	-0.00354527	0.050051	-0.0708332	0.943531	0.97582	stable
ENSMUSG00000018412	Kansl1	76719	1603.65	0.152588	0.0781792	1.95177	0.0509651	0.197938	stable
ENSMUSG00000018415	Gid4	66771	1818.68	0.182488	0.0962938	1.89511	0.0580774	0.214206	stable
ENSMUSG00000018417	Myo1b	17912	732.189	0.128923	0.111175	1.15964	0.246195	0.484778	stable
ENSMUSG00000018425	Dhx40	67487	365.11	-0.15304	0.106044	-1.44317	0.148973	0.36448	stable
ENSMUSG00000018427	Ypel2	77864	1402.14	-0.264783	0.128971	-2.05305	0.0400674	0.171095	stable
ENSMUSG00000018428	Akap1	11640	971.834	0.0554781	0.0690211	0.803786	0.421521	0.655634	stable
ENSMUSG00000018433	Nol11	68979	441.574	-0.0891909	0.0763743	-1.16781	0.242882	0.481912	stable
ENSMUSG00000018442	Derl2	116891	453.856	-0.236972	0.110862	-2.13755	0.0325533	0.151817	stable
ENSMUSG00000018446	C1qbp	12261	1034.77	-0.147373	0.0689405	-2.13768	0.0325425	0.151807	stable
ENSMUSG00000018449	Rpain	69723	152.212	-0.130529	0.0983803	-1.32678	0.18458	0.415612	stable
ENSMUSG00000018451	6330403K07Rik	103712	6187.47	-0.173363	0.0757865	-2.28752	0.0221654	0.121073	stable
ENSMUSG00000018459	Slc13a3	114644	616.697	0.0292465	0.110936	0.263633	0.792062	0.902296	stable
ENSMUSG00000018470	Kcnab3	16499	1365.5	0.581823	0.457809	1.27088	0.20377	0.438346	stable
ENSMUSG00000018474	Chd3	216848	14478.8	0.194481	0.0909752	2.13774	0.0325378	0.151807	stable
ENSMUSG00000018476	Kdm6b	216850	475.691	-0.204623	0.100206	-2.04203	0.041149	0.174058	stable
ENSMUSG00000018481	Appbp2	66884	1656.88	0.0697477	0.0854985	0.815776	0.414628	0.650912	stable
ENSMUSG00000018500	Adora2b	11541	89.5703	-0.106869	0.126304	-0.846123	0.397484	0.634756	stable
ENSMUSG00000018501	Ncor1	20185	3859.37	0.153203	0.0793975	1.92957	0.0536606	0.204595	stable
ENSMUSG00000018507	Trpv2	22368	435.024	-0.00956822	0.103487	-0.0924585	0.926334	0.968405	stable
ENSMUSG00000018509	Cenpv	73139	436.148	-0.175504	0.0991049	-1.77089	0.0765795	0.251606	stable
ENSMUSG00000018537	Pcgf2	22658	335.793	-0.00965896	0.0999675	-0.096621	0.923027	0.966692	stable
ENSMUSG00000018541	Cwc25	67480	382.001	0.0145588	0.0881101	0.165234	0.86876	0.940056	stable
ENSMUSG00000018547	Pip4k2b	108083	4660.74	0.0542784	0.0675496	0.803534	0.421666	0.655725	stable
ENSMUSG00000018548	Trim37	68729	7882.35	0.134676	0.0894233	1.50604	0.132056	0.340046	stable
ENSMUSG00000018554	Ybx2	53422	22.2828	-0.018143	0.249234	-0.0727952	0.941969	0.975215	stable
ENSMUSG00000018559	Ctdnep1	67181	1396.3	-0.0264304	0.079162	-0.333878	0.738472	0.872554	stable
ENSMUSG00000018565	Elp5	54351	1344.04	-0.0939936	0.0672767	-1.39712	0.162378	0.384122	stable
ENSMUSG00000018566	Slc2a4	20528	26.0355	0.00319907	0.223469	0.0143155	0.988578	0.995206	stable
ENSMUSG00000018567	Gabarap	56486	2791.38	-0.288372	0.0714464	-4.0362	5.43251e-05	0.00294533	stable
ENSMUSG00000018572	Phf23	78246	985.194	-0.327479	0.0697682	-4.69382	2.68151e-06	0.0003448	stable
ENSMUSG00000018574	Acadvl	11370	417.721	0.0896363	0.0787739	1.13789	0.255165	0.495613	stable
ENSMUSG00000018583	G3bp1	27041	1617.8	-0.0815631	0.0481969	-1.69229	0.0905904	0.275038	stable
ENSMUSG00000018585	Atox1	11927	553.094	-0.263654	0.0933196	-2.82528	0.00472388	0.0457372	stable
ENSMUSG00000018589	Glra2	237213	283.23	-0.209294	0.133461	-1.56821	0.116833	0.317613	stable
ENSMUSG00000018593	Sparc	20692	5809.64	0.0907676	0.0820219	1.10663	0.268455	0.51111	stable
ENSMUSG00000018599	Mief2	237781	325.841	0.111478	0.087738	1.27058	0.203877	0.438396	stable
ENSMUSG00000018604	Tbx3	21386	71.9632	0.0938926	0.188915	0.497009	0.619183	0.801296	stable
ENSMUSG00000018634	Crhr1	12921	545.296	0.39088	0.114338	3.41863	0.000629372	0.0133087	stable
ENSMUSG00000018648	Dusp14	56405	1583.72	-0.102853	0.0627917	-1.63801	0.101419	0.292759	stable
ENSMUSG00000018651	Tada2a	217031	469.356	-0.0652812	0.0726315	-0.8988	0.368759	0.609933	stable
ENSMUSG00000018654	Ikzf1	22778	107.028	-0.0931299	0.120385	-0.773599	0.439168	0.670448	stable
ENSMUSG00000018659	Pnpo	103711	716.364	-0.074435	0.0796529	-0.934493	0.35005	0.592598	stable
ENSMUSG00000018661	Cog1	16834	927.155	0.0394926	0.0993322	0.397581	0.690939	0.842819	stable
ENSMUSG00000018666	Cbx1	12412	837.37	-0.202343	0.0670309	-3.01866	0.00253894	0.0315781	stable
ENSMUSG00000018669	Cdk5rap3	80280	503.203	-0.0190184	0.0849508	-0.223876	0.822854	0.918642	stable
ENSMUSG00000018672	Copz2	56358	99.6395	-0.12384	0.139575	-0.887264	0.374937	0.614381	stable
ENSMUSG00000018677	Slc25a39	68066	1134.08	-0.000640498	0.0622805	-0.0102841	0.991795	0.996689	stable
ENSMUSG00000018678	Sp2	78912	356.676	0.295877	0.130889	2.26052	0.0237889	0.126421	stable
ENSMUSG00000018697	Aatf	56321	255.752	-0.156408	0.0791485	-1.97613	0.0481396	0.191591	stable
ENSMUSG00000018707	Dync1h1	13424	10205.8	0.253332	0.0822324	3.08069	0.00206521	0.0281155	stable
ENSMUSG00000018727	Cpsf4l	52670	10.4465	0.279907	0.383313	0.730231	0.465249	0.690285	stable
ENSMUSG00000018733	Pex12	103737	176.317	0.0899866	0.101295	0.88836	0.374347	0.61376	stable
ENSMUSG00000018736	Ndel1	83431	2036.74	-0.0523556	0.0564519	-0.927438	0.353699	0.596321	stable
ENSMUSG00000018740	Slc25a35	71998	96.0282	0.291651	0.13447	2.16889	0.0300913	0.144848	stable
ENSMUSG00000018750	Zbtb4	75580	3005.24	0.0863064	0.0772894	1.11667	0.264137	0.506412	stable
ENSMUSG00000018752	Tnfsfm13	619441	8.99229	0.23116	0.412638	0.5602	0.575343	0.771662	stable
ENSMUSG00000018761	Mpdu1	24070	864.441	-0.104773	0.0634686	-1.65078	0.0987841	0.288568	stable
ENSMUSG00000018765	Fxr2	23879	2788.92	0.00672969	0.078479	0.0857515	0.931664	0.971033	stable
ENSMUSG00000018770	Atp5mc3	228033	4635.35	-0.293434	0.0916459	-3.20182	0.00136561	0.0215446	stable
ENSMUSG00000018774	Cd68	12514	217.566	-0.0344589	0.1212	-0.284314	0.77617	0.893405	stable
ENSMUSG00000018796	Acsl1	14081	996.064	0.0537285	0.0666579	0.806034	0.420224	0.654918	stable
ENSMUSG00000018800	Abca5	217265	793.248	-0.0429977	0.10595	-0.40583	0.684868	0.839757	stable
ENSMUSG00000018809	Smyd4	319822	201.252	0.146597	0.0976938	1.50058	0.133465	0.342201	stable
ENSMUSG00000018819	Lsp1	16985	104.633	-0.0315798	0.133557	-0.236451	0.813083	0.913968	stable
ENSMUSG00000018820	Zfyve27	319740	1374.63	0.0990773	0.0712762	1.39005	0.164514	0.387283	stable
ENSMUSG00000018821	Avpi1	69534	443.288	-0.0830193	0.0685849	-1.21046	0.226102	0.464214	stable
ENSMUSG00000018822	Sfrp5	54612	30.0618	0.0998738	0.274823	0.363411	0.716298	0.859508	stable
ENSMUSG00000018830	Myh11	17880	379.182	0.124699	0.165022	0.755652	0.449858	0.678137	stable
ENSMUSG00000018841	Rad51d	19364	332.473	0.0861646	0.0912718	0.944044	0.345147	0.587474	stable
ENSMUSG00000018844	Fndc8	78919	15.4399	-0.352918	0.308059	-1.14562	0.251953	0.491775	stable
ENSMUSG00000018845	Unc45b	217012	25.3748	0.274862	0.245065	1.12159	0.262039	0.503928	stable
ENSMUSG00000018846	Pank3	211347	1010.03	-0.0766119	0.100634	-0.761291	0.446483	0.676113	stable
ENSMUSG00000018848	Rars1	104458	712.652	-0.0801982	0.0653728	-1.22678	0.219905	0.457148	stable
ENSMUSG00000018849	Wwc1	211652	2979.8	0.160765	0.101111	1.59	0.111836	0.310021	stable
ENSMUSG00000018858	Mrpl58	68572	772.702	-0.0779107	0.0807058	-0.965367	0.334361	0.576219	stable
ENSMUSG00000018861	Fdxr	14149	189.53	0.00940297	0.0897645	0.104751	0.916573	0.964779	stable
ENSMUSG00000018865	Sult4a1	29859	12481.8	0.0769725	0.0722996	1.06463	0.287043	0.530521	stable
ENSMUSG00000018882	Mrpl45	67036	680.014	-0.162852	0.0700116	-2.32607	0.0200146	0.11365	stable
ENSMUSG00000018899	Irf1	16362	133.444	-0.163877	0.127347	-1.28686	0.198145	0.432011	stable
ENSMUSG00000018900	Slc22a5	20520	161.771	0.305525	0.0938078	3.25693	0.00112624	0.0191112	stable
ENSMUSG00000018906	P4ha2	18452	183.052	-0.362253	0.106795	-3.39205	0.000693724	0.0141572	stable
ENSMUSG00000018909	Arrb1	109689	9253.82	0.145155	0.0768687	1.88835	0.0589787	0.216218	stable
ENSMUSG00000018920	Cxcl16	66102	42.5978	0.179718	0.175703	1.02285	0.306378	0.549284	stable
ENSMUSG00000018921	Pelp1	75273	792.771	0.0648054	0.0934937	0.693153	0.488214	0.707748	stable
ENSMUSG00000018923	Med11	66172	169.171	-0.294158	0.100819	-2.91767	0.00352657	0.038311	stable
ENSMUSG00000018927	Ccl6	20305	29.1411	0.18632	0.208027	0.895654	0.370438	0.610781	stable
ENSMUSG00000018931	Natd1	24083	310.937	0.192758	0.113116	1.70407	0.0883683	0.27165	stable
ENSMUSG00000018932	Map2k3	26397	227.314	-0.406147	0.113177	-3.5886	0.00033246	0.00904044	stable
ENSMUSG00000018965	Ywhah	22629	23591.4	-0.0393286	0.0455577	-0.86327	0.387989	0.626622	stable
ENSMUSG00000018974	Sart3	53890	960.588	0.0377845	0.0794378	0.475648	0.634325	0.810884	stable
ENSMUSG00000018983	E2f2	242705	21.4645	0.0144167	0.250871	0.0574665	0.954174	0.980661	stable
ENSMUSG00000018986	Slfn3	20557	9.42163	0.379953	0.412323	0.921493	0.356793	0.599675	stable
ENSMUSG00000018995	Nars2	244141	170.22	-0.154619	0.106819	-1.44749	0.147759	0.362759	stable
ENSMUSG00000018999	Slc35b4	58246	1296.94	0.0282915	0.0672314	0.420808	0.673895	0.833766	stable
ENSMUSG00000019027	Dnah1	110084	176.65	0.0155944	0.119	0.131045	0.895739	0.95467	stable
ENSMUSG00000019039	Dalrd3	67789	1042.89	0.187285	0.101388	1.84722	0.0647158	0.228304	stable
ENSMUSG00000019054	Fis1	66437	2312.68	-0.159949	0.0727335	-2.19911	0.0278703	0.138739	stable
ENSMUSG00000019055	Plod1	18822	485.347	0.197953	0.115776	1.70979	0.0873049	0.270102	stable
ENSMUSG00000019066	Rab3d	19340	353.311	-0.146286	0.0866776	-1.6877	0.0914684	0.276505	stable
ENSMUSG00000019080	Mfsd3	69572	113.706	0.100198	0.131129	0.764124	0.444793	0.674742	stable
ENSMUSG00000019082	Slc25a22	68267	6465.37	0.0703741	0.104294	0.674769	0.499823	0.716687	stable
ENSMUSG00000019087	Atp6ap1	54411	8663.34	-0.0555917	0.059563	-0.933325	0.350652	0.593182	stable
ENSMUSG00000019088	Dnase1l1	69537	31.4814	-0.0121541	0.190221	-0.0638946	0.949054	0.978443	stable
ENSMUSG00000019102	Aldh3a1	11670	24.9992	0.42929	0.234449	1.83105	0.0670924	0.23275	stable
ENSMUSG00000019122	Ccl9	20308	45.1738	-0.00363605	0.211932	-0.0171566	0.986312	0.994072	stable
ENSMUSG00000019124	Scrn1	69938	5970.04	0.0333255	0.0617169	0.539974	0.589215	0.780463	stable
ENSMUSG00000019132	BC005537	79555	4510.39	-0.0323567	0.0535665	-0.604047	0.545812	0.750198	stable
ENSMUSG00000019139	Isyna1	71780	765.131	-0.0325222	0.0993101	-0.327481	0.743304	0.874957	stable
ENSMUSG00000019143	Hars2	70791	343.212	0.0143054	0.0822218	0.173985	0.861877	0.937465	stable
ENSMUSG00000019146	Cacng2	12300	1824.89	0.308886	0.141082	2.18941	0.0285672	0.140705	stable
ENSMUSG00000019158	Tmem160	69094	711.097	-0.188386	0.0981806	-1.91877	0.0550139	0.207854	stable
ENSMUSG00000019173	Rab5c	19345	4017.95	-0.0245591	0.060867	-0.403488	0.686589	0.840476	stable
ENSMUSG00000019179	Mdh2	17448	6349.24	-0.0405142	0.0660542	-0.613348	0.539646	0.746114	stable
ENSMUSG00000019188	H13	14950	1295.06	-0.0894046	0.077645	-1.15145	0.249546	0.489038	stable
ENSMUSG00000019189	Rnf145	74315	2176.71	0.0360983	0.0558665	0.646152	0.518181	0.730039	stable
ENSMUSG00000019194	Scn1b	20266	12881.2	0.234798	0.134581	1.74466	0.0810441	0.259584	stable
ENSMUSG00000019210	Atp6v1e1	11973	9064.59	-0.161238	0.0459194	-3.51133	0.000445864	0.0110282	stable
ENSMUSG00000019214	Chtf18	214901	28.5515	0.290823	0.209743	1.38657	0.165572	0.388986	stable
ENSMUSG00000019232	Etnppl	71760	230.859	-0.488139	0.254798	-1.91579	0.0553919	0.208652	stable
ENSMUSG00000019235	Rps6kl1	238323	781.023	0.0741589	0.0863473	0.858845	0.390426	0.628731	stable
ENSMUSG00000019254	Ppp1r12c	232807	2330.96	0.00958587	0.0976438	0.0981718	0.921796	0.966211	stable
ENSMUSG00000019256	Ahr	11622	200.645	0.120753	0.095075	1.27009	0.204054	0.438668	stable
ENSMUSG00000019261	Map1s	270058	1309.56	0.158168	0.0892778	1.77164	0.0764538	0.251429	stable
ENSMUSG00000019295	Tmem129	68366	591.023	0.0821573	0.0835002	0.983918	0.325156	0.56754	stable
ENSMUSG00000019297	Nop9	67842	242.058	-0.0115199	0.0924998	-0.12454	0.900888	0.957204	stable
ENSMUSG00000019302	Atp6v0a1	11975	13074.3	0.150076	0.0860334	1.74439	0.0810914	0.259584	stable
ENSMUSG00000019303	Psmc3ip	19183	40.364	-0.518653	0.185115	-2.8018	0.00508191	0.0479015	stable
ENSMUSG00000019312	Grb7	14786	31.2883	-0.75662	0.300261	-2.51987	0.0117398	0.0818092	stable
ENSMUSG00000019320	Noxo1	71893	7.65829	-0.0528096	0.393909	-0.134066	0.893351	0.95375	stable
ENSMUSG00000019326	Aoc3	11754	57.9564	0.417468	0.162398	2.57064	0.010151	0.0745347	stable
ENSMUSG00000019338	Zfp687	78266	573.138	0.266883	0.0963725	2.76929	0.00561786	0.0512129	stable
ENSMUSG00000019359	Gdpd2	71584	38.9679	0.270749	0.224583	1.20556	0.227987	0.466197	stable
ENSMUSG00000019362	D8Ertd738e	101966	933.709	-0.249428	0.0772588	-3.22848	0.00124451	0.0202357	stable
ENSMUSG00000019370	Calm3	12315	47017.7	0.00075757	0.0626853	0.0120853	0.990358	0.995945	stable
ENSMUSG00000019373	Cops3	26572	859.355	-0.17017	0.0643698	-2.64363	0.00820212	0.0651408	stable
ENSMUSG00000019428	Fkbp8	14232	7227.03	0.0105152	0.0826104	0.127286	0.898714	0.955945	stable
ENSMUSG00000019432	Ddx39b	53817	2397.18	-0.0121134	0.0724579	-0.167179	0.867229	0.939436	stable
ENSMUSG00000019433	Gipc1	67903	1877.31	0.119302	0.0879902	1.35586	0.175145	0.402243	stable
ENSMUSG00000019437	Tlcd1	68385	354.772	0.114483	0.091686	1.24864	0.211796	0.448215	stable
ENSMUSG00000019461	Plscr3	70310	255.149	0.205897	0.101959	2.0194	0.0434455	0.180281	stable
ENSMUSG00000019464	Ptger1	19216	8.66238	0.514574	0.411641	1.25006	0.211279	0.447498	stable
ENSMUSG00000019467	Arhgef25	52666	1623.16	0.18969	0.0883119	2.14795	0.0317176	0.149448	stable
ENSMUSG00000019470	Xab2	67439	689.83	0.0102689	0.0855945	0.119972	0.904505	0.958563	stable
ENSMUSG00000019471	Cdc37	12539	3228.42	-0.0905686	0.0668032	-1.35575	0.175178	0.402243	stable
ENSMUSG00000019478	Rab4a	19341	787.489	-0.116127	0.0722198	-1.60797	0.107842	0.303855	stable
ENSMUSG00000019487	Trip10	106628	137.213	-0.0988924	0.108661	-0.9101	0.36277	0.605319	stable
ENSMUSG00000019494	Cops6	26893	1994.29	-0.217937	0.0536603	-4.06142	4.87754e-05	0.00278226	stable
ENSMUSG00000019505	Ubb	22187	22401.8	-0.0706984	0.0872811	-0.810008	0.417935	0.653472	stable
ENSMUSG00000019518	Ap4m1	11781	174.856	-0.0974023	0.104023	-0.936357	0.34909	0.591739	stable
ENSMUSG00000019528	Gyg1	27357	599.216	-0.15163	0.0734107	-2.0655	0.0388761	0.168473	stable
ENSMUSG00000019539	Rcn3	52377	117.282	0.0936275	0.121943	0.767795	0.442609	0.672827	stable
ENSMUSG00000019558	Slc6a8	102857	1655.9	0.108316	0.0648906	1.66921	0.0950755	0.283077	stable
ENSMUSG00000019564	Arid3a	13496	112.422	0.0549732	0.120816	0.455015	0.649098	0.82056	stable
ENSMUSG00000019577	Pdk4	27273	241.438	-0.0694696	0.1107	-0.62755	0.530299	0.738555	stable
ENSMUSG00000019578	Ubxn6	66530	476.225	0.140532	0.103718	1.35494	0.175436	0.4026	stable
ENSMUSG00000019579	Mydgf	28106	652.72	-0.106357	0.0759247	-1.40082	0.161268	0.382311	stable
ENSMUSG00000019590	Cyb561	13056	1715.42	-0.0652856	0.0634054	-1.02965	0.303173	0.546354	stable
ENSMUSG00000019647	Sema6a	20358	596.949	0.123174	0.103805	1.18659	0.235389	0.474448	stable
ENSMUSG00000019659	Ccdc12	72654	529.337	-0.232618	0.0763948	-3.04495	0.00232718	0.0302442	stable
ENSMUSG00000019689	Fmc1	66117	155.302	-0.422625	0.130108	-3.24827	0.00116111	0.0193836	stable
ENSMUSG00000019699	Akt3	23797	3050.49	0.0616123	0.085626	0.719551	0.471802	0.695178	stable
ENSMUSG00000019710	Mrpl24	67707	473.312	-0.280487	0.0709817	-3.95154	7.76498e-05	0.00378775	stable
ENSMUSG00000019715	Gle1	74412	1159.14	-0.034228	0.0678662	-0.504346	0.614018	0.797769	stable
ENSMUSG00000019718	L3hypdh	67217	39.9084	0.0388315	0.183445	0.21168	0.832357	0.923092	stable
ENSMUSG00000019726	Lyst	17101	936.101	0.122558	0.0902701	1.35768	0.174564	0.401698	stable
ENSMUSG00000019731	Slc35e1	270066	1654.55	0.0972173	0.0695056	1.3987	0.161903	0.383401	stable
ENSMUSG00000019732	Calr3	73316	12.5245	0.0319426	0.336515	0.0949218	0.924377	0.967359	stable
ENSMUSG00000019734	Tmc4	353499	15.6116	-0.299771	0.331739	-0.903634	0.366189	0.608532	stable
ENSMUSG00000019737	Syne4	233066	13.0186	0.0800392	0.330092	0.242475	0.808412	0.911585	stable
ENSMUSG00000019738	Polr2i	69920	243.104	-0.321792	0.0961491	-3.34681	0.000817485	0.0157837	stable
ENSMUSG00000019761	Krt10	16661	182.806	-0.338407	0.147095	-2.30061	0.021414	0.118334	stable
ENSMUSG00000019763	Rmnd1	66084	389.53	0.0848784	0.0699386	1.21361	0.224895	0.46312	stable
ENSMUSG00000019768	Esr1	13982	94.3141	-0.465712	0.168161	-2.76944	0.00561523	0.0512129	stable
ENSMUSG00000019772	Vip	22353	892.859	-0.110386	0.125989	-0.876156	0.380945	0.620511	stable
ENSMUSG00000019773	Fbxo5	67141	15.0409	-0.0149054	0.293781	-0.0507366	0.959535	0.983465	stable
ENSMUSG00000019774	Mtrf1l	108853	85.3069	-0.273234	0.160994	-1.69716	0.0896661	0.273963	stable
ENSMUSG00000019775	Rgs17	56533	1287.09	-0.18666	0.115137	-1.6212	0.104974	0.298813	stable
ENSMUSG00000019777	Hdac2	15182	1377.01	-0.193624	0.101056	-1.91601	0.0553642	0.208625	stable
ENSMUSG00000019779	Frk	14302	11.0585	0.107211	0.324753	0.330132	0.7413	0.874244	stable
ENSMUSG00000019782	Rwdd1	66521	448.975	-0.268551	0.11034	-2.43385	0.014939	0.0941728	stable
ENSMUSG00000019785	Clvs2	215890	555.738	-0.233837	0.0607802	-3.84726	0.000119447	0.00483653	stable
ENSMUSG00000019789	Hey2	15214	99.1612	-0.141358	0.133832	-1.05623	0.290863	0.533958	stable
ENSMUSG00000019790	Stxbp5	78808	1930.02	0.0546291	0.0722469	0.756144	0.449563	0.677891	stable
ENSMUSG00000019791	Hint3	66847	76.4061	-0.0741052	0.148904	-0.49767	0.618716	0.801078	stable
ENSMUSG00000019792	Trmt11	73681	73.2215	-0.0295085	0.159371	-0.185157	0.853106	0.933094	stable
ENSMUSG00000019794	Katna1	23924	105.21	-0.396589	0.152035	-2.60854	0.00909296	0.0698375	stable
ENSMUSG00000019795	Pcmt1	18537	3704.76	-0.0900127	0.0499526	-1.80196	0.0715516	0.241704	stable
ENSMUSG00000019796	Lrp11	237253	3937.84	0.0550831	0.0555599	0.991418	0.321481	0.564046	stable
ENSMUSG00000019797	Mtres1	67851	332.49	-0.0954653	0.0944998	-1.01022	0.312391	0.555725	stable
ENSMUSG00000019802	Sec63	140740	1544.23	-0.0207659	0.0951781	-0.21818	0.827289	0.920834	stable
ENSMUSG00000019803	Nr2e1	21907	375.931	0.0227758	0.0706983	0.322155	0.747335	0.87692	stable
ENSMUSG00000019804	Snx3	54198	3306.71	-0.155449	0.0642494	-2.41947	0.0155433	0.09642	stable
ENSMUSG00000019806	Aig1	66253	872.549	-0.198913	0.0633061	-3.14209	0.00167749	0.0245826	stable
ENSMUSG00000019808	Adat2	66757	98.4506	-0.101226	0.140848	-0.718689	0.472332	0.69555	stable
ENSMUSG00000019809	Pex3	56535	425.485	-0.0998082	0.0808439	-1.23458	0.216987	0.454096	stable
ENSMUSG00000019810	Fuca2	66848	775.906	-0.109831	0.0554584	-1.98043	0.0476554	0.190491	stable
ENSMUSG00000019813	Cep57l1	103268	79.3983	-0.17326	0.132853	-1.30415	0.192183	0.424833	stable
ENSMUSG00000019814	Ltv1	353258	234.678	-0.0588392	0.099063	-0.593957	0.552541	0.755047	stable
ENSMUSG00000019817	Plagl1	22634	323.027	0.0962988	0.0987158	0.975516	0.329304	0.571251	stable
ENSMUSG00000019818	Cd164	53599	1247.33	-0.129685	0.0837917	-1.54771	0.121693	0.324464	stable
ENSMUSG00000019820	Utrn	22288	1374.49	0.143705	0.0814825	1.76363	0.0777947	0.253789	stable
ENSMUSG00000019822	Smpd2	20598	241.356	-0.0226118	0.0997154	-0.226763	0.820608	0.917742	stable
ENSMUSG00000019823	Mical1	171580	174.906	0.317119	0.128954	2.45917	0.0139258	0.0905067	stable
ENSMUSG00000019826	Zbtb24	268294	239.045	0.0867448	0.090787	0.955477	0.339337	0.581958	stable
ENSMUSG00000019828	Grm1	14816	790.55	-0.194129	0.130261	-1.49031	0.136143	0.345978	stable
ENSMUSG00000019831	Wasf1	83767	6310.19	-7.92511e-06	0.070509	-0.000112399	0.99991	0.99991	stable
ENSMUSG00000019832	Rab32	67844	50.0014	-0.0764018	0.171332	-0.445928	0.655649	0.82454	stable
ENSMUSG00000019837	Gtf3c6	67371	365.041	-0.1932	0.0912467	-2.11734	0.0342311	0.156352	stable
ENSMUSG00000019838	Slc16a10	72472	50.9214	0.185357	0.199271	0.930177	0.352279	0.594957	stable
ENSMUSG00000019841	Rev3l	19714	355.354	0.0844547	0.119409	0.707274	0.479396	0.700182	stable
ENSMUSG00000027967	Neurog2	11924	27.7014	1.05737	0.266294	3.97068	7.16688e-05	0.0035859	up
ENSMUSG00000019843	Fyn	14360	2959.15	0.0980553	0.0465517	2.10637	0.0351719	0.158622	stable
ENSMUSG00000019845	Tube1	71924	33.5394	-0.285077	0.193815	-1.47087	0.141325	0.353656	stable
ENSMUSG00000019846	Lama4	16775	220.168	0.453763	0.0944953	4.80196	1.57119e-06	0.000241358	stable
ENSMUSG00000019848	Popdc3	78977	8.07022	-0.172878	0.390824	-0.442343	0.658241	0.825573	stable
ENSMUSG00000019849	Prep	19072	733.324	0.220564	0.074528	2.95947	0.00308164	0.0353178	stable
ENSMUSG00000019850	Tnfaip3	21929	157.09	-0.118689	0.160643	-0.738836	0.460007	0.686321	stable
ENSMUSG00000019851	Perp	64058	173.763	-0.420326	0.109327	-3.84465	0.000120722	0.00485998	stable
ENSMUSG00000019852	Arfgef3	215821	1945.33	0.172183	0.0971352	1.77262	0.0762925	0.250993	stable
ENSMUSG00000019853	Hebp2	56016	70.118	-0.294741	0.163348	-1.80437	0.0711729	0.24094	stable
ENSMUSG00000019854	Reps1	19707	686.232	-0.00379559	0.0606922	-0.0625384	0.950134	0.978915	stable
ENSMUSG00000019856	Fam184a	75906	305.962	-0.0344532	0.0838244	-0.411016	0.68106	0.838206	stable
ENSMUSG00000019857	Asf1a	66403	93.0715	-0.152972	0.143755	-1.06412	0.287276	0.530692	stable
ENSMUSG00000019861	Gopc	94221	1103.14	-0.0299502	0.0720942	-0.415432	0.677826	0.835745	stable
ENSMUSG00000019863	Qrsl1	76563	262.072	-0.104932	0.0842619	-1.24531	0.213018	0.449604	stable
ENSMUSG00000019864	Rtn4ip1	170728	256.106	0.0713479	0.0935229	0.762892	0.445528	0.675296	stable
ENSMUSG00000019865	Nmbr	18101	37.8457	-0.535353	0.281476	-1.90194	0.0571784	0.211783	stable
ENSMUSG00000019865	1700016L04Rik	69412	37.8457	-0.535353	0.281476	-1.90194	0.0571784	0.211783	stable
ENSMUSG00000019866	Crybg1	11630	33.6642	0.0695085	0.229484	0.30289	0.761973	0.885579	stable
ENSMUSG00000019868	Vta1	66201	636.368	-0.0656081	0.0614395	-1.06785	0.285589	0.529075	stable
ENSMUSG00000019868	Gm57851	125179616	636.368	-0.0656081	0.0614395	-1.06785	0.285589	0.529075	stable
ENSMUSG00000019872	Smpdl3a	57319	622.821	-0.0156613	0.0678373	-0.230865	0.81742	0.916309	stable
ENSMUSG00000019873	Reep3	28193	625.758	-0.0391973	0.103348	-0.379277	0.704482	0.852699	stable
ENSMUSG00000019874	Fabp7	12140	320.455	0.016238	0.172186	0.0943051	0.924867	0.967656	stable
ENSMUSG00000019876	Pkib	18768	192.886	-0.25426	0.176974	-1.43671	0.150801	0.367036	stable
ENSMUSG00000019877	Serinc1	56442	18001.5	-0.182959	0.0815842	-2.24258	0.0249237	0.129784	stable
ENSMUSG00000019878	Hsf2	15500	422.732	-0.196572	0.0927165	-2.12014	0.0339944	0.155677	stable
ENSMUSG00000019880	Rspo3	72780	257.786	-0.241636	0.124303	-1.94393	0.0519033	0.200205	stable
ENSMUSG00000019883	Echdc1	52665	97.5524	-0.047409	0.145169	-0.326578	0.743987	0.875349	stable
ENSMUSG00000019888	Mgat4c	67569	105.372	-0.280448	0.161759	-1.73375	0.0829632	0.262731	stable
ENSMUSG00000019889	Ptprk	19272	1578.79	0.182983	0.0803642	2.27693	0.0227907	0.123192	stable
ENSMUSG00000019890	Nts	67405	43.5834	-1.70218	0.702187	-2.42411	0.0153458	0.095806	stable
ENSMUSG00000019891	Dcbld1	66686	194.289	0.0210319	0.102642	0.204905	0.837646	0.925868	stable
ENSMUSG00000019892	Lrriq1	74978	15.9977	-0.0945072	0.30805	-0.306792	0.759002	0.884105	stable
ENSMUSG00000019894	Slc6a15	103098	877.22	-0.15995	0.0852139	-1.87704	0.060513	0.21931	stable
ENSMUSG00000019897	Ccdc59	52713	390.832	-0.143307	0.0912988	-1.56965	0.116498	0.317133	stable
ENSMUSG00000019899	Lama2	16773	231.68	0.46713	0.0915508	5.10241	3.35358e-07	7.07566e-05	stable
ENSMUSG00000019906	Lin7a	108030	298.015	0.233377	0.128377	1.8179	0.0690788	0.236856	stable
ENSMUSG00000019907	Ppp1r12a	17931	1671.22	-0.114638	0.080624	-1.42188	0.15506	0.373252	stable
ENSMUSG00000020447	Npc1l1	237636	33.869	1.05635	0.27943	3.78038	0.000156587	0.00572453	up
ENSMUSG00000019917	Septin10	103080	102.697	0.0755582	0.135008	0.559659	0.575712	0.771938	stable
ENSMUSG00000019920	Lims1	110829	485.709	-0.0719367	0.0942131	-0.763553	0.445133	0.675024	stable
ENSMUSG00000019923	Zwint	52696	19598.6	-0.223841	0.0714771	-3.13164	0.0017383	0.0250544	stable
ENSMUSG00000019927	Ube2d1	216080	867.925	-0.0993933	0.0699255	-1.42142	0.155196	0.373425	stable
ENSMUSG00000019929	Dcn	13179	327.246	0.38486	0.140475	2.73971	0.00614941	0.0541965	stable
ENSMUSG00000019935	Slc17a8	216227	61.4498	-0.31246	0.231252	-1.35117	0.176642	0.404413	stable
ENSMUSG00000019936	Epyc	13516	12.1443	-0.25646	0.366527	-0.699703	0.484113	0.704369	stable
ENSMUSG00000019943	Atp2b1	67972	11182.7	-0.0543789	0.0775159	-0.70152	0.482979	0.703245	stable
ENSMUSG00000019944	Rhobtb1	69288	145.552	0.301192	0.117471	2.56396	0.0103484	0.0752894	stable
ENSMUSG00000019945	Cabcoco1	73287	24.5809	-0.206721	0.252015	-0.82027	0.412062	0.648632	stable
ENSMUSG00000019947	Arid5b	71371	652.995	-0.19354	0.0769919	-2.51377	0.0119447	0.0825293	stable
ENSMUSG00000019948	Actr6	67019	277.043	-0.243679	0.118604	-2.05456	0.0399211	0.170845	stable
ENSMUSG00000019951	Bltp3b	75089	1493.37	0.150809	0.0739709	2.03876	0.0414737	0.174925	stable
ENSMUSG00000019952	Poc1b	382406	103.849	-0.0563836	0.138329	-0.407605	0.683563	0.83898	stable
ENSMUSG00000019960	Dusp6	67603	1367.49	-0.391786	0.083217	-4.708	2.50153e-06	0.000324495	stable
ENSMUSG00000019961	Tmpo	21917	589.095	-0.223275	0.0620569	-3.5979	0.000320797	0.00881916	stable
ENSMUSG00000019966	Kitl	17311	1085.66	-0.100912	0.132689	-0.760517	0.446946	0.676308	stable
ENSMUSG00000019969	Psen1	19164	1198.35	-0.0753679	0.0707691	-1.06498	0.286884	0.530396	stable
ENSMUSG00000019970	Sgk1	20393	1125.64	-0.278575	0.132025	-2.11001	0.0348576	0.157843	stable
ENSMUSG00000019971	Cep290	216274	93.2471	0.289972	0.205686	1.40978	0.158604	0.378351	stable
ENSMUSG00000019975	Ikbip	67454	158.152	-0.176992	0.133373	-1.32704	0.184494	0.415612	stable
ENSMUSG00000019977	Hbs1l	56422	686.285	-0.0294873	0.0672113	-0.438724	0.660861	0.826879	stable
ENSMUSG00000019978	Epb41l2	13822	2385.55	0.162032	0.06259	2.58879	0.00963146	0.0722648	stable
ENSMUSG00000019979	Apaf1	11783	217.32	-0.347202	0.125822	-2.75946	0.00578971	0.0520275	stable
ENSMUSG00000019984	Med23	70208	593.914	-0.0810348	0.0888082	-0.91247	0.361521	0.604383	stable
ENSMUSG00000019986	Ahi1	52906	1762.21	-0.208118	0.089276	-2.33117	0.0197444	0.112847	stable
ENSMUSG00000019988	Nedd1	17997	46.8464	0.166515	0.185313	0.898561	0.368886	0.609933	stable
ENSMUSG00000019989	Enpp3	209558	9.13081	0.0612715	0.380582	0.160994	0.872098	0.941825	stable
ENSMUSG00000019990	Pde7b	29863	805.249	-0.132387	0.121168	-1.09258	0.274577	0.517755	stable
ENSMUSG00000019996	Map7	17761	1180.01	-0.124513	0.0769407	-1.6183	0.105597	0.300071	stable
ENSMUSG00000055415	Atp10b	319767	18.4093	1.03016	0.266632	3.86361	0.000111724	0.00465677	up
ENSMUSG00000019998	Stx7	53331	2623.75	-0.235591	0.0503364	-4.68032	2.86422e-06	0.000358273	stable
ENSMUSG00000020000	Moxd1	59012	195.222	-0.394931	0.153465	-2.57342	0.0100698	0.0741247	stable
ENSMUSG00000020003	Pex7	18634	529.386	-0.0548561	0.073831	-0.742996	0.457484	0.684537	stable
ENSMUSG00000020009	Ifngr1	15979	389.715	-0.125648	0.0727593	-1.7269	0.0841849	0.265295	stable
ENSMUSG00000020014	Cfap54	380654	44.5933	-0.0166796	0.18882	-0.0883362	0.929609	0.970047	stable
ENSMUSG00000020015	Cdk17	237459	4283.73	-0.114003	0.0654944	-1.74065	0.0817454	0.260704	stable
ENSMUSG00000020018	Snrpf	69878	222.599	-0.33197	0.135748	-2.44548	0.0144658	0.0924427	stable
ENSMUSG00000020019	Ntn4	57764	226.612	0.251263	0.152379	1.64893	0.0991612	0.289147	stable
ENSMUSG00000020021	Fgd6	13998	362.528	-0.0760592	0.0916046	-0.830299	0.406369	0.643547	stable
ENSMUSG00000020022	Ndufa12	66414	1248.45	-0.352687	0.140053	-2.51824	0.0117942	0.0819879	stable
ENSMUSG00000020023	Tmcc3	319880	580.088	-0.0922474	0.0924393	-0.997924	0.318316	0.561115	stable
ENSMUSG00000020024	Cep83	77048	529.365	-0.021401	0.118957	-0.179906	0.857226	0.934787	stable
ENSMUSG00000020027	Socs2	216233	287.71	-0.215751	0.10474	-2.05987	0.0394113	0.169602	stable
ENSMUSG00000020029	Nudt4	71207	3604.3	0.178831	0.125759	1.42201	0.155022	0.373213	stable
ENSMUSG00000020032	Nuak1	77976	2321.73	-0.237285	0.103606	-2.29026	0.0220062	0.12057	stable
ENSMUSG00000020034	Tcp11l2	216198	550.804	-0.133424	0.0658894	-2.02497	0.0428702	0.17859	stable
ENSMUSG00000020037	Rfx4	71137	274.947	0.167789	0.0864451	1.94099	0.0522592	0.20109	stable
ENSMUSG00000020038	Cry1	12952	517.431	-0.406422	0.0834073	-4.87274	1.1006e-06	0.000187123	stable
ENSMUSG00000020042	Abtb3	74007	560.326	0.387979	0.132407	2.9302	0.00338741	0.0373083	stable
ENSMUSG00000020044	Timp3	21859	1222.75	0.0923364	0.137736	0.670385	0.502613	0.718569	stable
ENSMUSG00000020048	Hsp90b1	22027	3777.84	-0.244348	0.0965586	-2.53056	0.0113879	0.0802865	stable
ENSMUSG00000020052	Ascl1	17172	116.171	-0.0282478	0.165295	-0.170894	0.864307	0.938163	stable
ENSMUSG00000020053	Igf1	16000	169.865	-0.272164	0.174976	-1.55544	0.119842	0.32179	stable
ENSMUSG00000020056	Washc3	67282	231.877	-0.0910691	0.0860303	-1.05857	0.289795	0.532996	stable
ENSMUSG00000020057	Dram1	71712	35.0601	-0.306983	0.195779	-1.56801	0.116879	0.317638	stable
ENSMUSG00000020059	Sycp3	20962	8.05346	-0.307809	0.40936	-0.751926	0.452095	0.679971	stable
ENSMUSG00000020061	Mybpc1	109272	76.0737	0.418767	0.243048	1.72298	0.0848925	0.266566	stable
ENSMUSG00000020063	Sirt1	93759	219.003	-0.134057	0.125753	-1.06604	0.286406	0.529852	stable
ENSMUSG00000020064	Herc4	67345	471.257	-0.11647	0.0871068	-1.33709	0.181192	0.410856	stable
ENSMUSG00000020067	Mypn	68802	51.4534	0.268258	0.276595	0.969856	0.332118	0.573937	stable
ENSMUSG00000020069	Hnrnph3	432467	614.353	-0.369311	0.0926196	-3.98739	6.68037e-05	0.00344316	stable
ENSMUSG00000020070	Rufy2	70432	877.448	0.0255872	0.060736	0.421286	0.673546	0.833594	stable
ENSMUSG00000020072	Pbld2	67307	15.0375	0.152177	0.298973	0.509	0.610752	0.796263	stable
ENSMUSG00000020074	Ccar1	67500	615.92	-0.247646	0.121228	-2.04281	0.0410709	0.17396	stable
ENSMUSG00000020075	Ddx21	56200	433.885	-0.00863168	0.0887712	-0.0972352	0.92254	0.966395	stable
ENSMUSG00000020076	Ddx50	94213	854.713	-0.185283	0.118125	-1.56852	0.116759	0.317595	stable
ENSMUSG00000020077	Srgn	19073	170.771	-0.26632	0.134448	-1.98084	0.0476088	0.190479	stable
ENSMUSG00000020078	Vps26a	30930	1214.36	-0.17266	0.081348	-2.12248	0.0337971	0.15523	stable
ENSMUSG00000020079	Supv3l1	338359	360.656	0.144983	0.0832107	1.74236	0.0814451	0.26022	stable
ENSMUSG00000042351	Grap2	17444	14.9343	1.02137	0.302848	3.37254	0.000744772	0.0147101	up
ENSMUSG00000020083	Fam241b	69894	764.582	-0.238562	0.0814423	-2.92922	0.00339815	0.0373562	stable
ENSMUSG00000020085	Aifm2	71361	157.654	0.0435281	0.124613	0.349305	0.72686	0.866084	stable
ENSMUSG00000020086	Macroh2a2	404634	532.524	0.0318578	0.0757808	0.420394	0.674198	0.833861	stable
ENSMUSG00000020087	Tysnd1	71767	448.248	0.107561	0.110289	0.97527	0.329426	0.571406	stable
ENSMUSG00000020088	Sar1a	20224	2959.39	-0.0688832	0.0483519	-1.42462	0.154267	0.372417	stable
ENSMUSG00000020089	Ppa1	67895	1346.45	-0.179663	0.0572062	-3.14062	0.00168593	0.0246239	stable
ENSMUSG00000020090	Npffr1	237362	53.7388	-0.208588	0.210925	-0.988918	0.322703	0.565168	stable
ENSMUSG00000020091	Eif4ebp2	13688	1922.33	-0.0647165	0.057736	-1.1209	0.262329	0.504105	stable
ENSMUSG00000020092	Pald1	27355	281.561	0.316137	0.0967961	3.26601	0.00109075	0.0187959	stable
ENSMUSG00000020096	Tbata	65971	48.8625	0.548179	0.188204	2.91269	0.00358334	0.0386878	stable
ENSMUSG00000020097	Sgpl1	20397	609.95	0.0776089	0.0760542	1.02044	0.307519	0.550303	stable
ENSMUSG00000020098	Pcbd1	13180	84.1298	-0.281942	0.166376	-1.69461	0.09015	0.274382	stable
ENSMUSG00000020099	Unc5b	107449	549.67	0.404617	0.114806	3.52437	0.000424496	0.0106807	stable
ENSMUSG00000020100	Slc29a3	71279	379.915	0.11295	0.0807028	1.39958	0.161639	0.383035	stable
ENSMUSG00000020101	Vsir	74048	845.497	0.217469	0.0720709	3.01743	0.00254931	0.0316845	stable
ENSMUSG00000020102	Slc16a7	20503	678.512	0.0136618	0.12069	0.113198	0.909874	0.961542	stable
ENSMUSG00000020105	Lrig3	320398	43.6903	-0.0575839	0.195691	-0.294259	0.76856	0.889088	stable
ENSMUSG00000020107	Anapc16	52717	893.768	-0.137621	0.0697639	-1.97266	0.0485338	0.192552	stable
ENSMUSG00000020108	Ddit4	74747	953.27	-0.375489	0.075947	-4.9441	7.64983e-07	0.000138107	stable
ENSMUSG00000020109	Dnajb12	56709	814.493	0.128057	0.0888669	1.441	0.149586	0.365246	stable
ENSMUSG00000020111	Micu1	216001	2225.59	0.00993405	0.0589847	0.168417	0.866255	0.93899	stable
ENSMUSG00000020114	Cand1	71902	2856.37	-0.0617092	0.0626981	-0.984228	0.325004	0.567331	stable
ENSMUSG00000020115	Tbk1	56480	657.481	-0.0939602	0.0699227	-1.34377	0.179022	0.407778	stable
ENSMUSG00000020116	Pno1	66249	395.117	-0.120118	0.0847897	-1.41665	0.156584	0.37599	stable
ENSMUSG00000020120	Plek	56193	233.317	0.0841038	0.105283	0.798833	0.424387	0.658104	stable
ENSMUSG00000020121	Srgap1	117600	405.117	-0.175827	0.142973	-1.2298	0.218773	0.455973	stable
ENSMUSG00000020122	Egfr	13649	289.873	0.159139	0.106602	1.49283	0.135483	0.345001	stable
ENSMUSG00000020124	Usp15	14479	1224.77	-0.0261583	0.0865739	-0.30215	0.762538	0.885791	stable
ENSMUSG00000020128	Vps54	245944	455.578	-0.0173202	0.0899431	-0.192568	0.847297	0.929982	stable
ENSMUSG00000020130	Tbc1d15	66687	514.762	-0.267978	0.0996607	-2.6889	0.00716879	0.059554	stable
ENSMUSG00000020131	Pcsk4	18551	81.6817	0.206473	0.174673	1.18205	0.237186	0.476335	stable
ENSMUSG00000020132	Rab21	216344	1956.79	-0.211863	0.0729981	-2.90231	0.00370427	0.0394822	stable
ENSMUSG00000020133	2310011J03Rik	66374	802.539	-0.0445788	0.0865804	-0.514884	0.606634	0.793619	stable
ENSMUSG00000020134	Peli1	67245	690.078	-0.334173	0.0991225	-3.37131	0.000748108	0.0147392	stable
ENSMUSG00000020135	Apc2	23805	3320.38	0.276155	0.094509	2.922	0.00347796	0.0379714	stable
ENSMUSG00000020137	Thap2	66816	322.052	-0.263524	0.0886483	-2.97269	0.00295207	0.0345102	stable
ENSMUSG00000020140	Lgr5	14160	47.8485	0.0280821	0.165832	0.169341	0.865529	0.938639	stable
ENSMUSG00000020142	Slc1a4	55963	1631.83	0.00583031	0.0602327	0.0967964	0.922888	0.966604	stable
ENSMUSG00000020143	Dock2	94176	101.557	0.282758	0.130997	2.15851	0.030888	0.147187	stable
ENSMUSG00000020149	Rab1a	19324	4566.74	-0.11053	0.0621345	-1.77889	0.0752583	0.248994	stable
ENSMUSG00000020150	Gamt	14431	241.375	-0.0335225	0.104556	-0.320619	0.748499	0.877475	stable
ENSMUSG00000020151	Ptprr	19279	408.574	0.0886823	0.112526	0.788102	0.430637	0.663731	stable
ENSMUSG00000020152	Actr2	66713	6136.59	-0.148923	0.0948067	-1.57081	0.116228	0.316713	stable
ENSMUSG00000020153	Ndufs7	75406	1519.83	-0.172745	0.0581641	-2.96997	0.00297832	0.0346554	stable
ENSMUSG00000020154	Ptprb	19263	1008.62	0.318526	0.125504	2.53797	0.0111497	0.0790009	stable
ENSMUSG00000020155	Kcnmb1	16533	25.6172	-0.13902	0.253617	-0.548149	0.58359	0.777339	stable
ENSMUSG00000020156	Pwwp3a	68114	589.197	0.197818	0.0841343	2.35122	0.018712	0.108974	stable
ENSMUSG00000015340	Cybb	13058	18.659	1.01595	0.267665	3.79562	0.000147274	0.00549908	up
ENSMUSG00000020163	Uqcr11	66594	1808.86	-0.326543	0.113239	-2.88367	0.0039307	0.040979	stable
ENSMUSG00000020164	Kcnmb4os1	67342	11.7496	-0.0278951	0.333764	-0.0835774	0.933392	0.971819	stable
ENSMUSG00000020166	Cnot2	72068	910.865	-0.154299	0.0650604	-2.37162	0.0177101	0.105137	stable
ENSMUSG00000020167	Tcf3	21423	454.951	0.235168	0.101076	2.32665	0.0199838	0.113512	stable
ENSMUSG00000020170	Frs2	327826	910.624	0.123856	0.078268	1.58246	0.113544	0.31262	stable
ENSMUSG00000020171	Yeats4	64050	754.319	-0.113596	0.0660195	-1.72064	0.0853168	0.267158	stable
ENSMUSG00000020173	Cobl	12808	3106.96	0.118914	0.0743447	1.5995	0.10971	0.306662	stable
ENSMUSG00000020175	Rab36	76877	406.578	0.0825196	0.102475	0.805263	0.420668	0.655025	stable
ENSMUSG00000020176	Grb10	14783	753.483	-0.0400534	0.101169	-0.395904	0.692176	0.843638	stable
ENSMUSG00000020178	Adora2a	11540	810.365	-1.0556	0.456529	-2.31223	0.0207652	0.116031	stable
ENSMUSG00000020180	Snrpd3	67332	1413.93	-0.108329	0.0730481	-1.48299	0.138078	0.349181	stable
ENSMUSG00000020181	Nav3	260315	1958.59	0.376769	0.0931524	4.04465	5.24018e-05	0.00290399	stable
ENSMUSG00000020182	Ddc	13195	95.1128	0.0157829	0.136017	0.116036	0.907624	0.960323	stable
ENSMUSG00000020183	Cpm	70574	142.423	0.0239695	0.110291	0.21733	0.827951	0.921279	stable
ENSMUSG00000020184	Mdm2	17246	656.139	-0.135832	0.0846544	-1.60455	0.108593	0.305172	stable
ENSMUSG00000020186	Csrp2	13008	113.971	-0.283191	0.121286	-2.33489	0.019549	0.112354	stable
ENSMUSG00000020189	Osbpl8	237542	1349.43	-0.246884	0.129785	-1.90225	0.0571384	0.211783	stable
ENSMUSG00000020190	Mknk2	17347	930.437	0.00379765	0.07698	0.049333	0.960654	0.983684	stable
ENSMUSG00000020193	Zpbp	53604	28.933	0.00510427	0.261808	0.0194962	0.984445	0.993503	stable
ENSMUSG00000020196	Cabin1	104248	1709.67	0.171063	0.0880267	1.94331	0.0519785	0.200362	stable
ENSMUSG00000020198	Ap3d1	11776	4152.13	0.0485892	0.0797454	0.609304	0.542323	0.747817	stable
ENSMUSG00000020205	Phlda1	21664	399.697	-0.273296	0.0929146	-2.94137	0.00326768	0.0366583	stable
ENSMUSG00000020211	Sf3a2	20222	785.471	0.0666155	0.0950881	0.700566	0.483574	0.703702	stable
ENSMUSG00000020212	Mdm1	17245	82.8239	-0.282963	0.142959	-1.97933	0.0477793	0.190704	stable
ENSMUSG00000020216	Jsrp1	71912	111.265	-0.425794	0.151206	-2.81599	0.00486267	0.0466093	stable
ENSMUSG00000020218	Wif1	24117	28.5887	-0.084597	0.242991	-0.348149	0.727728	0.866717	stable
ENSMUSG00000020219	Timm13	30055	550.263	-0.368523	0.121612	-3.0303	0.00244309	0.030891	stable
ENSMUSG00000020220	Vps13d	230895	1870.3	0.246119	0.0999939	2.46134	0.0138418	0.0904468	stable
ENSMUSG00000020224	Llph	66225	556.075	-0.360606	0.100613	-3.58408	0.00033827	0.00911351	stable
ENSMUSG00000020225	Tmbim4	68212	476.777	-0.124856	0.0690792	-1.80743	0.070695	0.240344	stable
[truncated: 13,561 more rows]

## Sheet: aIC SNI-4w
ENSEMBL	SYMBOL	ENTREZID	baseMean	log2FoldChange	lfcSE	stat	pvalue	padj	change
ENSMUSG00000000001	Gnai3	14679	511.487	-0.26668	0.0780425	-3.41711	0.000632892	0.00846978	stable
ENSMUSG00000000028	Cdc45	12544	27.508	-0.144873	0.219924	-0.658743	0.510061	0.708859	stable
ENSMUSG00000000031	H19	14955	17.1935	0.148132	0.452903	0.327073	0.743612	0.867325	stable
ENSMUSG00000000056	Narf	67608	1210.12	0.0771368	0.0687414	1.12213	0.261807	0.48676	stable
ENSMUSG00000000058	Cav2	12390	583.219	-0.184089	0.145521	-1.26504	0.205858	0.421694	stable
ENSMUSG00000000078	Klf6	23849	1004.83	-0.209557	0.102236	-2.04974	0.0403896	0.150923	stable
ENSMUSG00000000085	Scmh1	29871	968.833	0.202528	0.0648817	3.1215	0.00179931	0.0179453	stable
ENSMUSG00000000088	Cox5a	12858	1973.07	-0.376359	0.0864784	-4.35206	1.34862e-05	0.000510647	stable
ENSMUSG00000095079	Igha	238447	11.8852	3.5681	1.10899	3.21743	0.00129344	0.0142177	up
ENSMUSG00000095937	Gm12671	654475	52.7742	2.00672	0.633072	3.16982	0.00152534	0.0161109	up
ENSMUSG00000067724	Gbx1	231044	10.9751	1.84533	0.597857	3.08658	0.00202475	0.0194075	up
ENSMUSG00000000126	Wnt9a	216795	500.597	0.569794	0.266009	2.14201	0.0321925	0.129452	stable
ENSMUSG00000000127	Fer	14158	227.511	-0.172325	0.0974122	-1.76903	0.0768884	0.228553	stable
ENSMUSG00000000131	Xpo6	74204	1772.78	0.122595	0.072421	1.69281	0.0904917	0.254213	stable
ENSMUSG00000000134	Tfe3	209446	924.486	0.237471	0.0625347	3.79742	0.000146208	0.00300919	stable
ENSMUSG00000000142	Axin2	12006	621.573	0.175995	0.0926951	1.89864	0.0576121	0.18908	stable
ENSMUSG00000000148	Brat1	231841	411.692	0.239608	0.076235	3.14302	0.00167215	0.0171591	stable
ENSMUSG00000000149	Gna12	14673	2021.53	0.163778	0.0789011	2.07573	0.0379186	0.144427	stable
ENSMUSG00000000154	Slc22a18	18400	15.5091	-0.167922	0.31935	-0.525825	0.59901	0.774274	stable
ENSMUSG00000000167	Pih1d2	72614	26.6498	0.322985	0.2296	1.40673	0.159509	0.3624	stable
ENSMUSG00000000168	Dlat	235339	2028.46	-0.0805552	0.0579221	-1.39075	0.164301	0.368941	stable
ENSMUSG00000000171	Sdhd	66925	1637.45	-0.114524	0.074862	-1.5298	0.126065	0.312657	stable
ENSMUSG00000000184	Ccnd2	12444	1151.87	-0.360634	0.097774	-3.68844	0.000225631	0.00409603	stable
ENSMUSG00000000194	Gpr107	277463	1201.42	-0.019207	0.0624669	-0.307474	0.758482	0.875863	stable
ENSMUSG00000000197	Nalcn	338370	1657.76	-0.104821	0.090619	-1.15672	0.247386	0.47091	stable
ENSMUSG00000000202	Btbd17	72014	641.29	0.0542036	0.107534	0.50406	0.614219	0.784685	stable
ENSMUSG00000000214	Th	21823	62.8307	0.0503652	0.223424	0.225425	0.821649	0.91304	stable
ENSMUSG00000000223	Drp2	13497	1667.9	0.125226	0.0924337	1.35477	0.175492	0.384045	stable
ENSMUSG00000000247	Lhx2	16870	1219.27	-0.0449505	0.0904816	-0.496791	0.619336	0.787384	stable
ENSMUSG00000000253	Gmpr	66355	815.802	0.208756	0.0838243	2.4904	0.0127598	0.0695286	stable
ENSMUSG00000000266	Mid2	23947	417.115	-0.0724233	0.0804077	-0.900701	0.367747	0.592128	stable
ENSMUSG00000000275	Trim25	217069	198.154	-0.107416	0.124854	-0.860333	0.389606	0.611227	stable
ENSMUSG00000000276	Dgke	56077	1499.57	0.0296488	0.0532066	0.557239	0.577364	0.759049	stable
ENSMUSG00000000278	Scpep1	74617	355.883	0.0302898	0.0801671	0.377834	0.705554	0.84445	stable
ENSMUSG00000000282	Mnt	17428	1019.17	0.0910059	0.0927322	0.981385	0.326403	0.552983	stable
ENSMUSG00000000290	Itgb2	16414	159.781	0.136954	0.107739	1.27116	0.203672	0.419348	stable
ENSMUSG00000000295	Hddc2	69692	171.504	-0.0107989	0.139764	-0.077265	0.938413	0.971723	stable
ENSMUSG00000000296	Tpd52l1	21987	474.648	-0.0565541	0.134597	-0.420173	0.674359	0.823507	stable
ENSMUSG00000000301	Pemt	18618	43.1402	-0.0197327	0.179837	-0.109725	0.912627	0.960181	stable
ENSMUSG00000000303	Cdh1	12550	103.792	-0.00138651	0.256349	-0.00540868	0.995685	0.998755	stable
ENSMUSG00000000305	Cdh4	12561	677.693	-0.0476906	0.158075	-0.301695	0.762885	0.878769	stable
ENSMUSG00000000308	Ckmt1	12716	3841.09	-0.0451795	0.0629898	-0.717251	0.473219	0.679255	stable
ENSMUSG00000000317	Bcl6b	12029	56.4903	-0.0608325	0.221668	-0.274431	0.783754	0.891603	stable
ENSMUSG00000000318	Clec10a	17312	22.801	0.138387	0.304976	0.453763	0.649999	0.806919	stable
ENSMUSG00000000320	Alox12	11684	17.4636	0.533257	0.282953	1.88461	0.0594825	0.192878	stable
ENSMUSG00000000326	Comt	12846	2088.21	-0.0742758	0.0745338	-0.996539	0.318989	0.546214	stable
ENSMUSG00000000339	Rtca	66368	1022.45	-0.0212313	0.0740369	-0.286767	0.774291	0.886009	stable
ENSMUSG00000000340	Dbt	13171	332.26	-0.127192	0.0961493	-1.32286	0.185882	0.396917	stable
ENSMUSG00000000346	Dazap2	23994	3167.38	0.06897	0.0765655	0.900798	0.367696	0.592128	stable
ENSMUSG00000000355	Mcts1	68995	601.407	-0.331071	0.103611	-3.19533	0.00139673	0.0150765	stable
ENSMUSG00000000359	Rem1	19700	14.0744	0.412688	0.317167	1.30117	0.1932	0.406287	stable
ENSMUSG00000000365	Rnf17	30054	10.3311	-0.11392	0.376697	-0.302418	0.762333	0.878382	stable
ENSMUSG00000000374	Trappc10	216131	2446.07	0.0545779	0.0743567	0.734002	0.462948	0.671124	stable
ENSMUSG00000000378	Ccm2	216527	1622.2	-0.0574863	0.110686	-0.519362	0.603508	0.776501	stable
ENSMUSG00000000384	Tbrg4	21379	710.961	0.241824	0.0656404	3.68407	0.000229541	0.00413568	stable
ENSMUSG00000000392	Fap	14089	51.214	-0.0761634	0.178945	-0.425625	0.670381	0.820921	stable
ENSMUSG00000000399	Ndufa9	66108	1905.42	-0.227731	0.05857	-3.88818	0.000101	0.00231445	stable
ENSMUSG00000000402	Egfl6	54156	63.7838	-0.00788535	0.154901	-0.0509058	0.959401	0.981639	stable
ENSMUSG00000000409	Lck	16818	30.3461	0.327221	0.22612	1.44711	0.147865	0.345975	stable
ENSMUSG00000000416	Cttnbp2	30785	1345	0.00930026	0.0728971	0.127581	0.898481	0.953103	stable
ENSMUSG00000000420	Galnt1	14423	984.884	0.115033	0.0872999	1.31767	0.187612	0.399215	stable
ENSMUSG00000000439	Mkrn2	67027	527.784	0.223863	0.0834083	2.68394	0.00727602	0.0476671	stable
ENSMUSG00000000440	Pparg	19016	69.3451	0.487416	0.234136	2.08176	0.0373642	0.142995	stable
ENSMUSG00000000441	Raf1	110157	605.87	0.21141	0.0877186	2.41009	0.0159484	0.0812787	stable
ENSMUSG00000000486	Septin1	54204	25.2889	0.0383127	0.275833	0.138898	0.889531	0.949293	stable
ENSMUSG00000000486	Gm4532	100043580	25.2889	0.0383127	0.275833	0.138898	0.889531	0.949293	stable
ENSMUSG00000000489	Pdgfb	18591	1028.21	-0.00416513	0.138134	-0.0301529	0.975945	0.990375	stable
ENSMUSG00000000530	Acvrl1	11482	616.827	0.350823	0.147894	2.37213	0.017686	0.0872012	stable
ENSMUSG00000000531	Tamalin	56149	1474.11	-0.327973	0.165424	-1.98262	0.0474104	0.167612	stable
ENSMUSG00000000532	Acvr1b	11479	3465.6	0.0580338	0.0558337	1.0394	0.298616	0.525019	stable
ENSMUSG00000000538	Tom1l2	216810	7968.33	0.143571	0.0681367	2.10709	0.0351094	0.137119	stable
ENSMUSG00000000552	Zfp385a	29813	2179.97	0.283722	0.0861621	3.29289	0.000991638	0.011632	stable
ENSMUSG00000000555	Itga5	16402	160.028	0.636699	0.240127	2.65151	0.00801329	0.0509351	stable
ENSMUSG00000000560	Gabra2	14395	757.348	-0.491664	0.138068	-3.56102	0.000369415	0.00569014	stable
ENSMUSG00000000561	Wdr77	70465	638.99	-0.15045	0.0711711	-2.11392	0.0345222	0.135661	stable
ENSMUSG00000000562	Adora3	11542	21.2299	-0.272082	0.27676	-0.983097	0.32556	0.552226	stable
ENSMUSG00000000562	Tmigd3	69296	21.2299	-0.272082	0.27676	-0.983097	0.32556	0.552226	stable
ENSMUSG00000000563	Atp5pb	11950	4865.05	-0.100002	0.0868821	-1.15101	0.249729	0.472998	stable
ENSMUSG00000000567	Sox9	20682	571.004	0.0120546	0.0919554	0.131092	0.895702	0.952032	stable
ENSMUSG00000000568	Hnrnpd	11991	2629.51	-0.116152	0.066153	-1.75581	0.0791213	0.232716	stable
ENSMUSG00000000579	Dynlt1c	100040563	10.8286	-0.116001	0.341979	-0.339205	0.734455	0.861778	stable
ENSMUSG00000000581	C1d	57316	735.053	-0.238303	0.111768	-2.13213	0.0329959	0.131682	stable
ENSMUSG00000000594	Gm2a	14667	2086.48	0.15711	0.105248	1.49276	0.135501	0.326794	stable
ENSMUSG00000000600	Krit1	79264	504.264	-0.236494	0.0767381	-3.08184	0.00205727	0.0196743	stable
ENSMUSG00000000605	Clcn4	12727	3752.3	-0.0328214	0.0598202	-0.548668	0.583234	0.763951	stable
ENSMUSG00000000627	Sema4f	20355	1252.1	0.110865	0.0811245	1.3666	0.171749	0.37877	stable
ENSMUSG00000000628	Hk2	15277	123.224	0.0853868	0.16606	0.514192	0.607118	0.779347	stable
ENSMUSG00000000631	Myo18a	360013	4284.83	0.106157	0.0854264	1.24268	0.213987	0.43141	stable
ENSMUSG00000000632	Sez6	20370	4553.86	0.366733	0.187648	1.95437	0.050658	0.17452	stable
ENSMUSG00000000682	Cd52	23833	41.8844	-0.208471	0.198271	-1.05144	0.293055	0.519137	stable
ENSMUSG00000000686	Abhd15	67477	14.2749	-0.552694	0.329143	-1.67919	0.0931144	0.258335	stable
ENSMUSG00000000693	Loxl3	16950	81.4888	0.0648768	0.133334	0.486573	0.626561	0.792126	stable
ENSMUSG00000000708	Kat2b	18519	330.108	-0.00972454	0.0988509	-0.0983758	0.921634	0.96441	stable
ENSMUSG00000000711	Rab5b	19344	4067.92	-0.00644415	0.062903	-0.102446	0.918403	0.963304	stable
ENSMUSG00000000732	Icosl	50723	82.0731	0.0651236	0.152878	0.425985	0.670119	0.82078	stable
ENSMUSG00000000738	Spg7	234847	1185.25	0.116977	0.061055	1.91592	0.0553749	0.184784	stable
ENSMUSG00000000740	Rpl13	270106	6282.34	-0.173489	0.0945009	-1.83585	0.0663803	0.207852	stable
ENSMUSG00000000743	Chmp1a	234852	2729.4	0.033151	0.0663322	0.499771	0.617236	0.786622	stable
ENSMUSG00000000751	Rpa1	68275	1227.98	0.0475496	0.0657678	0.722993	0.469684	0.676732	stable
ENSMUSG00000000753	Serpinf1	20317	257.683	-0.00979794	0.124918	-0.0784348	0.937482	0.971299	stable
ENSMUSG00000000759	Tubgcp3	259279	634.24	0.127417	0.0634343	2.00865	0.0445741	0.16062	stable
ENSMUSG00000000776	Polr3d	67065	428.119	-0.0540413	0.0800119	-0.675416	0.499412	0.70086	stable
ENSMUSG00000000782	Tcf7	21414	127.852	0.353024	0.148614	2.37544	0.0175282	0.0868987	stable
ENSMUSG00000000787	Ddx3x	13205	3655.91	-0.0479888	0.071394	-0.672169	0.501476	0.702092	stable
ENSMUSG00000000791	Il12rb1	16161	12.6486	0.258373	0.376685	0.685914	0.492767	0.694536	stable
ENSMUSG00000000792	Slc5a5	114479	405.647	-0.00812885	0.114957	-0.0707123	0.943627	0.974115	stable
ENSMUSG00000000794	Kcnn3	140493	459.046	-0.158875	0.165005	-0.962848	0.335624	0.562132	stable
ENSMUSG00000000804	Usp32	237898	2586.63	-0.178453	0.0786535	-2.26885	0.0232777	0.104569	stable
ENSMUSG00000000805	Car4	12351	690.65	0.156316	0.142715	1.0953	0.273385	0.499375	stable
ENSMUSG00000000811	Txnrd3	232223	107.417	0.47874	0.119763	3.99739	6.40459e-05	0.00165879	stable
ENSMUSG00000000823	Zfp512b	269401	939.198	0.287174	0.1223	2.34812	0.0188685	0.0911842	stable
ENSMUSG00000000826	Dnajc5	13002	9066.75	0.0169152	0.0591715	0.285867	0.77498	0.88631	stable
ENSMUSG00000000827	Tpd52l2	66314	953.746	-0.0684577	0.0704879	-0.971199	0.331449	0.557638	stable
ENSMUSG00000000838	Fmr1	14265	1126.13	-0.297491	0.0818455	-3.63479	0.000278206	0.00471377	stable
ENSMUSG00000000861	Bcl11a	14025	1907.73	0.00465293	0.0708757	0.0656492	0.947657	0.976596	stable
ENSMUSG00000000869	Il4	16189	219.376	-0.263937	0.120422	-2.19177	0.0283959	0.11932	stable
ENSMUSG00000000876	Pxmp4	59038	443.016	0.0618595	0.0793374	0.779702	0.435567	0.64892	stable
ENSMUSG00000000881	Dlg3	53310	4180.46	-0.0613318	0.0560162	-1.09489	0.273563	0.499646	stable
ENSMUSG00000000884	Gnb1l	13972	80.4891	0.0146032	0.143063	0.102076	0.918696	0.963304	stable
ENSMUSG00000000889	Dbh	13166	14.8217	-0.687929	0.480541	-1.43157	0.152267	0.352438	stable
ENSMUSG00000000901	Mmp11	17385	31.7789	0.112768	0.215684	0.522841	0.601085	0.775606	stable
ENSMUSG00000000902	Smarcb1	20587	1131.44	0.083088	0.0659736	1.25941	0.207882	0.424158	stable
ENSMUSG00000000915	Hip1r	29816	1905.95	0.2966	0.0723729	4.09822	4.16343e-05	0.00119176	stable
ENSMUSG00000000916	Nsun5	100609	145.29	0.0631462	0.105971	0.595882	0.551254	0.738675	stable
ENSMUSG00000000934	Top1mt	72960	203.468	-0.0814776	0.104664	-0.778466	0.436294	0.649543	stable
ENSMUSG00000000957	Mmp14	17387	338.314	-0.0249541	0.0963978	-0.258866	0.795739	0.899305	stable
ENSMUSG00000000958	Slc7a7	20540	64.9494	-0.00550766	0.168634	-0.0326605	0.973945	0.989443	stable
ENSMUSG00000000959	Oxa1l	69089	1047.35	0.248392	0.066081	3.7589	0.00017066	0.00334031	stable
ENSMUSG00000000976	Heatr6	217026	293.937	0.11612	0.0888895	1.30634	0.191437	0.403415	stable
ENSMUSG00000000983	Wfdc18	14038	21.8117	-0.51208	0.25841	-1.98166	0.0475178	0.167909	stable
ENSMUSG00000001016	Ilf2	67781	1668.92	0.0175165	0.0436092	0.401669	0.687928	0.833584	stable
ENSMUSG00000001017	Chtop	66511	3301.03	-0.176308	0.0598839	-2.94416	0.00323836	0.0271873	stable
ENSMUSG00000001018	Snapin	20615	923.45	0.224972	0.0970394	2.31836	0.02043	0.0960732	stable
ENSMUSG00000001021	S100a3	20197	10.4567	0.153963	0.399153	0.385724	0.699701	0.841829	stable
ENSMUSG00000001025	S100a6	20200	231.378	-0.448628	0.121822	-3.68265	0.000230824	0.00414101	stable
ENSMUSG00000001029	Icam2	15896	88.0293	-0.301697	0.138862	-2.17264	0.0298071	0.12327	stable
ENSMUSG00000001034	Mapk7	23939	377.196	0.276726	0.0956712	2.89247	0.00382228	0.0307653	stable
ENSMUSG00000001036	Epn2	13855	2615.48	-0.0334333	0.0473324	-0.70635	0.47997	0.685013	stable
ENSMUSG00000001039	B9d1	27078	158.703	-0.175372	0.106119	-1.6526	0.0984131	0.267039	stable
ENSMUSG00000001052	Sec24b	99683	1126.44	0.0966419	0.0736944	1.31139	0.189727	0.401677	stable
ENSMUSG00000001053	N4bp3	212706	377.301	0.0584915	0.186893	0.312967	0.754306	0.873561	stable
ENSMUSG00000001054	Rmnd5b	66089	1072.89	-0.0466606	0.0697855	-0.668629	0.503732	0.703649	stable
ENSMUSG00000001056	Nhp2	52530	670.58	-0.164101	0.104605	-1.56876	0.116703	0.297323	stable
ENSMUSG00000001062	Vps9d1	72325	1096.1	0.327207	0.0790911	4.13709	3.51741e-05	0.00104984	stable
ENSMUSG00000001065	Zfp276	57247	210.953	0.196348	0.150072	1.30836	0.19075	0.402868	stable
ENSMUSG00000001082	Mfsd10	68294	224.44	0.536171	0.125388	4.27609	1.90207e-05	0.000655616	stable
ENSMUSG00000001089	Luzp1	269593	1979.83	-0.101114	0.154352	-0.655086	0.512412	0.710427	stable
ENSMUSG00000001098	Kctd10	330171	711.48	-0.0538757	0.107609	-0.50066	0.61661	0.786422	stable
ENSMUSG00000001100	Poldip2	67811	2188.35	0.175664	0.0664915	2.64191	0.0082441	0.0520265	stable
ENSMUSG00000001103	Sebox	18292	48.5705	0.280429	0.199524	1.40549	0.159874	0.362788	stable
ENSMUSG00000001105	Ift20	55978	810.762	-0.154017	0.100976	-1.52529	0.127188	0.313952	stable
ENSMUSG00000001119	Col6a1	12833	562.323	0.206091	0.261	0.78962	0.42975	0.644433	stable
ENSMUSG00000001120	Pcbp3	59093	1110.13	0.228043	0.0532037	4.28623	1.81729e-05	0.000636392	stable
ENSMUSG00000001123	Lgals9	16859	244.132	-0.0502742	0.132814	-0.37853	0.705037	0.844121	stable
ENSMUSG00000001127	Araf	11836	2621.48	0.000218123	0.0678975	0.00321253	0.997437	0.999105	stable
ENSMUSG00000001128	Cfp	18636	52.8622	0.104961	0.212396	0.494173	0.621184	0.788496	stable
ENSMUSG00000001131	Timp1	21857	14.6813	-0.308061	0.30841	-0.998871	0.317857	0.544722	stable
ENSMUSG00000001134	Uxt	22294	57.4997	-0.25075	0.177058	-1.41621	0.156715	0.358645	stable
ENSMUSG00000001138	Cnnm3	94218	656.83	0.100846	0.0607115	1.66106	0.0967006	0.264398	stable
ENSMUSG00000001143	Lman2l	214895	857.553	-0.264927	0.0929331	-2.85073	0.0043619	0.0340021	stable
ENSMUSG00000001150	Mcm3ap	54387	977.208	0.052676	0.115323	0.456769	0.647837	0.805697	stable
ENSMUSG00000001151	Pcnt	18541	583.59	0.21243	0.108257	1.96227	0.0497313	0.172782	stable
ENSMUSG00000001156	Mxd1	17119	660.515	0.0250696	0.0757088	0.331132	0.740545	0.865345	stable
ENSMUSG00000001157	Gmcl1	23885	499.6	-0.0426828	0.0638908	-0.668059	0.504096	0.703726	stable
ENSMUSG00000001158	Snrnp27	66618	605.45	-0.204783	0.114061	-1.79538	0.072593	0.219876	stable
ENSMUSG00000001166	Oas1c	114643	33.1684	0.357854	0.236159	1.51531	0.129694	0.317784	stable
ENSMUSG00000001173	Ocrl	320634	1039.59	0.0215179	0.0750872	0.286572	0.77444	0.886115	stable
ENSMUSG00000001175	Calm1	12313	76729.6	-0.0564234	0.0667486	-0.845312	0.397937	0.617775	stable
ENSMUSG00000001211	Agpat3	28169	7263.98	0.230382	0.0719843	3.20045	0.00137213	0.0148491	stable
ENSMUSG00000001227	Sema6b	20359	3559.1	0.168342	0.121569	1.38474	0.166132	0.371091	stable
ENSMUSG00000001228	Uhrf1	18140	12.0431	0.563523	0.340459	1.65518	0.0978871	0.266292	stable
ENSMUSG00000001229	Dpp9	224897	2067.39	0.0730401	0.0670729	1.08897	0.276168	0.502511	stable
ENSMUSG00000001240	Ramp2	54409	337.309	-0.0870226	0.112378	-0.774375	0.438709	0.651902	stable
ENSMUSG00000001247	Lsr	54135	142.204	0.044819	0.147466	0.303927	0.761184	0.87768	stable
ENSMUSG00000001248	Gramd1a	52857	1676.98	0.287549	0.0818344	3.51378	0.000441771	0.00650023	stable
ENSMUSG00000001260	Gabrg1	14405	353.674	-0.210524	0.115969	-1.81534	0.0694709	0.213739	stable
ENSMUSG00000001270	Ckb	12709	35542.5	0.105717	0.0943297	1.12072	0.262407	0.487345	stable
ENSMUSG00000001280	Sp1	20683	416.378	-0.0484072	0.096758	-0.500291	0.61687	0.786441	stable
ENSMUSG00000001281	Itgb7	16421	13.9795	0.605496	0.323674	1.87069	0.0613876	0.196924	stable
ENSMUSG00000001285	Myg1	60315	516.035	-0.118797	0.094197	-1.26116	0.207251	0.423388	stable
ENSMUSG00000001288	Rarg	19411	247.404	0.303737	0.0998814	3.04097	0.00235815	0.021751	stable
ENSMUSG00000001289	Pfdn5	56612	2508.5	-0.219935	0.0840263	-2.61746	0.00885874	0.0545283	stable
ENSMUSG00000001300	Efnb2	13642	1226.77	-0.196503	0.139088	-1.41279	0.157716	0.359937	stable
ENSMUSG00000001305	Rrp15	67223	115.25	-0.124558	0.148639	-0.837992	0.402035	0.621257	stable
ENSMUSG00000001313	Rnd2	11858	2308.91	-0.030037	0.0920923	-0.326162	0.744302	0.86749	stable
ENSMUSG00000001323	Srr	27364	1146.55	0.0276131	0.0729313	0.378618	0.704972	0.844121	stable
ENSMUSG00000001333	Sync	68828	16.7024	-0.175491	0.290098	-0.604934	0.545223	0.734701	stable
ENSMUSG00000001334	Fndc5	384061	1775.09	0.382805	0.165706	2.31014	0.0208805	0.0973256	stable
ENSMUSG00000001349	Cnn1	12797	36.5737	0.385034	0.596201	0.645812	0.518401	0.71532	stable
ENSMUSG00000001366	Fbxo9	71538	2178.37	0.0873062	0.0907765	0.961771	0.336165	0.562701	stable
ENSMUSG00000001376	Vps50	73288	1028.67	-0.159691	0.084909	-1.88073	0.0600086	0.19376	stable
ENSMUSG00000001380	Hars1	15115	1468.55	-0.0644492	0.0597315	-1.07898	0.280596	0.506698	stable
ENSMUSG00000001383	Zmat2	66492	3828.54	-0.251968	0.0786152	-3.20508	0.00135025	0.0146786	stable
ENSMUSG00000001415	Smg5	229512	1841.04	0.167845	0.0879084	1.90932	0.0562209	0.186049	stable
ENSMUSG00000001416	Cct3	12462	2396.57	-0.157762	0.0832089	-1.89598	0.0579631	0.189934	stable
ENSMUSG00000001418	Glmp	56700	856.333	-0.0346303	0.0728829	-0.47515	0.63468	0.797186	stable
ENSMUSG00000001419	Mef2d	17261	6054.06	0.0787951	0.0812474	0.969816	0.332138	0.558214	stable
ENSMUSG00000001420	Tmem79	71913	25.259	0.538387	0.225256	2.39011	0.0168433	0.0845389	stable
ENSMUSG00000001424	Snd1	56463	1947.28	0.108405	0.0790128	1.372	0.170064	0.376538	stable
ENSMUSG00000001435	Col18a1	12822	155.93	0.305736	0.161116	1.89761	0.0577476	0.18944	stable
ENSMUSG00000001436	Slc19a1	20509	390.17	0.307134	0.0818114	3.75417	0.000173917	0.00338432	stable
ENSMUSG00000001440	Kpnb1	16211	3230.18	-0.0585677	0.0644377	-0.908904	0.363401	0.58833	stable
ENSMUSG00000001441	Npepps	19155	3426.56	-0.108873	0.0585959	-1.85803	0.0631644	0.200781	stable
ENSMUSG00000001445	Mrpl10	107732	340.971	0.245503	0.0910709	2.69573	0.00702346	0.0465162	stable
ENSMUSG00000001467	Cyp51	13121	1588.4	-0.313639	0.0941695	-3.33058	0.000866658	0.0106423	stable
ENSMUSG00000001472	Tcf25	66855	14679	0.127233	0.0619567	2.05358	0.0400168	0.149883	stable
ENSMUSG00000001473	Tubb6	67951	50.5016	-0.147117	0.202358	-0.727016	0.467216	0.675021	stable
ENSMUSG00000001482	Def8	23854	1089.6	0.0437534	0.0860106	0.508698	0.610964	0.782096	stable
ENSMUSG00000001493	Meox1	17285	14.3588	0.129357	0.354479	0.364922	0.71517	0.849714	stable
ENSMUSG00000001496	Nkx2-1	21869	18.3506	0.800348	0.513398	1.55892	0.119015	0.301018	stable
ENSMUSG00000001506	Col1a1	12842	496.253	-0.130565	0.161027	-0.81083	0.417463	0.63492	stable
ENSMUSG00000001507	Itga3	16400	392.445	0.28502	0.0963058	2.95953	0.00308112	0.026254	stable
ENSMUSG00000001517	Foxm1	14235	25.276	0.323636	0.256501	1.26173	0.207044	0.423223	stable
ENSMUSG00000001518	Itfg2	101142	409.036	0.127344	0.078854	1.61493	0.106325	0.280337	stable
ENSMUSG00000001520	Nrip2	60345	176.536	-8.23488e-05	0.0969224	-0.000849636	0.999322	0.999628	stable
ENSMUSG00000001521	Tulp3	22158	340.092	0.121674	0.0742712	1.63824	0.101371	0.271846	stable
ENSMUSG00000001524	Gtf2h4	14885	270.379	0.0996104	0.0918535	1.08445	0.278166	0.504738	stable
ENSMUSG00000001525	Tubb5	22154	14229.6	-0.150257	0.0914881	-1.64236	0.100515	0.270198	stable
ENSMUSG00000001542	Ell2	192657	516.623	0.128647	0.170084	0.756376	0.449424	0.660639	stable
ENSMUSG00000001552	Jup	16480	1179.59	0.0676512	0.124709	0.542473	0.587493	0.766299	stable
ENSMUSG00000001555	Fkbp10	14230	161.424	0.300178	0.126324	2.37626	0.0174893	0.086821	stable
ENSMUSG00000001569	Nom1	433864	553.797	-0.014937	0.0707301	-0.211183	0.832744	0.91953	stable
ENSMUSG00000001576	Ergic1	67458	3431.34	0.0693237	0.0442196	1.56772	0.116948	0.297631	stable
ENSMUSG00000001604	Tcea3	21401	17.9987	0.515984	0.283162	1.82222	0.0684217	0.21191	stable
ENSMUSG00000001627	Ifrd1	15982	557.199	-0.00834625	0.117362	-0.0711152	0.943306	0.973955	stable
ENSMUSG00000001630	Stk38l	232533	580.205	-0.0114872	0.0647044	-0.177534	0.859089	0.933482	stable
ENSMUSG00000001632	Brpf1	78783	633.749	0.177432	0.0915115	1.9389	0.0525134	0.178333	stable
ENSMUSG00000001642	Akr1b1	11677	732.298	0.107481	0.0765065	1.40486	0.160062	0.363006	stable
ENSMUSG00000001663	Gstt1	14871	186.029	0.0251592	0.149007	0.168846	0.865918	0.937811	stable
ENSMUSG00000001665	Gstt3	103140	28.9562	0.162236	0.251632	0.644737	0.519097	0.716005	stable
ENSMUSG00000001666	Ddt	13202	184.625	-0.340846	0.117366	-2.90413	0.00368273	0.0299293	stable
ENSMUSG00000001672	Marveld3	73608	15.02	0.307263	0.352982	0.870476	0.38404	0.606258	stable
ENSMUSG00000001674	Ddx18	66942	396.895	-0.0496496	0.0829657	-0.598434	0.54955	0.73739	stable
ENSMUSG00000001687	Ubl3	24109	4026.08	0.0420846	0.0862873	0.487727	0.625743	0.791689	stable
ENSMUSG00000001700	Gramd2b	107022	456.631	-0.0910769	0.0977086	-0.932127	0.351271	0.577385	stable
ENSMUSG00000001707	Eef1e1	66143	499.178	-0.1693	0.101054	-1.67534	0.0938673	0.259726	stable
ENSMUSG00000001729	Akt1	11651	4244.26	0.210685	0.0585604	3.59774	0.00032099	0.00517222	stable
ENSMUSG00000001741	Il16	16170	46.5766	0.204049	0.17961	1.13607	0.255929	0.47982	stable
ENSMUSG00000001750	Tcirg1	27060	185.971	0.24083	0.127889	1.88312	0.0596838	0.193195	stable
ENSMUSG00000001751	Naglu	27419	246.446	0.523811	0.0971098	5.39401	6.89032e-08	8.73578e-06	stable
ENSMUSG00000001755	Coasy	71743	540.06	-0.019799	0.0634659	-0.311963	0.755068	0.874147	stable
ENSMUSG00000001761	Smo	319757	361.551	0.287184	0.0971683	2.95553	0.00312129	0.026416	stable
ENSMUSG00000001763	Tspan33	232670	458.708	0.0928059	0.0994067	0.933598	0.350511	0.576532	stable
ENSMUSG00000001767	Crnkl1	66877	292.752	-0.242719	0.0747936	-3.24518	0.00117375	0.013176	stable
ENSMUSG00000001768	Rin2	74030	565.502	-0.103175	0.0891286	-1.1576	0.247027	0.470586	stable
ENSMUSG00000001768	BC039771	408057	565.502	-0.103175	0.0891286	-1.1576	0.247027	0.470586	stable
ENSMUSG00000001773	Folh1	53320	54.0968	-0.238981	0.20386	-1.17228	0.241084	0.463809	stable
ENSMUSG00000027398	Il1b	16176	11.8322	1.79507	0.603494	2.97446	0.00293502	0.0253643	up
ENSMUSG00000001783	Rtcb	28088	2302.05	0.019772	0.0529556	0.373371	0.708873	0.846368	stable
ENSMUSG00000001785	Pwp1	103136	391.947	-0.132219	0.0791933	-1.66957	0.0950044	0.261718	stable
ENSMUSG00000001786	Fbxo7	69754	912.81	0.0405836	0.0603462	0.672513	0.501257	0.701961	stable
ENSMUSG00000001794	Capns1	12336	2932.29	-0.0798339	0.0808487	-0.987449	0.323423	0.550515	stable
ENSMUSG00000001802	Lrp3	435965	2162.64	0.220578	0.0885714	2.4904	0.0127601	0.0695286	stable
ENSMUSG00000001829	Clpb	20480	1231.39	-0.00197327	0.0581444	-0.0339373	0.972927	0.98887	stable
ENSMUSG00000001833	Septin7	235072	6267.4	-0.209079	0.0952137	-2.19589	0.0280999	0.118512	stable
ENSMUSG00000001844	Zdhhc4	72881	349.502	0.378435	0.0927319	4.08096	4.48504e-05	0.00126228	stable
ENSMUSG00000001847	Rac1	19353	6506.12	-0.0138568	0.0667876	-0.207476	0.835638	0.921262	stable
ENSMUSG00000001855	Nup214	227720	680.911	0.274553	0.0948051	2.89597	0.00377986	0.0305411	stable
ENSMUSG00000001864	Aif1l	108897	150.196	0.284586	0.119542	2.38064	0.0172826	0.086228	stable
ENSMUSG00000001870	Ltbp1	268977	205.527	0.0345715	0.118438	0.291895	0.770367	0.883359	stable
ENSMUSG00000001891	Ugp2	216558	1696	-0.178545	0.0985928	-1.81093	0.0701514	0.214808	stable
ENSMUSG00000001901	Kcnh6	192775	73.3018	0.37369	0.163408	2.28685	0.0222045	0.101382	stable
ENSMUSG00000001909	Trmt1	212528	979.552	0.250373	0.0737641	3.39423	0.000688213	0.00903293	stable
ENSMUSG00000001910	Nacc1	66830	3286.47	0.210739	0.0471779	4.4669	7.93613e-06	0.000345768	stable
ENSMUSG00000001911	Nfix	18032	4327.33	0.375697	0.240426	1.56263	0.11814	0.299556	stable
ENSMUSG00000001918	Slc1a5	20514	60.7816	0.417858	0.149317	2.79846	0.00513463	0.0379587	stable
ENSMUSG00000001924	Uba1	22201	8265.43	0.0035486	0.0703773	0.0504225	0.959786	0.981684	stable
ENSMUSG00000001930	Vwf	22371	807.754	0.700519	0.270114	2.59342	0.00950262	0.057193	stable
ENSMUSG00000001942	Siae	22619	530.135	0.265289	0.10529	2.5196	0.0117489	0.0657578	stable
ENSMUSG00000001943	Vsig2	57276	421.583	0.250767	0.194036	1.29237	0.196228	0.409955	stable
ENSMUSG00000001946	Esam	69524	498.751	0.233702	0.0994131	2.35082	0.0187322	0.0908473	stable
ENSMUSG00000001948	Spa17	20686	21.269	-0.154752	0.253714	-0.609945	0.541898	0.731809	stable
ENSMUSG00000001962	Fam50a	108160	351.459	0.1416	0.0869945	1.62769	0.103591	0.275508	stable
ENSMUSG00000001964	Emd	13726	706.807	-0.195449	0.0764132	-2.55779	0.010534	0.0612895	stable
ENSMUSG00000001983	Taco1	70207	198.968	0.0544982	0.109412	0.498102	0.618412	0.786999	stable
ENSMUSG00000001985	Grik3	14807	1982.4	0.184012	0.129283	1.42333	0.15464	0.355603	stable
ENSMUSG00000001986	Gria3	53623	3201.07	-0.246217	0.0952561	-2.58479	0.00974381	0.0581439	stable
ENSMUSG00000001988	Npas1	18142	248.357	0.0599706	0.115248	0.52036	0.602812	0.776142	stable
ENSMUSG00000001995	Sipa1l2	244668	1265.54	0.0877945	0.122355	0.71754	0.473041	0.679068	stable
ENSMUSG00000001998	Ap4e1	108011	94.8831	0.03123	0.182065	0.171533	0.863805	0.936738	stable
ENSMUSG00000001999	Blvra	109778	340.461	-0.158544	0.0991289	-1.59937	0.109738	0.286006	stable
ENSMUSG00000002006	Pdzd4	245469	3407.91	-0.12183	0.0936829	-1.30045	0.193446	0.406522	stable
ENSMUSG00000002007	Srpk3	56504	61.2349	0.366322	0.18745	1.95423	0.0506738	0.174538	stable
ENSMUSG00000002010	Idh3g	15929	2215.71	0.203196	0.072448	2.80471	0.00503623	0.0375289	stable
ENSMUSG00000002012	Pnck	93843	1152.44	-0.137444	0.140891	-0.975531	0.329297	0.555697	stable
ENSMUSG00000002014	Ssr4	20832	653.457	-0.233152	0.114593	-2.0346	0.0418912	0.154199	stable
ENSMUSG00000002015	Bcap31	27061	1342.87	-0.134104	0.074743	-1.7942	0.072782	0.22025	stable
ENSMUSG00000002017	Fam98a	72722	687.74	-0.252292	0.0644721	-3.9132	9.10819e-05	0.00214659	stable
ENSMUSG00000002020	Ltbp2	16997	10.7762	0.631573	0.415501	1.52003	0.128504	0.316014	stable
ENSMUSG00000002028	Kmt2a	214162	1360.8	0.0735947	0.145563	0.505585	0.613148	0.783971	stable
ENSMUSG00000002031	Ift46	76568	732.711	0.0387497	0.0736411	0.526198	0.598751	0.774062	stable
ENSMUSG00000002032	Tmem25	71687	1141.85	0.277396	0.15364	1.8055	0.0709963	0.216565	stable
ENSMUSG00000002043	Trappc6a	67091	132.497	-0.124403	0.148385	-0.838381	0.401817	0.621093	stable
ENSMUSG00000002052	Supt6	20926	3776.94	0.106304	0.0811155	1.31053	0.190017	0.401833	stable
ENSMUSG00000002055	Spag5	54141	108.288	0.186539	0.151234	1.23345	0.21741	0.435549	stable
ENSMUSG00000002058	Unc119	22248	525.446	0.0474687	0.090002	0.527419	0.597903	0.773467	stable
ENSMUSG00000002059	Rab34	19376	112.188	0.264555	0.142962	1.85052	0.064238	0.203239	stable
ENSMUSG00000002064	Sdf2	20316	974.371	-0.341894	0.0759903	-4.49917	6.82182e-06	0.000304333	stable
ENSMUSG00000002068	Ccne1	12447	484.464	-0.121057	0.127946	-0.946154	0.34407	0.570807	stable
ENSMUSG00000002083	Bbc3	170770	198.23	0.314539	0.164202	1.91556	0.0554206	0.184853	stable
ENSMUSG00000002100	Mybpc3	17868	23.2962	0.507976	0.335313	1.51493	0.129791	0.317858	stable
ENSMUSG00000002102	Psmc3	19182	3348.52	-0.0818915	0.0472106	-1.7346	0.0828118	0.239875	stable
ENSMUSG00000002103	Acp2	11432	1494.81	0.15662	0.0641697	2.44072	0.0146579	0.0767869	stable
ENSMUSG00000002104	Rapsn	19400	16.1954	0.628359	0.302463	2.07747	0.0377582	0.144043	stable
ENSMUSG00000002105	Slc39a13	68427	417.516	0.200057	0.0779327	2.56705	0.0102568	0.0601777	stable
ENSMUSG00000002107	Celf2	14007	7393.11	-0.101931	0.0714002	-1.4276	0.153408	0.353761	stable
ENSMUSG00000002108	Nr1h3	22259	66.0135	0.132789	0.15881	0.83615	0.40307	0.621983	stable
ENSMUSG00000072844	G530011O06Rik	654820	33.4097	1.70333	0.360706	4.7222	2.33304e-06	0.000137314	up
ENSMUSG00000002111	Spi1	20375	130.137	0.107494	0.130255	0.825257	0.409225	0.627521	stable
ENSMUSG00000002129	Sf3a1	67465	1673.86	-0.00306051	0.0677189	-0.0451944	0.963952	0.983477	stable
ENSMUSG00000002147	Stat6	20852	361.468	0.131832	0.0805157	1.63734	0.101559	0.272089	stable
ENSMUSG00000002190	Clgn	12745	220.38	0.0832295	0.0875911	0.950205	0.342008	0.568455	stable
ENSMUSG00000002204	Napsa	16541	12.2257	0.120768	0.348588	0.346448	0.729006	0.858431	stable
ENSMUSG00000002205	Vrk3	101568	546.288	0.0737214	0.0929261	0.793334	0.427583	0.64239	stable
ENSMUSG00000002210	Smg9	71997	709.563	0.297609	0.0695208	4.28087	1.86167e-05	0.000647878	stable
ENSMUSG00000002221	Paxip1	55982	1063.76	0.112501	0.0694064	1.62091	0.105037	0.278121	stable
ENSMUSG00000002222	Rmnd5a	68477	2727.95	-0.123358	0.0877795	-1.40531	0.159929	0.362863	stable
ENSMUSG00000002227	Mov10	17454	133.938	0.163714	0.158088	1.03559	0.300394	0.526412	stable
ENSMUSG00000002228	Ppm1j	71887	15.6316	-0.0885061	0.323048	-0.273972	0.784106	0.891828	stable
ENSMUSG00000002233	Rhoc	11853	394.499	-0.0324358	0.0766269	-0.423295	0.67208	0.821981	stable
ENSMUSG00000002249	Tead3	21678	45.6514	0.474682	0.195702	2.42554	0.0152858	0.0791614	stable
ENSMUSG00000002250	Ppard	19015	591.555	0.188774	0.0981098	1.92411	0.0543404	0.183033	stable
ENSMUSG00000002250	1810013A23Rik	69050	591.555	0.188774	0.0981098	1.92411	0.0543404	0.183033	stable
ENSMUSG00000002257	Def6	23853	44.6321	0.226032	0.209467	1.07908	0.280553	0.506674	stable
ENSMUSG00000002265	Peg3	18616	3364.29	-0.237956	0.0886257	-2.68496	0.00725391	0.0476045	stable
ENSMUSG00000002266	Zim1	22776	43.8138	-0.536436	0.178148	-3.01119	0.00260229	0.0232339	stable
ENSMUSG00000002274	Metrn	70083	1151.8	0.019626	0.122268	0.160516	0.872475	0.940788	stable
ENSMUSG00000002279	Lmf1	76483	313.441	0.140988	0.0819476	1.72046	0.0853482	0.244932	stable
ENSMUSG00000002280	Ciao3	67563	612.409	0.17443	0.0743954	2.34463	0.0190459	0.091783	stable
ENSMUSG00000032496	Ltf	17002	23.0256	1.6425	0.490815	3.34648	0.00081844	0.0102375	up
ENSMUSG00000002297	Dbf4	27214	20.6417	0.00258003	0.258404	0.00998449	0.992034	0.996767	stable
ENSMUSG00000002307	Daxx	13163	580.66	-0.0385195	0.0747615	-0.515232	0.606391	0.778896	stable
ENSMUSG00000002308	Cd320	54219	289.391	-0.00996656	0.0852008	-0.116977	0.906878	0.957149	stable
ENSMUSG00000002319	Ipo4	75751	769.699	0.0307843	0.0802644	0.383536	0.701322	0.842523	stable
ENSMUSG00000002320	Tm9sf1	74140	526.276	0.134312	0.0806054	1.66629	0.0956566	0.262824	stable
ENSMUSG00000002324	Rec8	56739	57.9184	0.379274	0.153668	2.46814	0.0135817	0.0728325	stable
ENSMUSG00000002325	Irf9	16391	308.749	-0.288565	0.161308	-1.78891	0.0736294	0.222133	stable
ENSMUSG00000002326	Gmpr2	105446	121.314	-0.124599	0.11413	-1.09173	0.274954	0.501013	stable
ENSMUSG00000002329	Mdp1	67881	805.88	-0.00697785	0.0693469	-0.100622	0.91985	0.963626	stable
ENSMUSG00000002332	Dhrs1	52585	1281.27	0.00232357	0.0736277	0.0315584	0.974824	0.989862	stable
ENSMUSG00000002341	Ncan	13004	6420.44	-0.0622415	0.0701109	-0.887757	0.374672	0.597273	stable
ENSMUSG00000002342	Tmem161a	234371	448.679	0.0910554	0.0731882	1.24413	0.213453	0.430861	stable
ENSMUSG00000002343	Armc6	76813	701.231	-0.0401782	0.0595552	-0.674638	0.499906	0.701122	stable
ENSMUSG00000002345	Borcs8	72368	457.822	-0.155789	0.08145	-1.91269	0.0557876	0.185457	stable
ENSMUSG00000002346	Slc25a42	73095	641.187	0.0630541	0.0713987	0.883127	0.377168	0.599486	stable
ENSMUSG00000002365	Snx9	66616	323.689	0.02616	0.0956935	0.273373	0.784567	0.892218	stable
ENSMUSG00000002372	Ranbp3	71810	1909.69	0.12415	0.0564199	2.20046	0.0277745	0.117777	stable
ENSMUSG00000002379	Ndufa11	69875	1130.55	-0.358017	0.101836	-3.51562	0.000438724	0.00648907	stable
ENSMUSG00000002393	Nr2f6	13864	483.958	-0.0252192	0.133437	-0.188998	0.850094	0.929381	stable
ENSMUSG00000002395	Use1	67023	738.845	-0.234264	0.0977633	-2.39624	0.0165644	0.0836906	stable
ENSMUSG00000002396	Ocel1	77090	330.854	0.116842	0.0958273	1.2193	0.222732	0.4423	stable
ENSMUSG00000002409	Dyrk1b	13549	436.782	0.448177	0.0914292	4.9019	9.49123e-07	6.65174e-05	stable
ENSMUSG00000002413	Braf	109880	1711.27	-0.15312	0.0711843	-2.15104	0.0314729	0.127796	stable
ENSMUSG00000002416	Ndufb2	68198	278.148	-0.568693	0.0983997	-5.77942	7.49586e-09	1.42881e-06	stable
ENSMUSG00000002428	Hltf	20585	262.922	-0.508962	0.104578	-4.86681	1.13413e-06	7.70201e-05	stable
ENSMUSG00000002455	Prpf6	68879	1196.09	-0.020478	0.0615696	-0.332599	0.739437	0.864765	stable
ENSMUSG00000002458	Rgs19	56470	389.41	-0.0546137	0.084866	-0.643529	0.519881	0.716618	stable
ENSMUSG00000002459	Rgs20	58175	999.07	-0.234093	0.0893699	-2.61937	0.00880915	0.0543253	stable
ENSMUSG00000002475	Abhd3	106861	1112.44	0.0845317	0.113137	0.747162	0.454966	0.664581	stable
ENSMUSG00000002477	Snrpd1	20641	565.186	-0.299193	0.0996284	-3.00309	0.00267257	0.0236818	stable
ENSMUSG00000002486	Tchp	77832	169.138	0.0719456	0.112642	0.638709	0.523012	0.718687	stable
ENSMUSG00000002489	Tiam1	21844	2307.27	-0.105649	0.159542	-0.662199	0.507844	0.70699	stable
ENSMUSG00000002496	Tsc2	22084	2161.43	0.185789	0.0652903	2.84559	0.00443296	0.0343768	stable
ENSMUSG00000002504	Nherf2	65962	1054.77	-0.118753	0.0796213	-1.49147	0.135839	0.327144	stable
ENSMUSG00000002524	Puf60	67959	3247.44	0.0357905	0.0556922	0.642648	0.520453	0.716673	stable
ENSMUSG00000002546	Golga2	99412	2218.13	0.189781	0.0615908	3.08132	0.00206084	0.019686	stable
ENSMUSG00000002550	Uck1	22245	881.621	0.0140897	0.0705724	0.199649	0.841755	0.92539	stable
ENSMUSG00000002578	Ikzf4	22781	286.401	0.104704	0.108542	0.964645	0.334723	0.561482	stable
ENSMUSG00000002580	Mien1	103742	360.251	-0.428784	0.119606	-3.58498	0.000337102	0.00535819	stable
ENSMUSG00000002602	Axl	26362	1302.74	0.238758	0.0604796	3.94774	7.88908e-05	0.00192116	stable
ENSMUSG00000002603	Tgfb1	21803	247.268	0.213804	0.0845847	2.52769	0.0114815	0.0647585	stable
ENSMUSG00000002608	Ccdc97	52132	1412.21	0.0859249	0.0519039	1.65546	0.0978313	0.266211	stable
ENSMUSG00000002617	Zfp40	22700	129.709	0.0529543	0.175841	0.301149	0.763301	0.879006	stable
ENSMUSG00000002625	Akap8l	54194	1096.45	0.228071	0.134156	1.70005	0.0891223	0.251843	stable
ENSMUSG00000002633	Shh	20423	74.5282	-0.130186	0.182174	-0.714623	0.474842	0.680478	stable
ENSMUSG00000002635	Pdcd2l	68079	282.971	-0.10492	0.0919194	-1.14143	0.253689	0.477168	stable
ENSMUSG00000002658	Gtf2f1	98053	1409.27	-0.0511156	0.0677565	-0.754402	0.450608	0.661576	stable
ENSMUSG00000002660	Clpp	53895	887.38	-0.0238078	0.0756796	-0.314587	0.753075	0.872622	stable
ENSMUSG00000002661	Alkbh7	66400	291.453	-0.214043	0.125329	-1.70784	0.0876658	0.248928	stable
ENSMUSG00000002668	Dennd1c	70785	22.9772	0.543545	0.27993	1.94171	0.0521716	0.177655	stable
ENSMUSG00000002679	Med6	69792	248.118	-0.222043	0.115434	-1.92355	0.0544112	0.183107	stable
ENSMUSG00000002688	Prkd1	18760	189.123	0.0470199	0.102095	0.460548	0.645123	0.803899	stable
ENSMUSG00000002699	Lcp2	16822	69.9759	0.0716084	0.158873	0.450726	0.652187	0.808372	stable
ENSMUSG00000002718	Cse1l	110750	1273.92	-0.0680465	0.0952512	-0.71439	0.474986	0.680569	stable
ENSMUSG00000002728	Naa20	67877	855.925	-0.103839	0.0816049	-1.27246	0.203208	0.418697	stable
ENSMUSG00000002731	Prkra	23992	271.007	0.152351	0.120313	1.26629	0.20541	0.420959	stable
ENSMUSG00000002732	Fkbp7	14231	38.0583	-0.189358	0.196012	-0.966051	0.334019	0.560672	stable
ENSMUSG00000002733	Plekha3	83435	916.226	-0.101763	0.0721034	-1.41135	0.158141	0.360412	stable
ENSMUSG00000002741	Ykt6	56418	2441.42	-0.111376	0.0586404	-1.89931	0.0575234	0.188936	stable
ENSMUSG00000002748	Baz1b	22385	2132.25	-0.0755136	0.078598	-0.960758	0.336674	0.563048	stable
ENSMUSG00000002763	Pex6	224824	1598.73	-0.0894036	0.0838363	-1.06641	0.28624	0.512094	stable
ENSMUSG00000002767	Mrpl2	27398	638.969	0.073717	0.0688361	1.07091	0.284212	0.510315	stable
ENSMUSG00000002768	Mea1	17256	1247.78	-0.325569	0.0761618	-4.2747	1.91395e-05	0.000656535	stable
ENSMUSG00000002771	Grin2d	14814	300.039	0.215754	0.113202	1.90593	0.0566593	0.187138	stable
ENSMUSG00000002778	Kdelr1	68137	1526.59	0.104364	0.0751779	1.38822	0.16507	0.369825	stable
ENSMUSG00000002781	Tmem143	70209	491.035	0.180466	0.0719595	2.50788	0.0121456	0.0670609	stable
ENSMUSG00000002797	Ggct	110175	247.615	-0.29913	0.0865397	-3.45657	0.000547101	0.00760321	stable
ENSMUSG00000002799	Jag2	16450	837.106	0.162152	0.102166	1.58714	0.112481	0.290785	stable
ENSMUSG00000002803	Btbd6	399566	1440.73	0.261152	0.0600344	4.35004	1.36113e-05	0.000514226	stable
ENSMUSG00000002804	Nudt14	66174	118.625	-0.0634088	0.116676	-0.543462	0.586812	0.766066	stable
ENSMUSG00000002808	Epdr1	105298	3535.73	0.110156	0.0982905	1.12072	0.262406	0.487345	stable
ENSMUSG00000002812	Flii	14248	1144.13	0.123607	0.0716125	1.72605	0.0843384	0.243074	stable
ENSMUSG00000002814	Top3a	21975	89.895	0.30958	0.158444	1.95387	0.0507165	0.174614	stable
ENSMUSG00000002820	Atg4d	235040	453.63	-0.0889632	0.104502	-0.851306	0.394599	0.614921	stable
ENSMUSG00000002825	Qtrt1	60507	105.318	-0.131884	0.127135	-1.03735	0.299572	0.525574	stable
ENSMUSG00000002831	Plin4	57435	45.8065	0.415242	0.377544	1.09985	0.271398	0.49691	stable
ENSMUSG00000002833	Hdgfl2	15193	1490.9	-0.0186366	0.109548	-0.170123	0.864913	0.937213	stable
ENSMUSG00000002835	Chaf1a	27221	88.3518	0.340985	0.189324	1.80107	0.0716919	0.217974	stable
ENSMUSG00000002844	Adprh	11544	1831.85	-0.0865347	0.0678847	-1.27473	0.202405	0.417617	stable
ENSMUSG00000002845	Tmem39a	67846	103.648	0.0737378	0.13483	0.546896	0.58445	0.764677	stable
ENSMUSG00000002846	Timmdc1	76916	487.29	-0.165241	0.0747455	-2.21072	0.0270553	0.115802	stable
ENSMUSG00000002847	Pla1a	85031	41.597	0.179414	0.177833	1.00889	0.313027	0.539718	stable
ENSMUSG00000002870	Mcm2	17216	93.9312	0.359237	0.136988	2.6224	0.00873118	0.0540025	stable
ENSMUSG00000002871	Tpra1	24100	396.117	0.218862	0.0831092	2.63343	0.00845278	0.0529218	stable
ENSMUSG00000002881	Nab1	17936	475.721	-0.314346	0.104931	-2.99573	0.00273792	0.0241334	stable
ENSMUSG00000002885	Adgre5	26364	202.679	0.268307	0.102511	2.61735	0.00886159	0.0545283	stable
ENSMUSG00000002897	Il17ra	16172	456.698	0.0199802	0.11245	0.177681	0.858973	0.933482	stable
ENSMUSG00000002900	Lamb1	16777	352.595	-0.117623	0.140391	-0.837823	0.40213	0.621325	stable
ENSMUSG00000002908	Kcnn1	84036	373.814	0.0947859	0.0871191	1.088	0.276594	0.503045	stable
ENSMUSG00000002910	Arrdc2	70807	195.521	0.241764	0.111211	2.17393	0.0297105	0.122932	stable
ENSMUSG00000002944	Cd36	12491	19.6312	-0.391905	0.268261	-1.46091	0.144041	0.340349	stable
ENSMUSG00000002948	Map2k7	26400	1120.83	0.0139778	0.0527876	0.264793	0.791169	0.896214	stable
ENSMUSG00000002949	Timm44	21856	686.208	-0.000128641	0.0817119	-0.00157432	0.998744	0.99954	stable
ENSMUSG00000002957	Ap2a2	11772	6179.39	-0.0833426	0.102476	-0.813289	0.416052	0.63329	stable
ENSMUSG00000002963	Pnkp	59047	361.517	0.205516	0.0909188	2.26043	0.0237945	0.106038	stable
ENSMUSG00000002968	Med25	75613	1822.38	0.28433	0.0573813	4.95509	7.2297e-07	5.43816e-05	stable
ENSMUSG00000002980	Bcam	57278	590.985	0.17359	0.090918	1.9093	0.0562229	0.186049	stable
ENSMUSG00000002981	Clptm1	56457	4769.27	0.171704	0.0553003	3.10493	0.00190322	0.0185716	stable
ENSMUSG00000002983	Relb	19698	125.494	-0.236033	0.125311	-1.88357	0.0596231	0.193073	stable
ENSMUSG00000002984	Tomm40	53333	1332.68	0.00747399	0.0712106	0.104956	0.916411	0.962042	stable
ENSMUSG00000002985	Apoe	11816	32460.6	-0.0965132	0.0790422	-1.22103	0.222073	0.44141	stable
ENSMUSG00000002996	Hbp1	73389	218.414	0.118188	0.0984086	1.20099	0.229753	0.450838	stable
ENSMUSG00000002997	Prkar2b	19088	1510.04	-0.185766	0.0841302	-2.20808	0.0272386	0.11626	stable
ENSMUSG00000003031	Cdkn1b	12576	944.922	-0.0785822	0.0760331	-1.03353	0.301358	0.527311	stable
ENSMUSG00000003032	Klf4	16600	186.41	-0.57009	0.157343	-3.62324	0.00029094	0.00485595	stable
ENSMUSG00000003033	Ap1m1	11767	1311.77	0.131319	0.0624764	2.1019	0.0355619	0.138338	stable
ENSMUSG00000003037	Rab8a	17274	972.468	-0.0249508	0.065089	-0.383334	0.701472	0.842523	stable
ENSMUSG00000003038	Hmgn2	15331	1401.57	0.147493	0.0902456	1.63436	0.102184	0.273241	stable
ENSMUSG00000003039	Fam32a	67922	1350.62	-0.00449649	0.0544426	-0.0825914	0.934176	0.969977	stable
ENSMUSG00000003062	Stard3nl	76205	801.576	-0.11954	0.0750665	-1.59246	0.111282	0.28891	stable
ENSMUSG00000003068	Stk11	20869	1937.43	0.00682496	0.0591984	0.115289	0.908216	0.957868	stable
ENSMUSG00000003070	Efna2	13637	187.621	0.098171	0.11417	0.859865	0.389864	0.611403	stable
ENSMUSG00000003072	Atp5f1d	66043	4785.43	-0.224461	0.0913163	-2.45806	0.013969	0.0741978	stable
ENSMUSG00000003099	Ppp5c	19060	3034.01	0.109634	0.0460281	2.38189	0.0172241	0.0860898	stable
ENSMUSG00000003119	Cdk12	69131	368.319	0.0528973	0.106649	0.495995	0.619898	0.787854	stable
ENSMUSG00000003123	Lipe	16890	174.571	0.235643	0.112875	2.08764	0.03683	0.141717	stable
ENSMUSG00000003131	Pafah1b2	18475	4120.43	-0.13336	0.0561776	-2.37391	0.017601	0.0870654	stable
ENSMUSG00000003134	Tbc1d8	54610	552.556	0.440772	0.190085	2.31881	0.0204055	0.0960385	stable
ENSMUSG00000003135	Cnot11	52846	705.427	-0.0146448	0.0662776	-0.220961	0.825123	0.915124	stable
ENSMUSG00000003153	Slc2a3	20527	3845.56	-0.187601	0.0883338	-2.12377	0.033689	0.133467	stable
ENSMUSG00000003154	Foxj2	60611	839.667	0.00978415	0.0598438	0.163495	0.870129	0.939587	stable
ENSMUSG00000003161	Sri	109552	1002.88	-0.222736	0.0696377	-3.1985	0.00138142	0.0149304	stable
ENSMUSG00000003166	Dgcr2	13356	1918.09	0.10986	0.0443317	2.47814	0.0132071	0.0713249	stable
ENSMUSG00000003184	Irf3	54131	283.495	-0.0947249	0.0931635	-1.01676	0.309268	0.53543	stable
ENSMUSG00000003190	Bcl2l12	75736	21.591	0.214227	0.281145	0.761981	0.446071	0.657553	stable
ENSMUSG00000003198	Zfp959	224893	62.2962	-0.330678	0.207726	-1.5919	0.111408	0.289147	stable
ENSMUSG00000003199	Mpnd	68047	1592.22	0.0851702	0.0660037	1.29039	0.196917	0.410892	stable
ENSMUSG00000003200	Sh3gl1	20405	792.043	0.00174481	0.072947	0.0239189	0.980917	0.992529	stable
ENSMUSG00000003206	Ebi3	50498	15.4082	-0.230983	0.349855	-0.660224	0.50911	0.708136	stable
ENSMUSG00000003208	Yju2	72886	188.157	-0.115215	0.114498	-1.00626	0.314291	0.541043	stable
ENSMUSG00000003226	Ranbp2	19386	1326.69	-0.242753	0.110183	-2.20318	0.0275821	0.117308	stable
ENSMUSG00000003228	Grk5	14773	523.475	-0.0673074	0.0890012	-0.756253	0.449498	0.660639	stable
ENSMUSG00000003233	Dvl3	13544	1265.99	0.0307566	0.0809329	0.380026	0.703926	0.843714	stable
ENSMUSG00000003234	Abcf3	27406	1315.61	0.0225097	0.053936	0.417342	0.676428	0.824832	stable
ENSMUSG00000003235	Eif2b5	224045	1318.12	0.0325327	0.0727683	0.447072	0.654823	0.809672	stable
ENSMUSG00000003269	Cyth2	19158	1956.34	-0.0147473	0.0587993	-0.250808	0.801963	0.902706	stable
ENSMUSG00000003271	Sult2b1	54200	217.054	-0.0551503	0.100507	-0.548723	0.583195	0.763951	stable
ENSMUSG00000003271	Gm5897	545963	217.054	-0.0551503	0.100507	-0.548723	0.583195	0.763951	stable
ENSMUSG00000003273	Car11	12348	3254.64	0.209608	0.0953685	2.19787	0.0279584	0.118249	stable
ENSMUSG00000003279	Dlgap1	224997	8565.19	0.0261345	0.0701472	0.372566	0.709471	0.846842	stable
ENSMUSG00000003282	Plag1	56711	19.9895	0.220368	0.367363	0.599865	0.548596	0.73688	stable
ENSMUSG00000003283	Hck	15162	56.7065	0.101868	0.181036	0.562693	0.573644	0.755995	stable
ENSMUSG00000003299	Mrpl4	66163	839.361	-0.0970663	0.0702964	-1.38081	0.167336	0.372564	stable
ENSMUSG00000003308	Keap1	50868	1175.24	-0.00123844	0.0853384	-0.0145122	0.988421	0.995364	stable
ENSMUSG00000003309	Ap1m2	11768	15.8798	0.162096	0.303397	0.53427	0.593155	0.770092	stable
ENSMUSG00000003316	Glg1	20340	4238.07	0.172141	0.126547	1.36029	0.173737	0.381548	stable
ENSMUSG00000003344	Btbd2	208198	2189.87	0.223488	0.0494965	4.51524	6.32463e-06	0.000286728	stable
ENSMUSG00000003345	Csnk1g2	103236	5221.38	0.103196	0.0676876	1.52459	0.127362	0.31431	stable
ENSMUSG00000003346	Abhd17a	216169	3894.26	-0.0586025	0.0981515	-0.597062	0.550466	0.738198	stable
ENSMUSG00000003348	Mob3a	208228	280.905	-0.00605234	0.102633	-0.0589706	0.952976	0.978706	stable
ENSMUSG00000003352	Cacnb3	12297	9223.87	0.149304	0.0648594	2.30196	0.0213374	0.0988168	stable
ENSMUSG00000003354	Ccdc65	105833	150.831	0.142441	0.134514	1.05893	0.289633	0.515197	stable
ENSMUSG00000003355	Fkbp11	66120	19.2376	-0.297056	0.326878	-0.908766	0.363473	0.588391	stable
ENSMUSG00000003360	Ddx23	74351	1680.86	0.0203086	0.0761704	0.266621	0.789761	0.895338	stable
ENSMUSG00000003363	Pld3	18807	17782	0.170324	0.0407168	4.18313	2.87518e-05	0.000899782	stable
ENSMUSG00000003378	Grik5	14809	6217.36	0.197843	0.11546	1.71353	0.0866157	0.246923	stable
ENSMUSG00000003380	Rabac1	14470	3085.89	-0.235592	0.0843178	-2.7941	0.00520448	0.0383399	stable
ENSMUSG00000003382	Etv3	27049	547.69	-0.0220213	0.0884716	-0.248908	0.803432	0.903389	stable
ENSMUSG00000003402	Prkcsh	19089	1793.9	-0.166883	0.081042	-2.05921	0.0394739	0.148747	stable
ENSMUSG00000003410	Elavl3	15571	4876.44	-0.112169	0.0683562	-1.64095	0.100808	0.270812	stable
ENSMUSG00000003411	Rab3b	69908	1808.37	-0.252243	0.156816	-1.60853	0.107719	0.282237	stable
ENSMUSG00000003418	St8sia6	241230	22.8832	-0.112226	0.237727	-0.472078	0.636871	0.798357	stable
ENSMUSG00000003420	Fcgrt	14132	520.536	0.023332	0.0799171	0.291952	0.770323	0.883359	stable
ENSMUSG00000003421	Nosip	66394	1052.17	0.143134	0.065415	2.1881	0.0286626	0.119837	stable
ENSMUSG00000003423	Pih1d1	68845	603.16	-0.0612554	0.0779636	-0.785692	0.432048	0.646175	stable
ENSMUSG00000007030	Vwa7	27762	12.725	1.60958	0.47364	3.39832	0.000678014	0.00896925	up
ENSMUSG00000003435	Supt5	20924	3014.48	0.122593	0.0623079	1.96753	0.0491221	0.171154	stable
ENSMUSG00000003436	Dll3	13389	33.6154	-0.22903	0.255718	-0.895634	0.370448	0.594477	stable
ENSMUSG00000003437	Paf1	54624	1019.59	-0.0602133	0.0644555	-0.934184	0.350209	0.5764	stable
ENSMUSG00000003438	Timm50	66525	658.847	-0.049618	0.0751456	-0.660291	0.509067	0.708136	stable
ENSMUSG00000003444	Med29	67224	242.229	-0.206909	0.100919	-2.05025	0.0403404	0.150773	stable
ENSMUSG00000003452	Bicd1	12121	424.673	-0.268178	0.0961062	-2.79044	0.00526369	0.0386403	stable
ENSMUSG00000003458	Ncstn	59287	1494.38	0.194283	0.0549527	3.53546	0.000407068	0.00610748	stable
ENSMUSG00000003464	Pex19	19298	2054.69	0.0239118	0.0646845	0.369668	0.71163	0.847824	stable
ENSMUSG00000003469	Phyhip	105653	16116.8	0.208486	0.0567869	3.67137	0.000241253	0.00424636	stable
ENSMUSG00000003476	Crhr2	12922	31.0574	-0.139866	0.300251	-0.465829	0.641338	0.801505	stable
ENSMUSG00000038115	Ano2	243634	60.3506	1.60568	0.464742	3.45498	0.00055033	0.0076206	up
ENSMUSG00000003500	Impdh1	23917	1550.89	-0.00819766	0.0662836	-0.123676	0.901572	0.954432	stable
ENSMUSG00000003518	Dusp3	72349	4122.48	0.137695	0.0871566	1.57985	0.114141	0.29329	stable
ENSMUSG00000003526	Prodh	19125	769.044	0.150731	0.0870948	1.73066	0.0835127	0.2414	stable
ENSMUSG00000003527	Ess2	27886	592.533	0.19994	0.059683	3.35003	0.000808033	0.0101604	stable
ENSMUSG00000003528	Slc25a1	13358	798.231	0.134776	0.0853001	1.58002	0.114102	0.293241	stable
ENSMUSG00000003531	Dgcr6	13353	1027.62	-0.186531	0.0732984	-2.54482	0.0109333	0.0628497	stable
ENSMUSG00000003534	Ddr1	12305	1504.17	0.304268	0.0838103	3.63044	0.000282939	0.00476986	stable
ENSMUSG00000003541	Ier3	15937	262.651	0.0415983	0.117105	0.355221	0.722424	0.854158	stable
ENSMUSG00000003545	Fosb	14282	391.83	-0.633311	0.273432	-2.31615	0.02055	0.0964384	stable
ENSMUSG00000003546	Klc4	74764	478.426	-0.16171	0.0829536	-1.9494	0.0512474	0.175613	stable
ENSMUSG00000003549	Ercc1	13870	325.564	0.0272666	0.0992183	0.274814	0.783459	0.891449	stable
ENSMUSG00000003559	As3mt	57344	246.741	-0.124776	0.102903	-1.21256	0.225299	0.445932	stable
ENSMUSG00000003573	Homer3	26558	107.224	0.148099	0.149931	0.98778	0.323261	0.550515	stable
ENSMUSG00000003575	Crtc1	382056	5709.93	0.226329	0.0721787	3.13567	0.00171462	0.0174309	stable
ENSMUSG00000003581	Rnf215	71673	321.509	0.0526128	0.090639	0.580465	0.561601	0.747465	stable
ENSMUSG00000003585	Sec14l2	67815	1160.78	0.0169573	0.0690086	0.245727	0.805893	0.904162	stable
ENSMUSG00000003604	Aven	74268	190.041	-0.0808895	0.110196	-0.73405	0.462918	0.671124	stable
ENSMUSG00000003617	Cp	12870	371.786	-0.029162	0.192396	-0.151573	0.879524	0.943875	stable
ENSMUSG00000003623	Crot	74114	640.439	-0.00974881	0.0842137	-0.115763	0.907841	0.957563	stable
ENSMUSG00000003644	Rps6ka1	20111	384.393	0.225352	0.0723305	3.11559	0.00183577	0.0181349	stable
ENSMUSG00000003657	Calb2	12308	253.124	0.0878712	0.155026	0.566816	0.570839	0.754254	stable
ENSMUSG00000003660	Snrnp200	320632	2442.01	0.0995845	0.0838378	1.18782	0.234903	0.456343	stable
ENSMUSG00000003662	Ciao1	26371	1096.83	-0.107799	0.063164	-1.70666	0.0878855	0.249373	stable
ENSMUSG00000003665	Has1	15116	17.6699	-0.108811	0.384903	-0.282697	0.777409	0.887887	stable
ENSMUSG00000003680	Taf6l	225895	137.425	0.200529	0.130788	1.53324	0.125216	0.311583	stable
ENSMUSG00000003680	Gm2518	100039957	137.425	0.200529	0.130788	1.53324	0.125216	0.311583	stable
ENSMUSG00000003721	Insig2	72999	920.04	-0.24709	0.0797493	-3.09834	0.00194609	0.0188583	stable
ENSMUSG00000003731	Kpna6	16650	2213.37	0.0332416	0.0753051	0.441426	0.658905	0.81304	stable
ENSMUSG00000003746	Man1a	17155	525.178	-0.124394	0.138135	-0.900523	0.367842	0.592148	stable
ENSMUSG00000003752	Itpkc	233011	88.4238	0.242137	0.166075	1.458	0.144841	0.341662	stable
ENSMUSG00000003762	Coq8b	76889	341.621	-0.0764943	0.0799239	-0.957089	0.338522	0.564571	stable
ENSMUSG00000003778	Brd8	78656	794.872	0.169629	0.0658635	2.57546	0.0100107	0.0591108	stable
ENSMUSG00000003779	Kif20a	19348	30.3575	0.0638669	0.214123	0.298272	0.765495	0.880204	stable
ENSMUSG00000003808	Farsa	66590	569.333	0.000622842	0.0562332	0.011076	0.991163	0.996629	stable
ENSMUSG00000003809	Gcdh	270076	413.979	0.0191332	0.0766437	0.249638	0.802867	0.903057	stable
ENSMUSG00000003810	Mast2	17776	3058.79	0.0967267	0.0745934	1.29672	0.194728	0.408304	stable
ENSMUSG00000003812	Dnase2a	13423	104.711	0.253996	0.129514	1.96114	0.049863	0.172956	stable
ENSMUSG00000003812	Gm38426	100503676	104.711	0.253996	0.129514	1.96114	0.049863	0.172956	stable
ENSMUSG00000003813	Rad23a	19358	856.407	0.09053	0.0630791	1.43518	0.151235	0.350922	stable
ENSMUSG00000003814	Calr	12317	10426.7	-0.376225	0.0777433	-4.83933	1.30278e-06	8.60351e-05	stable
ENSMUSG00000003824	Syce2	71846	38.1276	-0.030639	0.182595	-0.167797	0.866743	0.938034	stable
ENSMUSG00000003847	Nfat5	54446	1065.88	-0.0619148	0.0917002	-0.675187	0.499557	0.700926	stable
ENSMUSG00000003848	Nob1	67619	574.82	0.0435125	0.0794392	0.547746	0.583866	0.764482	stable
ENSMUSG00000003849	Nqo1	18104	103.926	0.15137	0.156165	0.969295	0.332398	0.558514	stable
ENSMUSG00000003863	Ppfia3	76787	6176.23	0.206745	0.0865148	2.38971	0.0168617	0.0846059	stable
ENSMUSG00000003865	Gys1	14936	431.003	0.200585	0.0715243	2.80443	0.00504059	0.0375448	stable
ENSMUSG00000003868	Ruvbl2	20174	537.91	-0.0660246	0.0843618	-0.782636	0.433841	0.647606	stable
ENSMUSG00000003872	Lin7b	22342	691.627	-0.22628	0.115333	-1.96198	0.0497652	0.172793	stable
ENSMUSG00000003873	Bax	12028	448.222	-0.155606	0.116508	-1.33558	0.181685	0.391872	stable
ENSMUSG00000003923	Tfam	21780	625.212	-0.0208946	0.0847124	-0.246654	0.805176	0.904162	stable
ENSMUSG00000003929	Zfp81	224694	262.358	-0.0954197	0.123078	-0.775276	0.438177	0.651478	stable
ENSMUSG00000003934	Efnb3	13643	1659.79	0.243222	0.160602	1.51444	0.129915	0.318036	stable
ENSMUSG00000003948	Mmd	67468	5423.71	-0.211485	0.100134	-2.11203	0.0346843	0.136027	stable
ENSMUSG00000003949	Hlf	217082	4905.65	0.0865415	0.179196	0.482944	0.629135	0.793885	stable
ENSMUSG00000003955	Fam162a	70186	502.193	-0.254323	0.105506	-2.4105	0.0159305	0.0812708	stable
ENSMUSG00000003970	Rpl8	26961	5873.68	-0.13118	0.0718072	-1.82684	0.0677233	0.210525	stable
ENSMUSG00000003974	Grm3	108069	1164.71	0.19136	0.0544806	3.51244	0.000444018	0.00651614	stable
ENSMUSG00000003992	Ssbp2	66970	1249.75	0.0852793	0.0710143	1.20087	0.2298	0.450838	stable
ENSMUSG00000004018	Fancl	67030	68.2569	-0.110438	0.18172	-0.607738	0.543361	0.733017	stable
ENSMUSG00000004031	Brinp2	240843	2743.54	-0.0443661	0.0522849	-0.848546	0.396134	0.616164	stable
ENSMUSG00000004032	Gstm5	14866	2093.22	-0.0278658	0.121132	-0.230044	0.818057	0.911057	stable
ENSMUSG00000004035	Gstm7	68312	264.745	0.098084	0.109216	0.89807	0.369148	0.593339	stable
ENSMUSG00000004040	Stat3	20848	1179.52	-0.0120744	0.0826041	-0.146171	0.883786	0.946052	stable
ENSMUSG00000004043	Stat5a	20850	43.8321	0.566251	0.187531	3.01951	0.00253187	0.0227518	stable
ENSMUSG00000004044	Cavin1	19285	936.567	0.0224667	0.0917873	0.244769	0.806635	0.904271	stable
ENSMUSG00000004054	Map3k11	26403	518.738	0.142876	0.119317	1.19745	0.231132	0.45213	stable
ENSMUSG00000004056	Akt2	11652	3286.52	0.214013	0.0880693	2.43005	0.0150966	0.0785211	stable
ENSMUSG00000004069	Dnaja3	83945	1653.43	-0.0140537	0.055837	-0.251692	0.801279	0.902178	stable
ENSMUSG00000004070	Hmox2	15369	1317.6	-0.0201204	0.055048	-0.365507	0.714733	0.849508	stable
ENSMUSG00000004071	Cdip1	66626	5361.89	0.0262367	0.0590171	0.444561	0.656637	0.811349	stable
ENSMUSG00000004085	Map3k20	65964	161.122	-0.0991732	0.119326	-0.83111	0.405912	0.624657	stable
ENSMUSG00000004096	Cwc15	66070	1049.68	-0.0695654	0.0854707	-0.81391	0.415697	0.633094	stable
ENSMUSG00000004098	Col5a3	53867	28.367	0.461792	0.251615	1.83531	0.0664595	0.207906	stable
ENSMUSG00000004099	Dnmt1	13433	1139.98	0.0354672	0.0953489	0.371973	0.709913	0.847129	stable
ENSMUSG00000004100	Ppan	235036	244.144	0.248447	0.125499	1.97967	0.0477405	0.168333	stable
ENSMUSG00000050211	Pla2g4e	329502	144.671	1.49407	0.241555	6.18522	6.20142e-10	1.85755e-07	up
ENSMUSG00000004110	Cacna1e	12290	3895.42	-0.0889657	0.110128	-0.807841	0.419182	0.636238	stable
ENSMUSG00000004113	Cacna1b	12287	2193.35	0.221079	0.105109	2.10332	0.0354376	0.137951	stable
ENSMUSG00000004127	Trmt10a	108943	103.465	-0.189595	0.124523	-1.52257	0.127866	0.314953	stable
ENSMUSG00000004151	Etv1	14009	916.526	-0.19527	0.117579	-1.66076	0.0967621	0.264398	stable
ENSMUSG00000004187	Kifc2	16581	12753.1	0.307978	0.0770473	3.99726	6.4081e-05	0.00165879	stable
ENSMUSG00000004207	Psap	19156	43876.1	0.0480078	0.0620551	0.773632	0.439149	0.652287	stable
ENSMUSG00000004221	Ikbkg	16151	736.066	-0.00226649	0.0747836	-0.0303073	0.975822	0.990346	stable
ENSMUSG00000004231	Pax2	18504	12.0957	0.742196	0.409424	1.81278	0.0698661	0.214136	stable
ENSMUSG00000004233	Wars2	70560	120.856	-0.0360738	0.133585	-0.270044	0.787126	0.893743	stable
ENSMUSG00000004263	Atn1	13498	326.942	-0.247204	0.123214	-2.0063	0.0448244	0.161245	stable
ENSMUSG00000004264	Phb2	12034	1011.97	-0.120482	0.108844	-1.10692	0.268327	0.493955	stable
ENSMUSG00000004266	Ptpn6	15170	119.744	0.128311	0.135896	0.944184	0.345076	0.571402	stable
ENSMUSG00000004267	Eno2	13807	20762.9	0.127995	0.0454408	2.81673	0.00485147	0.036624	stable
ENSMUSG00000004268	Emg1	14791	551.129	-0.0580747	0.0752206	-0.772058	0.44008	0.653107	stable
ENSMUSG00000004270	Lpcat3	14792	361.971	0.289683	0.0837413	3.45926	0.000541656	0.00757145	stable
ENSMUSG00000004285	Atp6v1f	66144	1913.17	-0.286965	0.0824172	-3.48186	0.00049795	0.00710257	stable
ENSMUSG00000004317	Clcn5	12728	168.881	0.373713	0.149375	2.50184	0.012355	0.0679486	stable
ENSMUSG00000004319	Clcn3	12725	3347.03	-0.0453401	0.0567162	-0.799421	0.424046	0.639539	stable
ENSMUSG00000004328	Hif3a	53417	60.5959	0.34819	0.224692	1.54964	0.121229	0.304735	stable
ENSMUSG00000004341	Gpx6	75512	12.8974	1.02027	0.631987	1.61438	0.106445	0.280563	stable
ENSMUSG00000004347	Pde1c	18575	111.873	0.165704	0.182701	0.906969	0.364423	0.58953	stable
ENSMUSG00000004356	Utp20	70683	297.071	-0.00265263	0.092924	-0.0285462	0.977227	0.991213	stable
ENSMUSG00000004360	9330159F19Rik	212448	1265.38	-0.344826	0.0983135	-3.50741	0.000452485	0.00660573	stable
ENSMUSG00000004364	Cul3	26554	2194.71	-0.253779	0.0687768	-3.6899	0.000224345	0.0040771	stable
ENSMUSG00000004366	Sst	20604	4951.32	-0.432829	0.115225	-3.75639	0.00017238	0.00335845	stable
ENSMUSG00000004383	Large1	16795	3622.23	0.111798	0.0689907	1.62048	0.105128	0.27823	stable
ENSMUSG00000004393	Ddx56	52513	780.131	0.101393	0.0683954	1.48245	0.13822	0.330931	stable
ENSMUSG00000004394	Tmed4	103694	1515.55	-0.0996113	0.0569591	-1.74882	0.0803217	0.234683	stable
ENSMUSG00000004415	Col26a1	140709	96.0612	0.139721	0.14583	0.958109	0.338008	0.563817	stable
ENSMUSG00000004446	Bid	12122	218.569	0.299473	0.108747	2.75385	0.00588981	0.0413198	stable
ENSMUSG00000004451	Ralb	64143	473.446	0.0523294	0.0931243	0.561931	0.574163	0.756484	stable
ENSMUSG00000004455	Ppp1cc	19047	2432.14	-0.0861717	0.0625005	-1.37874	0.167976	0.373345	stable
ENSMUSG00000004455	Ppp1ccb	434233	2432.14	-0.0861717	0.0625005	-1.37874	0.167976	0.373345	stable
ENSMUSG00000004460	Dnajb11	67838	1242.87	-0.209894	0.0759611	-2.76317	0.00572425	0.0405998	stable
ENSMUSG00000004462	Tbccd1	70573	315.026	0.0420299	0.0841901	0.499226	0.61762	0.786861	stable
ENSMUSG00000004473	Clec11a	20256	165.949	-0.0321201	0.13413	-0.239469	0.810742	0.906022	stable
ENSMUSG00000004500	Zfp324	243834	219.072	0.203809	0.0946114	2.15417	0.0312269	0.127167	stable
ENSMUSG00000004508	Gab2	14389	518.161	0.090856	0.0931797	0.975062	0.329529	0.555924	stable
ENSMUSG00000004530	Coro1c	23790	1765.88	0.0694346	0.0944005	0.735533	0.462015	0.670616	stable
ENSMUSG00000004535	Tax1bp1	52440	2186.11	-0.228824	0.0879448	-2.6019	0.00927081	0.0562011	stable
ENSMUSG00000004558	Ndrg2	29811	17106.3	0.20892	0.111091	1.88063	0.0600228	0.193769	stable
ENSMUSG00000004561	Mettl17	52535	197.635	-0.0492416	0.129634	-0.37985	0.704057	0.843802	stable
ENSMUSG00000004562	Arhgef40	268739	401.82	0.15553	0.12678	1.22677	0.219909	0.438823	stable
ENSMUSG00000004565	Pnpla6	50767	840.358	0.0662894	0.0791427	0.837593	0.402259	0.621325	stable
ENSMUSG00000004567	Mcoln1	94178	822.482	0.0860203	0.058899	1.46047	0.144161	0.34044	stable
ENSMUSG00000004568	Arhgef18	102098	1048.87	0.0205221	0.0725485	0.282875	0.777273	0.887887	stable
ENSMUSG00000004591	Pkn2	109333	329.761	-0.137642	0.102098	-1.34813	0.177616	0.387128	stable
ENSMUSG00000004609	Cd33	12489	181.822	0.283022	0.110602	2.55892	0.0104998	0.0611881	stable
ENSMUSG00000004610	Etfb	110826	50.791	-0.420075	0.176143	-2.38485	0.017086	0.0855014	stable
ENSMUSG00000004626	Stxbp2	20911	299.439	0.298005	0.125632	2.37205	0.0176897	0.0872012	stable
ENSMUSG00000004631	Sgce	20392	557.48	-0.114379	0.0900181	-1.27062	0.203864	0.41943	stable
ENSMUSG00000004633	Chn2	69993	473.931	0.352973	0.111698	3.16005	0.00157741	0.0164651	stable
ENSMUSG00000004637	Wwox	80707	487.164	0.170791	0.107058	1.59532	0.110641	0.287647	stable
ENSMUSG00000004642	Slbp	20492	428.625	-0.0316356	0.111855	-0.282826	0.77731	0.887887	stable
ENSMUSG00000004661	Arid3b	56380	101.176	0.252758	0.16636	1.51934	0.128677	0.316227	stable
ENSMUSG00000004665	Cnn2	12798	205.816	0.0811244	0.108349	0.748735	0.454017	0.664125	stable
ENSMUSG00000004667	Polr2e	66420	1206.47	-0.00754281	0.0836542	-0.0901666	0.928155	0.967071	stable
ENSMUSG00000004677	Myo9b	17925	505.741	0.470444	0.14245	3.30253	0.000958185	0.0113427	stable
ENSMUSG00000004698	Hdac9	79221	719.487	-0.268447	0.086743	-3.09474	0.00196984	0.0190115	stable
ENSMUSG00000004730	Adgre1	13733	185.903	0.329581	0.161804	2.03691	0.0416589	0.15376	stable
ENSMUSG00000004748	Mtfp1	67900	1574.77	-0.240488	0.0641859	-3.74673	0.000179153	0.00344623	stable
ENSMUSG00000004768	Rab23	19335	521.521	-0.0917966	0.0704169	-1.30362	0.192365	0.40492	stable
ENSMUSG00000004771	Rab11a	53869	1943.32	-0.309576	0.053493	-5.78723	7.15582e-09	1.40162e-06	stable
ENSMUSG00000004788	Eif2b2	217715	715.64	-0.0304731	0.0654995	-0.465241	0.641759	0.801727	stable
ENSMUSG00000004789	Dlst	78920	2956.67	0.0167254	0.0633738	0.263916	0.791845	0.896551	stable
ENSMUSG00000004791	Pgf	18654	49.4993	-0.157804	0.192732	-0.818774	0.412915	0.630357	stable
ENSMUSG00000004798	Ulk2	29869	2299.19	-0.0952839	0.053305	-1.78752	0.0738533	0.222497	stable
ENSMUSG00000004815	Dgkq	110524	259.276	0.376264	0.157109	2.39493	0.0166236	0.0839133	stable
ENSMUSG00000004837	Grap	71520	151.446	0.21552	0.126478	1.70401	0.0883789	0.250417	stable
ENSMUSG00000004843	Chmp2b	68942	1085.05	-0.171207	0.0907168	-1.88727	0.0591239	0.192128	stable
ENSMUSG00000004846	Plod3	26433	530.39	-0.0469192	0.0757651	-0.619272	0.535737	0.726648	stable
ENSMUSG00000004849	Ap1s1	11769	6305.42	-0.078778	0.0878132	-0.897109	0.369661	0.593829	stable
ENSMUSG00000004864	Mapk13	26415	21.4431	-0.333404	0.270866	-1.23088	0.218367	0.436839	stable
ENSMUSG00000004865	Srpk1	20815	1316.02	-0.0669937	0.0521849	-1.28378	0.199221	0.413728	stable
ENSMUSG00000004880	Lbr	98386	178.908	0.107554	0.100863	1.06634	0.286271	0.512094	stable
ENSMUSG00000096225	Lhx8	16875	24.5653	1.37233	0.432163	3.1755	0.0014958	0.0158368	up
ENSMUSG00000004891	Nes	18008	285.941	-0.198322	0.169749	-1.16832	0.242676	0.46575	stable
ENSMUSG00000004892	Bcan	12032	6008.9	0.141645	0.0697665	2.03027	0.0423295	0.155281	stable
ENSMUSG00000004894	Hapln2	73940	158.051	0.576595	0.214176	2.69215	0.00709921	0.0468643	stable
ENSMUSG00000004895	Prcc	94315	1301.57	0.0195517	0.051093	0.382668	0.701966	0.842884	stable
ENSMUSG00000004896	Mettl25b	229503	258.494	0.197845	0.118238	1.67328	0.0942725	0.260429	stable
ENSMUSG00000004897	Hdgf	15191	3843	-0.0297408	0.052738	-0.563935	0.572799	0.755197	stable
ENSMUSG00000004902	Slc25a18	71803	1759.03	0.140479	0.133207	1.0546	0.29161	0.517177	stable
ENSMUSG00000004929	Thop1	50492	1065.85	0.114334	0.0788106	1.45075	0.14685	0.344513	stable
ENSMUSG00000004931	Apba3	57267	371.13	0.0339454	0.0978578	0.346885	0.728678	0.858285	stable
ENSMUSG00000004933	Matk	17179	2546.05	0.110883	0.0957801	1.15768	0.246994	0.470586	stable
ENSMUSG00000004934	Pias4	59004	577.122	0.158736	0.0771884	2.05648	0.0397364	0.149314	stable
ENSMUSG00000004936	Map2k1	26395	6782.19	-0.116233	0.0753534	-1.5425	0.122951	0.30779	stable
ENSMUSG00000004937	Sgta	52551	3071.22	0.174922	0.0448417	3.90088	9.58454e-05	0.00222059	stable
ENSMUSG00000004945	Tmem242	70544	1056.62	-0.115668	0.081871	-1.41281	0.157712	0.359937	stable
ENSMUSG00000004947	Dtx2	74198	194.533	0.373786	0.121609	3.07366	0.00211452	0.0199938	stable
ENSMUSG00000047443	Erfe	227358	14.4543	1.34783	0.338304	3.98408	6.77423e-05	0.00172691	up
ENSMUSG00000004952	Rasa4	54153	91.3666	0.558107	0.167732	3.32737	0.000876688	0.0107105	stable
ENSMUSG00000004961	Syt5	53420	3812.24	-0.0774928	0.102132	-0.758754	0.448	0.659362	stable
ENSMUSG00000004980	Hnrnpa2b1	53379	6254.96	-0.371565	0.0863675	-4.30213	1.69162e-05	0.000608911	stable
ENSMUSG00000004994	Yju2b	67736	212.418	0.277854	0.0997398	2.78579	0.00533977	0.0389601	stable
ENSMUSG00000026435	Slc45a3	212980	20.0694	1.33779	0.33067	4.04568	5.21715e-05	0.00142066	up
ENSMUSG00000005034	Prkacb	18749	10769.5	-0.137258	0.0657909	-2.08628	0.036953	0.142005	stable
ENSMUSG00000005043	Sgsh	27029	114.441	0.503272	0.124277	4.04961	5.1304e-05	0.00140377	stable
ENSMUSG00000005045	Chd5	269610	6069	-0.0250048	0.117846	-0.212183	0.831965	0.918903	stable
ENSMUSG00000005054	Cstb	13014	412.812	-0.377033	0.0973806	-3.87174	0.00010806	0.00242326	stable
ENSMUSG00000005057	Sh2b2	23921	128.485	0.176777	0.120752	1.46397	0.143203	0.338996	stable
ENSMUSG00000005069	Pex5	19305	1231.42	-0.10584	0.0532052	-1.98927	0.0466709	0.165754	stable
ENSMUSG00000005078	Jkamp	104771	890.52	-0.0383989	0.083263	-0.461176	0.644673	0.803624	stable
ENSMUSG00000005087	Cd44	12505	67.8296	-0.11058	0.172793	-0.639954	0.522203	0.718045	stable
ENSMUSG00000005089	Slc1a2	20511	56151.8	0.0302752	0.0736847	0.410875	0.681164	0.8282	stable
ENSMUSG00000005102	Eif2ak4	27103	309.447	0.118044	0.0924596	1.27671	0.201705	0.416742	stable
ENSMUSG00000005103	Wdr1	22388	3077.91	0.0581392	0.0552275	1.05272	0.292469	0.518262	stable
ENSMUSG00000022622	Acr	11434	13.5175	1.28359	0.319621	4.01597	5.92017e-05	0.00156632	up
ENSMUSG00000005124	Ccn4	22402	96.7844	-0.278171	0.15193	-1.83091	0.0671133	0.209366	stable
ENSMUSG00000005125	Ndrg1	17988	1702.57	-0.0296679	0.0855929	-0.346617	0.728879	0.858398	stable
ENSMUSG00000005142	Man2b1	17159	1068.43	0.233287	0.0828821	2.81469	0.00488249	0.0368085	stable
ENSMUSG00000005148	Klf5	12224	341.434	-0.140066	0.128144	-1.09304	0.274378	0.500426	stable
ENSMUSG00000005150	Wdr83	67836	378.147	-0.0699898	0.0816653	-0.857033	0.391427	0.612502	stable
ENSMUSG00000005161	Prdx2	21672	4367.25	-0.0799243	0.0694116	-1.15145	0.249545	0.47298	stable
ENSMUSG00000005198	Polr2a	20020	1781.35	0.215983	0.0803869	2.6868	0.00721409	0.0473962	stable
ENSMUSG00000005204	Senp3	80886	1494.72	0.0627864	0.0422637	1.48558	0.137389	0.329553	stable
ENSMUSG00000005225	Plekha8	231999	292.038	-0.0236611	0.0986082	-0.23995	0.810369	0.905967	stable
ENSMUSG00000005237	Dnah2	327954	34.4558	0.425715	0.248419	1.7137	0.0865841	0.246881	stable
ENSMUSG00000005262	Ufd1	22230	1413.34	0.127177	0.055002	2.31223	0.0207649	0.0970373	stable
ENSMUSG00000005267	Zfp287	170740	207.583	-0.0433888	0.093345	-0.464822	0.642059	0.801869	stable
ENSMUSG00000005299	Letm1	56384	2168.94	0.0827351	0.0458855	1.80308	0.0713762	0.217298	stable
ENSMUSG00000005312	Ubqln1	56085	4329.05	-0.0848049	0.053111	-1.59675	0.110321	0.286993	stable
ENSMUSG00000005338	Cadm3	94332	14573.8	-0.00394517	0.0739173	-0.0533728	0.957435	0.980722	stable
ENSMUSG00000005354	Txn2	56551	2267.12	-0.0361058	0.0680666	-0.530448	0.595802	0.771719	stable
ENSMUSG00000005357	Slc1a6	20513	173.076	-0.178894	0.1029	-1.73853	0.0821169	0.238516	stable
ENSMUSG00000005360	Slc1a3	20512	12157.1	0.0572012	0.0683012	0.837486	0.40232	0.621325	stable
ENSMUSG00000005362	Crbn	58799	981.436	-0.188185	0.0496524	-3.79005	0.000150618	0.00307356	stable
ENSMUSG00000005370	Msh6	17688	312.558	-0.0170233	0.0832248	-0.204546	0.837927	0.922632	stable
ENSMUSG00000005371	Fbxo11	225055	2234.14	-0.180212	0.0630901	-2.85641	0.00428455	0.033568	stable
ENSMUSG00000005373	Mlxipl	58805	35.8345	0.393849	0.225971	1.74292	0.0813478	0.236733	stable
ENSMUSG00000005374	Tbl2	27368	623.721	0.0536936	0.0688347	0.780036	0.435369	0.648742	stable
ENSMUSG00000005378	Bud23	66138	512.604	-0.0590322	0.0704423	-0.838022	0.402018	0.621257	stable
ENSMUSG00000005397	Nid1	18073	287.695	0.100433	0.148521	0.676219	0.498902	0.700476	stable
ENSMUSG00000005410	Mcm5	17218	155.374	0.240735	0.126787	1.89874	0.0575988	0.189073	stable
ENSMUSG00000005413	Hmox1	15368	123.513	0.214883	0.158392	1.35665	0.174891	0.383145	stable
ENSMUSG00000005417	Mprip	26936	7125.35	0.0871175	0.0875925	0.994577	0.319942	0.547187	stable
ENSMUSG00000005442	Cic	71722	4453.37	0.211748	0.0995518	2.12702	0.0334187	0.132741	stable
ENSMUSG00000005447	Pafah1b3	18476	195.55	-0.345426	0.103382	-3.34128	0.000833945	0.0103389	stable
ENSMUSG00000005469	Prkaca	18747	5675.2	-0.0577778	0.0614945	-0.93956	0.347443	0.57353	stable
ENSMUSG00000005470	Asf1b	66929	12.2892	-0.0696425	0.352122	-0.197779	0.843218	0.926269	stable
ENSMUSG00000005481	Ddx39a	68278	263.193	-0.00215245	0.0896178	-0.0240182	0.980838	0.992529	stable
ENSMUSG00000005483	Dnajb1	81489	1821.74	-0.475461	0.0730414	-6.50948	7.54132e-11	2.87496e-08	stable
ENSMUSG00000005501	Usp40	227334	166.699	0.161401	0.103786	1.55513	0.119915	0.302739	stable
ENSMUSG00000005505	Kbtbd4	67136	195.741	0.0453254	0.113921	0.397868	0.690728	0.835588	stable
ENSMUSG00000005506	Celf1	13046	3955.68	-0.137271	0.0699915	-1.96125	0.0498503	0.172956	stable
ENSMUSG00000005510	Ndufs3	68349	2180.66	0.000232639	0.0626101	0.00371567	0.997035	0.998994	stable
ENSMUSG00000005514	Por	18984	1827.31	0.0463276	0.0881264	0.525695	0.5991	0.774274	stable
ENSMUSG00000005533	Igf1r	16001	1174.72	-0.190982	0.0918205	-2.07995	0.0375298	0.143465	stable
ENSMUSG00000005534	Insr	16337	803.135	0.0113142	0.0899427	0.125793	0.899895	0.953439	stable
ENSMUSG00000005553	Atp4a	11944	13.5817	0.0536745	0.323561	0.165887	0.868246	0.938885	stable
ENSMUSG00000005566	Trim28	21849	2666.59	0.0685898	0.0569432	1.20453	0.228385	0.449746	stable
ENSMUSG00000005575	Ube2m	22192	4002.94	-0.0591036	0.0754602	-0.783241	0.433485	0.647314	stable
ENSMUSG00000005580	Adcy9	11515	820.602	0.225222	0.183577	1.22685	0.219878	0.438814	stable
ENSMUSG00000005583	Mef2c	17260	10248.5	-0.0354784	0.134249	-0.264273	0.791569	0.896391	stable
ENSMUSG00000005609	Ctr9	22083	1138.65	-0.0482371	0.0670702	-0.719204	0.472015	0.678514	stable
ENSMUSG00000005610	Eif4g2	13690	13378.8	-0.121694	0.0640525	-1.89991	0.0574451	0.188803	stable
ENSMUSG00000005611	Irag1	17540	95.9068	0.300442	0.173432	1.73234	0.0832134	0.2407	stable
ENSMUSG00000005615	Pcyt1a	13026	646.398	0.101286	0.0891344	1.13632	0.255821	0.479672	stable
ENSMUSG00000005621	Zfp592	233410	683.907	0.0414101	0.0671051	0.617093	0.537173	0.72789	stable
ENSMUSG00000005625	Psmd4	19185	1728.9	-0.06282	0.054776	-1.14685	0.251442	0.474859	stable
ENSMUSG00000005656	Snx6	72183	757.437	-0.1911	0.079813	-2.39434	0.0166502	0.0839414	stable
ENSMUSG00000005667	Mthfd2	17768	137.918	0.0918502	0.14021	0.655091	0.512409	0.710427	stable
ENSMUSG00000005672	Kit	16590	871.479	0.104839	0.0943247	1.11147	0.266368	0.492131	stable
ENSMUSG00000005674	Tomm40l	641376	570.538	-0.109422	0.102578	-1.06672	0.286098	0.512003	stable
ENSMUSG00000005682	Pan2	103135	245.317	0.297793	0.098493	3.02349	0.00249878	0.0225574	stable
ENSMUSG00000005683	Cs	12974	6262.83	0.0306075	0.0651409	0.469866	0.638451	0.799565	stable
ENSMUSG00000005686	Ampd3	11717	432.233	0.156283	0.0775301	2.01578	0.0438231	0.158936	stable
ENSMUSG00000005687	Bcas2	68183	1107.33	-0.0837203	0.0782551	-1.06984	0.284692	0.510673	stable
ENSMUSG00000005698	Ctcf	13018	1342.02	0.0144099	0.0510141	0.282469	0.777584	0.887887	stable
ENSMUSG00000005699	Pard6a	56513	491.349	-0.0601125	0.0887656	-0.677205	0.498276	0.699772	stable
ENSMUSG00000005716	Pvalb	19293	1025.03	0.214901	0.470076	0.457162	0.647554	0.805563	stable
ENSMUSG00000005718	Tfap4	83383	48.6099	0.443074	0.186125	2.38051	0.0172887	0.0862286	stable
ENSMUSG00000005732	Ranbp1	19385	474.407	-0.192662	0.102314	-1.88304	0.0596955	0.193196	stable
ENSMUSG00000005774	Rfx5	53970	216.411	0.3168	0.109586	2.89087	0.00384177	0.0308777	stable
ENSMUSG00000005779	Psmb4	19172	2313.08	-0.34141	0.0907387	-3.76256	0.000168184	0.00331117	stable
ENSMUSG00000005802	Slc30a4	22785	1245.07	-0.09372	0.139205	-0.673252	0.500787	0.701693	stable
ENSMUSG00000005803	Sqor	59010	127.195	0.0745422	0.15	0.496949	0.619225	0.787384	stable
ENSMUSG00000005804	Bloc1s6	18457	817.112	0.067298	0.071268	0.944294	0.345019	0.571365	stable
ENSMUSG00000005813	Metap1	75624	827.449	-0.123373	0.0609789	-2.02321	0.0430517	0.156989	stable
ENSMUSG00000005823	Gpr108	78308	479.828	0.181871	0.080473	2.26002	0.02382	0.106039	stable
ENSMUSG00000005846	Rsl1d1	66409	806.779	-0.0180757	0.0836263	-0.216148	0.828872	0.916815	stable
ENSMUSG00000005871	Apc	11789	5555.76	-0.182883	0.0951828	-1.92139	0.0546828	0.18367	stable
ENSMUSG00000005873	Reep5	13476	10078.1	-0.091784	0.0600604	-1.52819	0.126464	0.313115	stable
ENSMUSG00000005881	Ergic3	66366	2076.56	-0.0414305	0.0734586	-0.563998	0.572755	0.755197	stable
ENSMUSG00000005882	Uqcc1	56046	1224.87	0.0132935	0.0531819	0.249963	0.802616	0.902969	stable
ENSMUSG00000005886	Ncoa2	17978	1695.25	0.0122917	0.0920021	0.133602	0.893717	0.951099	stable
ENSMUSG00000005892	Trh	22044	29.344	0.0988648	0.27974	0.353416	0.723776	0.855154	stable
ENSMUSG00000005893	Nr2c2	22026	759.407	0.0281376	0.264791	0.106263	0.915373	0.961457	stable
ENSMUSG00000005897	Nr2c1	22025	189.244	0.125847	0.0870057	1.44642	0.148059	0.346309	stable
ENSMUSG00000005899	Smpd4	77626	399.042	0.537773	0.163998	3.27914	0.00104125	0.0120124	stable
ENSMUSG00000005907	Pex1	71382	294.467	-0.190541	0.108643	-1.75383	0.0794591	0.233219	stable
ENSMUSG00000005917	Otx1	18423	109.225	0.428574	0.190825	2.2459	0.0247105	0.108734	stable
ENSMUSG00000005936	Kctd20	66989	1605.45	-0.187178	0.0533278	-3.50995	0.000448195	0.00656036	stable
ENSMUSG00000005949	Ctns	83429	271.755	0.265699	0.0776662	3.42103	0.000623835	0.00837806	stable
ENSMUSG00000005951	Shpk	74637	84.9863	0.336255	0.127322	2.64099	0.00826646	0.0520551	stable
ENSMUSG00000005958	Ephb3	13845	608.417	0.0509674	0.129303	0.39417	0.693456	0.837559	stable
ENSMUSG00000005968	Tuft1	22156	31.28	0.372494	0.245835	1.51522	0.129717	0.317784	stable
ENSMUSG00000005973	Rcn1	19672	637.469	0.120475	0.158808	0.75862	0.44808	0.659422	stable
ENSMUSG00000005980	Dnase1	13419	73.664	0.339078	0.155429	2.18156	0.029142	0.121266	stable
ENSMUSG00000005981	Trap1	68015	1378.06	0.132307	0.0743926	1.77849	0.0753232	0.225474	stable
ENSMUSG00000005982	Naa60	74763	1818.9	0.117783	0.0557507	2.11267	0.0346292	0.13594	stable
ENSMUSG00000005983	1700037C18Rik	73261	87.6906	0.332565	0.146632	2.26802	0.0233277	0.104766	stable
ENSMUSG00000005983	Gm41410	105246059	87.6906	0.332565	0.146632	2.26802	0.0233277	0.104766	stable
ENSMUSG00000005986	Ankrd13d	68423	1079.94	0.0866383	0.0711467	1.21774	0.223322	0.443261	stable
ENSMUSG00000006005	Tpr	108989	1317.13	-0.0379391	0.098932	-0.383487	0.701359	0.842523	stable
ENSMUSG00000006010	Odr4	226499	522.494	-0.153739	0.109778	-1.40046	0.161374	0.364762	stable
ENSMUSG00000006014	Prg4	96875	316.955	-0.107897	0.218473	-0.493869	0.621398	0.788603	stable
ENSMUSG00000006019	Dhx34	71723	268.255	0.437584	0.110071	3.97547	7.02401e-05	0.00176658	stable
ENSMUSG00000006021	Kptn	70394	378.085	0.15913	0.104837	1.51789	0.129042	0.316825	stable
ENSMUSG00000006024	Napa	108124	6083.14	0.195095	0.0783709	2.48938	0.0127965	0.0695581	stable
ENSMUSG00000006050	Sra1	24068	658.342	-0.155117	0.0786458	-1.97236	0.0485691	0.170048	stable
ENSMUSG00000006057	Atp5mc1	11951	2658.68	-0.478239	0.0959107	-4.9863	6.15481e-07	4.80189e-05	stable
ENSMUSG00000006058	Snf8	27681	1232.61	-0.203863	0.0800233	-2.54755	0.0108484	0.0626178	stable
ENSMUSG00000006095	Tbcb	66411	1594.08	-0.218027	0.0845243	-2.57946	0.00989561	0.0586741	stable
ENSMUSG00000006127	Inpp5k	19062	753.556	0.299112	0.0730601	4.09405	4.23898e-05	0.00120926	stable
ENSMUSG00000006134	Crkl	12929	1089.03	-0.0931029	0.0478261	-1.9467	0.0515711	0.176398	stable
ENSMUSG00000006154	Eps8l1	67425	147.988	-0.106211	0.150037	-0.707895	0.47901	0.684172	stable
ENSMUSG00000006169	Clint1	216705	1270.87	-0.0327225	0.0647123	-0.505661	0.613094	0.783971	stable
ENSMUSG00000006179	Prss16	54373	20.059	0.0740851	0.328275	0.22568	0.82145	0.913001	stable
ENSMUSG00000006191	Cdkal1	68916	214.498	0.0139832	0.102991	0.135771	0.892002	0.950059	stable
ENSMUSG00000006205	Htra1	56213	4542	0.0333733	0.0715322	0.46655	0.640822	0.801129	stable
ENSMUSG00000006215	Zbtb17	22642	861.104	0.0272718	0.0709007	0.384648	0.700498	0.842365	stable
ENSMUSG00000006218	Fam131c	277743	64.3203	-0.270015	0.201828	-1.33785	0.180946	0.391081	stable
ENSMUSG00000006219	Fblim1	74202	53.8104	0.146087	0.180478	0.809444	0.41826	0.635444	stable
ENSMUSG00000006221	Hspb7	29818	12.3751	0.151336	0.369388	0.409694	0.68203	0.828833	stable
ENSMUSG00000006235	Epor	13857	230.466	0.258255	0.136801	1.88781	0.0590508	0.192046	stable
ENSMUSG00000006241	Ccdc159	67119	90.5401	0.0467297	0.133365	0.350388	0.726047	0.856751	stable
ENSMUSG00000006262	Mob1b	68473	456.272	-0.25116	0.0745372	-3.3696	0.00075278	0.00965377	stable
ENSMUSG00000006270	Vax1	22326	15.6532	0.541157	0.308198	1.75588	0.0791095	0.232716	stable
ENSMUSG00000006273	Atp6v1b2	11966	17826.5	-0.0728872	0.0754556	-0.965961	0.334063	0.560672	stable
ENSMUSG00000006276	Eps15l1	13859	967.818	0.273598	0.0568728	4.8107	1.50399e-06	9.70305e-05	stable
ENSMUSG00000006281	Tep1	21745	81.0571	0.325203	0.171994	1.89079	0.0586529	0.191409	stable
ENSMUSG00000006288	Ttc5	219022	717.383	-0.0966171	0.0618317	-1.56258	0.118151	0.299556	stable
ENSMUSG00000006289	Osgep	66246	441.264	-0.124618	0.0920191	-1.35426	0.175653	0.384222	stable
ENSMUSG00000006299	Aamp	227290	1707.29	-0.200882	0.0864992	-2.32236	0.0202138	0.0953774	stable
ENSMUSG00000006301	Tmbim1	69660	683.052	0.162947	0.0825341	1.9743	0.0483472	0.169589	stable
ENSMUSG00000006304	Arpc2	76709	4471.96	-0.15023	0.0678373	-2.21457	0.0267896	0.115105	stable
ENSMUSG00000006307	Kmt2b	75410	942.198	0.342334	0.132534	2.58298	0.00979504	0.0583666	stable
ENSMUSG00000006315	Tmem147	69804	962.784	-0.151523	0.0907045	-1.67051	0.0948182	0.261334	stable
ENSMUSG00000006333	Rps9	76846	3568.32	-0.245719	0.0888486	-2.76559	0.00568198	0.040454	stable
ENSMUSG00000006335	Tfpt	69714	396.716	-0.217359	0.100402	-2.16489	0.0303963	0.124845	stable
ENSMUSG00000006342	Susd2	71733	294.746	0.00222844	0.212926	0.0104658	0.99165	0.9967	stable
ENSMUSG00000006344	Ggt5	23887	72.755	0.0128669	0.134801	0.0954511	0.923957	0.965052	stable
ENSMUSG00000006345	Ggt1	14598	50.4191	0.428345	0.182508	2.34699	0.0189257	0.0913817	stable
ENSMUSG00000006356	Crip2	68337	3261.31	-0.0158478	0.0926249	-0.171097	0.864148	0.936784	stable
ENSMUSG00000006360	Crip1	12925	70.0424	-0.242906	0.206162	-1.17823	0.238705	0.460547	stable
ENSMUSG00000006362	Cbfa2t3	12398	1091.67	-0.476891	0.119578	-3.98813	6.65959e-05	0.00171069	stable
ENSMUSG00000006369	Fbln1	14114	346.36	-0.100169	0.17662	-0.567142	0.570617	0.754204	stable
ENSMUSG00000006373	Pgrmc1	53328	5587.17	-0.288589	0.115664	-2.49506	0.0125937	0.0688549	stable
ENSMUSG00000006378	Gcat	26912	38.2729	-0.322594	0.215847	-1.49455	0.135031	0.325947	stable
ENSMUSG00000006386	Tek	21687	404	-0.0390945	0.0963773	-0.40564	0.685007	0.831426	stable
ENSMUSG00000006389	Mpl	17480	18.2582	0.581242	0.406669	1.42928	0.152925	0.353362	stable
ENSMUSG00000006390	Elovl1	54325	289.399	0.211152	0.108984	1.93745	0.0526901	0.178754	stable
ENSMUSG00000006392	Med8	80509	464.908	-0.0280496	0.0804327	-0.348733	0.727289	0.857473	stable
ENSMUSG00000006395	Hyi	68180	137.963	0.00904093	0.139738	0.064699	0.948414	0.976813	stable
ENSMUSG00000006398	Cdc20	107995	21.9185	0.557924	0.263353	2.11854	0.0341296	0.134862	stable
ENSMUSG00000006403	Adamts4	240913	351.122	0.274215	0.149008	1.84027	0.0657286	0.206235	stable
ENSMUSG00000006411	Nectin4	71740	103.201	0.558155	0.17953	3.10899	0.00187729	0.0184366	stable
ENSMUSG00000006412	Pfdn2	18637	1817.5	-0.339915	0.0830135	-4.09469	4.22725e-05	0.00120797	stable
ENSMUSG00000006418	Rnf114	81018	1565.17	-0.0318244	0.0690149	-0.461124	0.64471	0.803624	stable
ENSMUSG00000006423	Steep1	77644	764.626	-0.084663	0.0821286	-1.03086	0.302607	0.528138	stable
ENSMUSG00000006435	Neurl1a	18011	6372.61	0.00378552	0.118413	0.0319689	0.974497	0.98966	stable
ENSMUSG00000006442	Srm	20810	1141.5	0.0158704	0.0773249	0.205243	0.837383	0.922397	stable
ENSMUSG00000006445	Epha2	13836	37.6659	0.153496	0.221034	0.694448	0.487402	0.690513	stable
ENSMUSG00000006456	Rbm14	56275	475.838	0.0197205	0.0758858	0.259871	0.794963	0.898907	stable
ENSMUSG00000006457	Actn3	11474	25.9754	0.105487	0.25224	0.418202	0.6758	0.824366	stable
ENSMUSG00000006463	Zdhhc24	70605	437.957	0.0248925	0.0678104	0.36709	0.713552	0.849026	stable
ENSMUSG00000006464	Bbs1	52028	1003.79	-0.101675	0.0842213	-1.20724	0.22734	0.448266	stable
ENSMUSG00000006471	Ndor1	78797	104.672	0.0749393	0.157183	0.476764	0.63353	0.79656	stable
ENSMUSG00000006476	Nsmf	56876	13741.7	0.0865381	0.0654638	1.32192	0.186193	0.397254	stable
ENSMUSG00000006494	Pdk1	228026	1291.59	0.0255508	0.101451	0.251855	0.801153	0.902178	stable
ENSMUSG00000006498	Ptbp1	19205	542.972	0.289477	0.0805691	3.5929	0.000327022	0.00523922	stable
ENSMUSG00000006517	Mvd	192156	517.245	-0.149793	0.131046	-1.14305	0.253017	0.476497	stable
ENSMUSG00000006519	Cyba	13057	127.7	-0.310881	0.125574	-2.47569	0.013298	0.0716278	stable
ENSMUSG00000006522	Itih3	16426	333.626	0.564799	0.151416	3.73012	0.00019139	0.00359504	stable
ENSMUSG00000006526	Stimate	69179	546.27	0.044805	0.0649638	0.689692	0.490388	0.692696	stable
ENSMUSG00000006527	Sfmbt1	54650	675.793	-0.0666996	0.0857154	-0.778151	0.43648	0.649589	stable
ENSMUSG00000006538	Ihh	16147	10.4983	-0.0929327	0.419332	-0.221621	0.824609	0.914953	stable
ENSMUSG00000006567	Atp7b	11979	39.1064	0.211715	0.223789	0.94605	0.344123	0.570839	stable
ENSMUSG00000006575	Rundc3a	51799	7031.48	0.062333	0.0694994	0.896886	0.36978	0.5939	stable
ENSMUSG00000006576	Slc4a3	20536	3478.67	0.0833129	0.0899795	0.925909	0.354493	0.580188	stable
ENSMUSG00000097993	Ptprv	13924	30.436	1.28163	0.458386	2.79596	0.0051745	0.0381526	up
ENSMUSG00000006586	Runx1t1	12395	332.324	-0.223403	0.123539	-1.80835	0.0705514	0.215639	stable
ENSMUSG00000006587	Snai3	30927	14.6294	-0.338194	0.471303	-0.717571	0.473022	0.679068	stable
ENSMUSG00000006589	Aprt	11821	503.543	-0.230262	0.112922	-2.03911	0.0414386	0.153225	stable
ENSMUSG00000006599	Gtf2h1	14884	571.872	-0.0896899	0.08075	-1.11071	0.266693	0.49246	stable
ENSMUSG00000006611	Hfe	15216	128.821	0.284445	0.132951	2.13947	0.0323979	0.129948	stable
ENSMUSG00000006641	Slc5a6	330064	460.033	0.172031	0.0815956	2.10834	0.0350018	0.136858	stable
ENSMUSG00000006649	Nphs1	54631	37.4142	0.326679	0.191133	1.70917	0.0874193	0.248496	stable
ENSMUSG00000006651	Aplp1	11803	33000.4	0.0542697	0.0680299	0.797733	0.425025	0.640094	stable
ENSMUSG00000006673	Qrich1	69232	1840.11	0.137177	0.0515108	2.66307	0.00774308	0.0497825	stable
ENSMUSG00000006675	P4htm	74443	1567.98	0.0985887	0.0651836	1.51248	0.130412	0.318883	stable
ENSMUSG00000006676	Usp19	71472	2369.42	0.108478	0.0736053	1.47378	0.140542	0.334913	stable
ENSMUSG00000006678	Pola1	18968	51.7344	-0.312786	0.157293	-1.98856	0.0467494	0.165944	stable
ENSMUSG00000006699	Cdc42	12540	6734.42	-0.196581	0.0788374	-2.49351	0.0126489	0.069044	stable
ENSMUSG00000006705	Pknox1	18771	317.457	0.0985868	0.0757605	1.30129	0.193158	0.406273	stable
ENSMUSG00000006711	D130043K22Rik	210108	694.387	0.0340775	0.124684	0.273311	0.784614	0.892218	stable
ENSMUSG00000006715	Gmnn	57441	57.3748	-0.205166	0.174224	-1.1776	0.238957	0.460825	stable
ENSMUSG00000006717	Acot13	66834	842.802	-0.315366	0.0912824	-3.45484	0.000550624	0.0076206	stable
ENSMUSG00000006720	Zfp184	193452	51.074	-0.0681453	0.181123	-0.376238	0.70674	0.845309	stable
ENSMUSG00000006728	Cdk4	12567	762.521	-0.0519515	0.0880933	-0.589733	0.555369	0.742351	stable
ENSMUSG00000006731	B4galnt1	14421	1644.03	0.163567	0.0690918	2.36739	0.017914	0.0878626	stable
ENSMUSG00000006732	Mettl1	17299	237.469	0.0941374	0.0956388	0.984301	0.324968	0.551945	stable
ENSMUSG00000006736	Tspan31	67125	853.468	-0.114191	0.0862305	-1.32425	0.185421	0.396487	stable
ENSMUSG00000006740	Kif5b	16573	2853.28	-0.0752116	0.11868	-0.633734	0.526255	0.720368	stable
ENSMUSG00000006763	Saal1	78935	199.494	0.0839095	0.113712	0.737913	0.460567	0.669566	stable
ENSMUSG00000006764	Tph2	216343	27.7752	0.608059	0.325387	1.86873	0.0616607	0.197498	stable
ENSMUSG00000006782	Cnp	12799	6597.1	0.375252	0.119984	3.12751	0.00176297	0.0176866	stable
ENSMUSG00000006784	Odad4	74407	24.7517	0.4119	0.244474	1.68484	0.0920194	0.256571	stable
ENSMUSG00000006800	Sulf2	72043	1798.45	0.233785	0.0848388	2.75564	0.00585778	0.0411467	stable
ENSMUSG00000006818	Sod2	20656	3368.52	-0.141256	0.0702864	-2.00973	0.0444601	0.160313	stable
ENSMUSG00000006850	Tmco6	71983	191.527	0.169714	0.102017	1.66358	0.0961966	0.263687	stable
ENSMUSG00000006906	Stambp	70527	658.947	0.132057	0.0810053	1.63023	0.103053	0.274643	stable
ENSMUSG00000006920	Ezh1	14055	1487.3	0.0888172	0.0654079	1.3579	0.174497	0.382716	stable
ENSMUSG00000006930	Hap1	15114	2393.66	-0.0916072	0.187093	-0.489633	0.624393	0.790936	stable
ENSMUSG00000006931	P3h4	66180	223.46	0.298924	0.0947127	3.15611	0.00159887	0.0166065	stable
ENSMUSG00000006932	Ctnnb1	12387	7410.21	-0.111049	0.0860015	-1.29125	0.196618	0.410616	stable
ENSMUSG00000006941	Eif1b	68969	1374.5	-0.29015	0.0675508	-4.29528	1.74471e-05	0.000623292	stable
ENSMUSG00000006958	Chrd	12667	317.724	0.348793	0.14591	2.39047	0.0168268	0.0845066	stable
ENSMUSG00000006998	Psmd2	21762	5067.49	-0.086548	0.0502235	-1.72326	0.0848417	0.243854	stable
ENSMUSG00000007021	Syngr3	20974	4472.85	-0.140709	0.106417	-1.32224	0.186088	0.39713	stable
ENSMUSG00000007029	Vars1	22321	861.278	0.290311	0.0619987	4.68253	2.83351e-06	0.000159495	stable
ENSMUSG00000097666	A330094K24Rik	105246501	17.3482	1.23058	0.371376	3.31358	0.000921093	0.0110915	up
ENSMUSG00000007033	Hspa1l	15482	60.0645	0.0461372	0.207502	0.222346	0.824045	0.914551	stable
ENSMUSG00000007036	Abhd16a	193742	1719.55	0.227713	0.0612687	3.71663	0.0002019	0.00376714	stable
ENSMUSG00000007038	Neu1	18010	1139.25	0.186583	0.0531619	3.50971	0.000448595	0.00656036	stable
ENSMUSG00000007039	Ddah2	51793	243.468	-0.0980594	0.114604	-0.85564	0.392197	0.613114	stable
ENSMUSG00000007041	Clic1	114584	252.731	0.000284303	0.0866429	0.00328132	0.997382	0.999105	stable
ENSMUSG00000007050	Lsm2	27756	123.769	-0.192132	0.11348	-1.69309	0.0904391	0.254108	stable
ENSMUSG00000007080	Pole	18973	21.6992	0.440232	0.260966	1.68693	0.0916161	0.25583	stable
ENSMUSG00000007097	Atp1a2	98660	28048.9	0.0595212	0.0922055	0.645527	0.518585	0.715417	stable
ENSMUSG00000007207	Stx1a	20907	8890.3	0.021327	0.06688	0.318884	0.749814	0.870792	stable
ENSMUSG00000007216	Zfp775	243372	150.658	0.272526	0.109834	2.48125	0.0130924	0.0707968	stable
ENSMUSG00000007279	Scube2	56788	13.8241	0.277731	0.37276	0.745067	0.456231	0.665521	stable
ENSMUSG00000007338	Mrpl49	18120	857.894	-0.153919	0.0795653	-1.9345	0.0530517	0.179776	stable
ENSMUSG00000007379	Dennd2c	329727	13.5095	0.23381	0.338321	0.69109	0.489509	0.692132	stable
ENSMUSG00000007411	Mark3	17169	1643.02	0.00522107	0.0455288	0.114676	0.908702	0.957929	stable
ENSMUSG00000007415	Gatad1	67210	2029.88	-0.0805782	0.0667563	-1.20705	0.227413	0.448305	stable
ENSMUSG00000007440	Pcdha10	12943	38.1295	0.0976461	0.262353	0.372193	0.709749	0.847053	stable
ENSMUSG00000007458	M6pr	17113	1973.47	0.00609965	0.05709	0.106843	0.914914	0.961194	stable
ENSMUSG00000007476	Lrrc8a	241296	340.458	0.108079	0.157398	0.686665	0.492294	0.694044	stable
ENSMUSG00000007480	Mc5r	17203	20.6936	-0.317122	0.280467	-1.1307	0.258183	0.482644	stable
ENSMUSG00000007564	Ppp2r1a	51792	14412.6	0.0403047	0.0596546	0.675634	0.499273	0.700803	stable
ENSMUSG00000007570	Fance	72775	289.02	0.274648	0.098115	2.79924	0.00512223	0.0379172	stable
ENSMUSG00000007589	Tinf2	28113	224.214	0.29806	0.0972429	3.06511	0.00217591	0.020436	stable
ENSMUSG00000007594	Hapln4	330790	2945.59	0.513938	0.358241	1.43462	0.151397	0.351151	stable
ENSMUSG00000007603	Dus3l	224907	975.19	0.191971	0.0756939	2.53615	0.011208	0.0637425	stable
ENSMUSG00000007610	Gtpbp3	70359	426.316	0.099606	0.0982161	1.01415	0.31051	0.536959	stable
ENSMUSG00000007613	Tgfbr1	21812	455.755	-0.0610851	0.0750707	-0.813701	0.415816	0.63315	stable
ENSMUSG00000057280	Musk	18198	16.7956	1.2151	0.396902	3.06145	0.00220265	0.0206294	up
ENSMUSG00000007646	Rad51c	114714	68.4674	-0.500891	0.151285	-3.31092	0.000929894	0.0111494	stable
ENSMUSG00000007653	Gabrb2	14401	939.867	0.0781832	0.256981	0.304237	0.760948	0.87768	stable
ENSMUSG00000007655	Cav1	12389	336.964	-0.0744594	0.101449	-0.73396	0.462973	0.671124	stable
ENSMUSG00000007656	Arpp19	59046	7772.38	0.0183782	0.101986	0.180203	0.856993	0.932642	stable
ENSMUSG00000007659	Bcl2l1	12048	2586.08	0.0226058	0.0751552	0.300788	0.763576	0.879006	stable
ENSMUSG00000007670	Khsrp	16549	2168.63	0.106458	0.0490954	2.16839	0.0301289	0.12399	stable
ENSMUSG00000007682	Dio2	13371	1793.74	-0.564243	0.103729	-5.43959	5.34041e-08	7.1664e-06	stable
ENSMUSG00000007721	Ccdc124	234388	1994.15	-0.217939	0.10054	-2.16768	0.0301827	0.124181	stable
ENSMUSG00000007739	Cct4	12464	1782.6	-0.261083	0.0672613	-3.88162	0.000103763	0.00235523	stable
ENSMUSG00000007777	Trappc2b	66050	302.502	-0.316124	0.126695	-2.49516	0.01259	0.0688549	stable
ENSMUSG00000007783	Cpt1c	78070	1689.02	0.151819	0.0706778	2.14805	0.03171	0.128378	stable
ENSMUSG00000007805	Twist2	13345	18.4768	-0.251249	0.385791	-0.651257	0.51488	0.712325	stable
ENSMUSG00000007812	Zfp655	72611	515.965	-0.037022	0.084921	-0.435958	0.662867	0.816086	stable
ENSMUSG00000007815	Rhoa	11848	3249.69	-0.121159	0.0762246	-1.5895	0.111947	0.290098	stable
ENSMUSG00000007817	Zmiz1	328365	2887.47	0.137121	0.0827061	1.65793	0.0973319	0.265557	stable
ENSMUSG00000007827	Ankrd26	232339	236.703	-0.239286	0.091194	-2.62392	0.00869246	0.0539017	stable
ENSMUSG00000007833	Aldh16a1	69748	134.071	0.0863087	0.115233	0.748993	0.453862	0.664027	stable
ENSMUSG00000007836	Hnrnpa0	77134	4570.05	-0.149431	0.0878193	-1.70158	0.0888346	0.251284	stable
ENSMUSG00000007837	Prrg2	65116	124.433	0.157613	0.107256	1.46951	0.141694	0.336606	stable
ENSMUSG00000007850	Hnrnph1	59013	2746.72	-0.256124	0.08872	-2.88689	0.00389075	0.0312116	stable
ENSMUSG00000007867	Ift43	76411	143.971	-0.326423	0.167081	-1.95368	0.0507395	0.174616	stable
ENSMUSG00000007872	Id3	15903	725.664	-0.0762753	0.127306	-0.599151	0.549072	0.737224	stable
ENSMUSG00000007877	Tcap	21393	128.373	0.100764	0.265094	0.380108	0.703865	0.843714	stable
ENSMUSG00000007880	Arid1a	93760	2786.69	0.125692	0.0900759	1.39541	0.162893	0.36693	stable
ENSMUSG00000007888	Crlf1	12931	33.4584	-0.280524	0.302736	-0.92663	0.354119	0.579907	stable
ENSMUSG00000007891	Ctsd	13033	5113.28	0.054154	0.0468206	1.15663	0.247425	0.470913	stable
ENSMUSG00000007892	Rplp1	56040	7578.88	-0.559421	0.130018	-4.30264	1.68776e-05	0.000608828	stable
ENSMUSG00000007908	Hmgcll1	208982	256.13	-0.292878	0.101213	-2.89369	0.00380743	0.0306605	stable
ENSMUSG00000007944	Ttc9b	73032	3433.03	-0.1915	0.100022	-1.91457	0.0555475	0.184982	stable
ENSMUSG00000007950	Abhd8	64296	8451.96	-0.0132326	0.0671323	-0.197113	0.843739	0.926478	stable
ENSMUSG00000007987	Ift22	67286	1261.95	-0.13524	0.0802681	-1.68485	0.0920168	0.256571	stable
ENSMUSG00000007989	Fzd3	14365	1760.68	-0.193032	0.0795163	-2.42758	0.0151998	0.0788623	stable
ENSMUSG00000008028	1700008O03Rik	69349	13.6014	0.375002	0.314512	1.19233	0.233132	0.45425	stable
ENSMUSG00000008035	Mid1ip1	68041	1976.53	0.0119037	0.0842956	0.141214	0.887701	0.948064	stable
ENSMUSG00000008036	Ap2s1	232910	2911.76	-0.262678	0.0956318	-2.74676	0.00601872	0.0418776	stable
ENSMUSG00000008090	Fgfrl1	116701	537.085	0.0763712	0.0962524	0.793447	0.427517	0.642348	stable
ENSMUSG00000111110	Gm36855	102640899	17.4278	1.21399	0.333248	3.64289	0.000269591	0.004605	up
ENSMUSG00000008136	Fhl2	14200	1092.21	0.0361599	0.0677119	0.534026	0.593324	0.770251	stable
ENSMUSG00000008140	Emc10	69683	5192.57	0.0866468	0.0621746	1.3936	0.163437	0.36769	stable
ENSMUSG00000008153	Clstn3	232370	10490.8	0.0250544	0.0611	0.410056	0.681765	0.828655	stable
ENSMUSG00000008167	Fbxw9	68628	260.676	0.282426	0.10913	2.58797	0.00965428	0.0577741	stable
ENSMUSG00000008200	Fnbp4	55935	420.376	0.283121	0.0864609	3.27455	0.00105829	0.012167	stable
ENSMUSG00000008206	Cers4	67260	651.286	0.144382	0.0714554	2.02059	0.0433224	0.157667	stable
ENSMUSG00000008226	Scrn3	74616	580.902	-0.0465924	0.086255	-0.54017	0.58908	0.767653	stable
ENSMUSG00000008301	Phax	56698	642.404	-0.220642	0.0692483	-3.18624	0.00144133	0.0154091	stable
ENSMUSG00000008305	Tle1	21885	864.051	0.0983323	0.0703191	1.39837	0.162001	0.365776	stable
ENSMUSG00000008307	1700109H08Rik	77036	10.3525	0.854881	0.399905	2.13771	0.0325401	0.130276	stable
ENSMUSG00000008318	Relt	320100	428.248	0.604886	0.345377	1.75138	0.0798808	0.234129	stable
ENSMUSG00000008333	Snrpb2	20639	396.175	-0.154405	0.105764	-1.45991	0.144316	0.3407	stable
ENSMUSG00000008348	Ubc	22190	2057.13	0.00666025	0.086069	0.0773827	0.938319	0.971721	stable
ENSMUSG00000008373	Prpf31	68988	668.853	-0.0306022	0.0635843	-0.481286	0.630313	0.794356	stable
ENSMUSG00000008384	Sertad1	55942	257.225	-0.276919	0.152253	-1.81881	0.0689404	0.212721	stable
ENSMUSG00000008393	Carhsp1	52502	949.297	0.192216	0.119114	1.61371	0.10659	0.280604	stable
ENSMUSG00000008398	Elk3	13713	230.037	0.0143099	0.102195	0.140026	0.888639	0.94868	stable
ENSMUSG00000008429	Herpud2	80517	1129.3	0.136569	0.062158	2.19712	0.0280118	0.11838	stable
ENSMUSG00000008435	Rdh13	108841	429.614	-0.0613059	0.0761674	-0.804884	0.420887	0.637353	stable
ENSMUSG00000008450	Nutf2	68051	549.938	-0.0756902	0.0698848	-1.08307	0.278777	0.505317	stable
ENSMUSG00000008475	Arpc5	67771	2002.64	-0.451867	0.117353	-3.8505	0.000117878	0.00258806	stable
ENSMUSG00000008489	Elavl2	15569	1051.19	-0.192869	0.0944492	-2.04204	0.0411473	0.152724	stable
ENSMUSG00000008496	Pou2f2	18987	164.231	0.217816	0.156779	1.38931	0.164737	0.3695	stable
ENSMUSG00000008540	Mgst1	56615	137.679	-0.0223691	0.131062	-0.170676	0.864479	0.936878	stable
ENSMUSG00000008575	Nfib	18028	1401.39	-0.243995	0.105594	-2.31069	0.0208498	0.0972765	stable
ENSMUSG00000008604	Ubqln4	94232	4219.82	0.132063	0.0460585	2.86729	0.00414001	0.032649	stable
ENSMUSG00000008658	Rbfox1	268859	5220.59	-0.0121581	0.0865514	-0.140473	0.888286	0.948513	stable
ENSMUSG00000008658	Gm41414	105246064	5220.59	-0.0121581	0.0865514	-0.140473	0.888286	0.948513	stable
ENSMUSG00000008668	Rps18	20084	32.9706	0.212142	0.227553	0.932274	0.351195	0.577374	stable
ENSMUSG00000008682	Rpl10	110954	4559.25	-0.201234	0.0749626	-2.68446	0.00726464	0.0476377	stable
ENSMUSG00000008683	Rps15a	267019	2527.86	-0.206229	0.0648347	-3.18085	0.00146843	0.0156192	stable
ENSMUSG00000008690	Ncaph2	52683	2267.06	0.0306555	0.0616766	0.497036	0.619164	0.787384	stable
ENSMUSG00000008730	Hipk1	15257	2228.89	-0.122498	0.0563489	-2.17393	0.0297107	0.122932	stable
ENSMUSG00000008734	Gprc5b	64297	3324.1	0.248382	0.0909632	2.73057	0.00632243	0.0432867	stable
ENSMUSG00000008763	Man1a2	17156	2092.64	-0.126983	0.065215	-1.94714	0.0515176	0.176262	stable
ENSMUSG00000008822	Acyp1	66204	262.422	-0.204357	0.108752	-1.8791	0.0602302	0.194326	stable
ENSMUSG00000008845	Cd163	93671	50.4184	0.364605	0.277891	1.31205	0.189505	0.401499	stable
ENSMUSG00000008855	Hdac5	15184	4449.4	-0.204834	0.101619	-2.0157	0.0438316	0.158936	stable
ENSMUSG00000008859	Rala	56044	1362.32	-0.214958	0.0797451	-2.69557	0.00702689	0.0465162	stable
ENSMUSG00000008892	Vdac3	22335	2401.66	-0.203633	0.0809557	-2.51536	0.011891	0.0661452	stable
ENSMUSG00000008958	Vps72	21427	578.033	-0.019126	0.0684148	-0.279559	0.779816	0.889354	stable
ENSMUSG00000008976	Gabpa	14390	310.259	-0.342188	0.0973459	-3.51517	0.000439465	0.00648907	stable
ENSMUSG00000008999	Bmp7	12162	371.673	0.147467	0.127662	1.15514	0.248033	0.471499	stable
ENSMUSG00000009013	Dynll1	56455	5212.28	-0.519619	0.123601	-4.20401	2.62229e-05	0.000834654	stable
ENSMUSG00000009030	Pdcl	67466	519.366	-0.279387	0.0724417	-3.85672	0.00011492	0.00254309	stable
ENSMUSG00000009035	Tmem184b	223693	2148.53	0.382338	0.0606527	6.30372	2.90589e-10	9.55754e-08	stable
ENSMUSG00000009073	Nf2	18016	2569.74	0.0337223	0.0650445	0.51845	0.604145	0.777201	stable
ENSMUSG00000009075	Cabp7	192650	382.098	0.148004	0.127119	1.1643	0.244304	0.467804	stable
ENSMUSG00000009076	Zmat5	67178	229.609	-0.108826	0.090561	-1.20168	0.229486	0.450547	stable
ENSMUSG00000009079	Ewsr1	14030	2675.83	0.070351	0.082114	0.856748	0.391584	0.612502	stable
ENSMUSG00000009090	Ap1b1	11764	4722.76	0.134295	0.0490887	2.73577	0.00622344	0.0428714	stable
ENSMUSG00000009092	Derl3	70377	29.8099	-0.109688	0.220219	-0.498086	0.618423	0.786999	stable
ENSMUSG00000009097	Tbx1	21380	40.0966	0.0519019	0.220899	0.234958	0.814242	0.908789	stable
ENSMUSG00000009112	Bcl2l13	94044	1213.91	0.0556707	0.0698183	0.797365	0.425239	0.640244	stable
ENSMUSG00000009207	Lnpk	69605	618.127	-0.15431	0.122728	-1.25734	0.208631	0.425068	stable
ENSMUSG00000009216	Fam163b	109349	4238.61	-0.030416	0.165816	-0.183432	0.854459	0.931792	stable
ENSMUSG00000009281	Rarres2	71660	55.6142	0.0834101	0.177647	0.469528	0.638692	0.799733	stable
ENSMUSG00000009291	Pttg1ip	108705	1432.65	0.0269158	0.0693527	0.388101	0.697942	0.840991	stable
ENSMUSG00000009292	Trpm2	28240	646.673	0.0323427	0.085324	0.379058	0.704645	0.844105	stable
ENSMUSG00000009293	Ube2g2	22213	1154.67	-0.187504	0.100226	-1.87081	0.0613712	0.196919	stable
ENSMUSG00000009356	Lpo	76113	17.0208	0.604769	0.312543	1.935	0.0529906	0.179605	stable
ENSMUSG00000009376	Met	17295	86.9712	-0.186143	0.241257	-0.771556	0.440378	0.653247	stable
ENSMUSG00000009378	Slc16a12	240638	51.7074	0.138646	0.241792	0.573412	0.566366	0.751275	stable
ENSMUSG00000009394	Syn2	20965	12924.4	-0.157859	0.0972851	-1.62264	0.104667	0.277358	stable
ENSMUSG00000009406	Elk1	13712	1611.84	0.235307	0.0515201	4.56728	4.94088e-06	0.00024376	stable
ENSMUSG00000009418	Nav1	215690	1813.21	-0.261992	0.128472	-2.0393	0.0414201	0.153204	stable
ENSMUSG00000009470	Tnpo1	238799	879.131	-0.241487	0.0783771	-3.08109	0.00206241	0.0196898	stable
ENSMUSG00000009471	Myod1	17927	13.0715	0.583659	0.304562	1.91639	0.0553159	0.184724	stable
ENSMUSG00000009535	Rnmt	67897	1085.13	-0.0297786	0.0509577	-0.584379	0.558965	0.745447	stable
ENSMUSG00000009545	Kcnq1	16535	12.6648	0.103134	0.354938	0.290568	0.771382	0.883883	stable
ENSMUSG00000009549	Srp14	20813	1446.95	-0.275233	0.0889039	-3.09585	0.0019625	0.0189734	stable
ENSMUSG00000017453	Pipox	19193	11.3526	1.19936	0.423673	2.83086	0.00464234	0.0354118	up
ENSMUSG00000009555	Cdk9	107951	1593.12	0.0685972	0.0670333	1.02333	0.306152	0.531614	stable
ENSMUSG00000009563	Tor2a	30933	434.94	0.0951731	0.0928284	1.02526	0.305241	0.530857	stable
ENSMUSG00000009566	Fpgs	14287	107.693	0.37038	0.132925	2.78639	0.00532988	0.0389416	stable
ENSMUSG00000009569	Mrtfb	239719	4892.73	-0.0445712	0.0820653	-0.543118	0.587048	0.766083	stable
ENSMUSG00000009575	Cbx5	12419	3994.06	-0.254028	0.0506147	-5.01886	5.19786e-07	4.23247e-05	stable
ENSMUSG00000009585	Apobec3	80287	81.0655	0.172615	0.170704	1.01119	0.311925	0.538351	stable
ENSMUSG00000009614	Sardh	192166	383.387	0.183021	0.0859714	2.12885	0.0332664	0.132334	stable
ENSMUSG00000009621	Vav2	22325	274.479	-0.052676	0.113192	-0.465367	0.641669	0.801727	stable
ENSMUSG00000009630	Ppp2cb	19053	2762.78	-0.0243593	0.0758765	-0.321039	0.748181	0.87014	stable
ENSMUSG00000009633	G0s2	14373	71.6154	-0.226011	0.142119	-1.59029	0.111769	0.289744	stable
ENSMUSG00000009640	Dmap1	66233	551.117	0.0463593	0.0812654	0.570468	0.56836	0.752877	stable
ENSMUSG00000009647	Mcu	215999	807.953	-0.0379395	0.0738846	-0.513496	0.607604	0.779738	stable
ENSMUSG00000009681	Bcr	110279	4188.39	0.17784	0.14819	1.20008	0.230107	0.451068	stable
ENSMUSG00000009687	Fxyd5	18301	281.391	-0.113398	0.110084	-1.03011	0.30296	0.528469	stable
ENSMUSG00000009731	Kcnd1	16506	286.756	0.410229	0.0882006	4.65109	3.30187e-06	0.000174718	stable
ENSMUSG00000009733	Tfcp2	21422	446.705	0.0570127	0.0848043	0.672285	0.501402	0.702047	stable
ENSMUSG00000009734	Pou6f2	218030	44.0139	0.336477	0.296676	1.13416	0.256729	0.480939	stable
ENSMUSG00000009739	Pou6f1	19009	3621.96	0.304321	0.147946	2.05697	0.0396886	0.149235	stable
ENSMUSG00000009741	Ubp1	22221	1052.87	-0.0275192	0.0709471	-0.387884	0.698102	0.840991	stable
ENSMUSG00000009772	Nuak2	74137	25.6265	0.195042	0.221686	0.879811	0.378962	0.600906	stable
ENSMUSG00000009828	Cilk1	56542	464.04	-0.0733959	0.0862122	-0.85134	0.394581	0.614921	stable
ENSMUSG00000009863	Sdhb	67680	2583.15	-0.155118	0.070733	-2.19301	0.0283063	0.119123	stable
ENSMUSG00000009876	Cox4i2	84682	47.3917	-0.338277	0.171762	-1.96946	0.0489007	0.170674	stable
ENSMUSG00000009894	Snap47	67826	8585.11	-0.0320204	0.0558275	-0.57356	0.566266	0.751275	stable
ENSMUSG00000009905	Kdsr	70750	688.512	-0.0513021	0.0592533	-0.86581	0.386595	0.608153	stable
ENSMUSG00000009907	Vps4b	20479	827.595	-0.0908892	0.0643364	-1.41272	0.157738	0.359938	stable
ENSMUSG00000009927	Rps25	75617	3320.88	-0.394153	0.0945912	-4.16691	3.08756e-05	0.000945086	stable
ENSMUSG00000009995	Tafazzin	66826	482.338	0.16543	0.0742844	2.22698	0.0259484	0.112674	stable
ENSMUSG00000010021	Kif19a	286942	84.824	0.338285	0.161141	2.09931	0.0357894	0.138933	stable
ENSMUSG00000010025	Aldh3a2	11671	958.785	-0.0498184	0.0628547	-0.792596	0.428013	0.642575	stable
ENSMUSG00000010044	Zmynd10	114602	23.5953	0.390837	0.28049	1.39341	0.163496	0.367734	stable
ENSMUSG00000010045	Tmem115	56395	754.794	0.0925018	0.0818498	1.13014	0.258417	0.482984	stable
ENSMUSG00000010047	Hyal2	15587	212.01	0.259579	0.0929827	2.79169	0.00524328	0.0385242	stable
ENSMUSG00000010048	Ifrd2	15983	108.025	0.317261	0.146424	2.16673	0.0302555	0.124419	stable
ENSMUSG00000010051	Hyal1	15586	51.5858	-0.215558	0.208939	-1.03168	0.302221	0.527754	stable
ENSMUSG00000010054	Tusc2	80385	1772.82	0.0299195	0.080804	0.370273	0.711179	0.847614	stable
ENSMUSG00000010057	Nprl2	56032	609.222	-0.0152103	0.0618742	-0.245827	0.805816	0.904162	stable
ENSMUSG00000010064	Slc38a3	76257	1749.46	0.494394	0.0921292	5.36631	8.03627e-08	9.76814e-06	stable
ENSMUSG00000010066	Cacna2d2	56808	822.691	0.513615	0.0970929	5.28994	1.2236e-07	1.38368e-05	stable
ENSMUSG00000010067	Rassf1	56289	141.227	-0.0464971	0.108764	-0.427506	0.669011	0.820335	stable
ENSMUSG00000010080	Epn3	71889	14.1057	0.540389	0.583052	0.926828	0.354016	0.579795	stable
ENSMUSG00000010086	Rnf112	22671	4382.61	0.298489	0.103475	2.88466	0.00391838	0.0314032	stable
ENSMUSG00000010095	Slc3a2	17254	2859.96	0.0540576	0.0590182	0.915949	0.359693	0.584132	stable
ENSMUSG00000010097	Nxf1	53319	861.273	0.0159911	0.0852921	0.187486	0.851279	0.93013	stable
ENSMUSG00000010110	Stx5a	56389	548.737	0.165842	0.0666856	2.48693	0.0128852	0.0699471	stable
ENSMUSG00000010122	Slc47a1	67473	157.844	-0.0814599	0.141643	-0.575109	0.565218	0.750495	stable
ENSMUSG00000010142	Tnfrsf13b	57916	37.4979	0.381905	0.186853	2.04388	0.0409654	0.152447	stable
ENSMUSG00000010154	Spire2	234857	404.115	0.0221248	0.0806063	0.27448	0.783716	0.891603	stable
ENSMUSG00000010175	Prox1	19130	150.348	0.121666	0.114808	1.05973	0.289268	0.514984	stable
ENSMUSG00000010277	Bltp2	72503	5770.22	0.152123	0.0821278	1.85227	0.0639868	0.202627	stable
ENSMUSG00000010290	AI597479	98404	672.192	-0.119944	0.0724553	-1.65542	0.0978403	0.266211	stable
ENSMUSG00000010307	Tmem86a	67893	441.18	0.406721	0.077788	5.22859	1.70808e-07	1.82492e-05	stable
ENSMUSG00000010311	Optc	269120	12.7284	-0.250026	0.329503	-0.758797	0.447974	0.659362	stable
ENSMUSG00000010358	Ifi35	70110	65.229	-0.398272	0.154643	-2.57543	0.0100116	0.0591108	stable
ENSMUSG00000010362	Rdm1	66599	99.4296	-0.153326	0.133682	-1.14695	0.251404	0.474859	stable
ENSMUSG00000010376	Nedd8	18002	1460.3	-0.461521	0.107044	-4.31152	1.62136e-05	0.000592521	stable
ENSMUSG00000010392	Gosr1	53334	953.829	-0.0214657	0.065036	-0.330059	0.741355	0.865705	stable
ENSMUSG00000010406	Mrpl52	68836	318.589	-0.458305	0.125132	-3.66256	0.000249711	0.00433159	stable
ENSMUSG00000010453	Kansl3	226976	1503.09	0.0583712	0.0723264	0.807052	0.419636	0.636238	stable
ENSMUSG00000010461	Eya4	14051	74.8334	0.475247	0.300329	1.58242	0.113553	0.292353	stable
ENSMUSG00000010476	Ebf3	13593	12.2163	0.391888	0.370695	1.05717	0.290434	0.51602	stable
ENSMUSG00000010505	Myt1	17932	100.434	0.210695	0.171052	1.23176	0.218038	0.436463	stable
ENSMUSG00000010517	Faf1	14084	678.784	-0.0237268	0.0677359	-0.350284	0.726125	0.856775	stable
ENSMUSG00000010529	Gm266	212539	62.2199	-0.131859	0.187621	-0.702793	0.482185	0.686427	stable
ENSMUSG00000010554	Mettl16	67493	562.163	-0.5342	0.0861017	-6.2043	5.49419e-10	1.73886e-07	stable
ENSMUSG00000010592	Dazl	13164	48.874	-0.0495421	0.188983	-0.262151	0.793205	0.897735	stable
ENSMUSG00000010607	Pigyl	66268	426.508	-0.175956	0.0942929	-1.86606	0.0620334	0.1982	stable
ENSMUSG00000010608	Rbm25	67039	1207.75	-0.287413	0.1063	-2.70378	0.00685553	0.0457235	stable
ENSMUSG00000010609	Psen2	19165	301.085	0.022593	0.0884453	0.255446	0.798379	0.900679	stable
ENSMUSG00000010660	Plcd1	18799	225.475	0.353925	0.116763	3.03114	0.00243635	0.0221984	stable
ENSMUSG00000010663	Fads1	76267	4758.26	-0.0394225	0.0545687	-0.722438	0.470025	0.677046	stable
ENSMUSG00000010721	Lmbr1	56873	639.437	-0.105982	0.07914	-1.33918	0.180514	0.3905	stable
ENSMUSG00000010751	Tnfrsf22	79202	29.998	0.0427838	0.205804	0.207886	0.835318	0.921034	stable
ENSMUSG00000010755	Cars1	27267	790.844	0.0460265	0.0548704	0.838822	0.401569	0.620937	stable
ENSMUSG00000010797	Wnt2	22413	78.4649	-0.10457	0.168167	-0.621821	0.53406	0.725632	stable
ENSMUSG00000010803	Gabra1	14394	6649.27	-0.004233	0.176857	-0.0239346	0.980905	0.992529	stable
ENSMUSG00000010825	Grid2ip	170935	28.1466	0.820872	0.317676	2.58399	0.00976637	0.0582371	stable
ENSMUSG00000041679	Fbxl9	234684	18.6698	1.18572	0.319249	3.7141	0.000203924	0.00379227	up
ENSMUSG00000010911	Apip	56369	174.768	-0.304463	0.120756	-2.52131	0.011692	0.0655488	stable
ENSMUSG00000010914	Pdhx	27402	895.996	-0.0798647	0.0639915	-1.24805	0.212012	0.429089	stable
ENSMUSG00000010936	Vac14	234729	595.944	0.19164	0.0763965	2.50849	0.0121248	0.0670119	stable
ENSMUSG00000011096	Akt1s1	67605	878.519	-0.0421293	0.0953844	-0.441679	0.658721	0.812874	stable
ENSMUSG00000011114	Tbrg1	21376	1093.57	0.079968	0.0791088	1.01086	0.312083	0.538457	stable
ENSMUSG00000011148	Adss1	11565	213.847	0.184467	0.124409	1.48275	0.138141	0.33079	stable
ENSMUSG00000011158	Brf1	72308	668.987	0.15772	0.0723061	2.18128	0.0291623	0.121292	stable
ENSMUSG00000011171	Vipr2	22355	14.9322	-0.100111	0.386089	-0.259294	0.795408	0.89919	stable
ENSMUSG00000011179	Odc1	18263	1308.18	0.135199	0.0764969	1.76738	0.0771652	0.229021	stable
ENSMUSG00000011254	Thg1l	66628	160.289	-0.0411186	0.12262	-0.335333	0.737374	0.863552	stable
ENSMUSG00000011256	Adam19	11492	389.927	-0.211547	0.089098	-2.37432	0.0175815	0.0870202	stable
ENSMUSG00000011257	Pabpc4	230721	1012.45	-0.011989	0.069639	-0.172159	0.863313	0.936386	stable
ENSMUSG00000011267	Zfp296	63872	34.0175	0.0151396	0.218518	0.069283	0.944764	0.974809	stable
ENSMUSG00000011306	Sugp1	70616	983.164	0.272876	0.0723278	3.77277	0.000161443	0.00323156	stable
ENSMUSG00000011382	Dhdh	71755	182.229	0.182897	0.119527	1.53018	0.125973	0.312538	stable
ENSMUSG00000011427	Zfp790	233056	268.286	-0.0943763	0.0856942	-1.10132	0.27076	0.496398	stable
ENSMUSG00000011589	Fsd1	240121	897.256	0.0569069	0.0697782	0.81554	0.414763	0.632074	stable
ENSMUSG00000011658	Fuz	70300	151.712	0.246504	0.146307	1.68484	0.0920192	0.256571	stable
ENSMUSG00000011751	Sptbn4	80297	3295.48	0.0640828	0.115751	0.553625	0.579835	0.761462	stable
ENSMUSG00000011752	Pgam1	18648	7337.7	0.0497664	0.0434731	1.14476	0.252307	0.475773	stable
ENSMUSG00000011831	Evi5	14020	820.92	-0.20674	0.101831	-2.03023	0.0423334	0.155281	stable
ENSMUSG00000011832	Evi5l	213027	2011.14	0.0293121	0.0791333	0.370415	0.711073	0.847548	stable
ENSMUSG00000011837	Snapc2	102209	624.178	0.225113	0.0793744	2.83609	0.00456696	0.0350761	stable
ENSMUSG00000011877	Git1	216963	12401	0.231009	0.0703425	3.28406	0.00102322	0.0118778	stable
ENSMUSG00000011884	Gltp	56356	788.01	0.277838	0.088204	3.14995	0.001633	0.0168641	stable
ENSMUSG00000011958	Bnip2	12175	449.673	-0.192896	0.0772812	-2.49603	0.0125594	0.0687567	stable
ENSMUSG00000011960	Ccnt1	12455	631.593	-0.16321	0.070939	-2.30071	0.0214079	0.0990563	stable
ENSMUSG00000012017	Scarf2	224024	144.158	0.28349	0.124059	2.28511	0.0223061	0.101619	stable
ENSMUSG00000012076	Brms1l	52592	1318.03	-0.167015	0.0613709	-2.7214	0.00650056	0.0440567	stable
ENSMUSG00000012114	Med15	94112	1371.66	0.209014	0.0671385	3.11318	0.00185083	0.0182408	stable
ENSMUSG00000012117	Dhdds	67422	1595.97	0.144192	0.076521	1.88435	0.0595173	0.192954	stable
ENSMUSG00000012123	Crybg2	230806	13.9335	0.622751	0.367595	1.69412	0.0902422	0.253704	stable
ENSMUSG00000012126	Ubxn11	67586	138.2	0.0833692	0.127704	0.652831	0.513865	0.711483	stable
ENSMUSG00000012296	Tjap1	74094	265.994	0.211173	0.119103	1.77303	0.0762242	0.227385	stable
ENSMUSG00000012405	Rpl15	66480	3590.36	-0.235782	0.0780426	-3.0212	0.00251775	0.0226659	stable
ENSMUSG00000012422	Tmem167	66074	810.923	-0.361312	0.0922538	-3.91651	8.98419e-05	0.00212707	stable
ENSMUSG00000012428	Steap4	117167	19.0385	-0.0112551	0.408789	-0.0275328	0.978035	0.991452	stable
ENSMUSG00000012429	Mplkip	66308	150.194	-0.0622232	0.107887	-0.576743	0.564113	0.749737	stable
ENSMUSG00000012443	Kif11	16551	20.7685	0.139912	0.281546	0.496944	0.619229	0.787384	stable
ENSMUSG00000012483	Rpa3	68240	84.1995	-0.129314	0.159175	-0.812401	0.416561	0.63395	stable
ENSMUSG00000012535	Tnpo3	320938	1192.9	-0.097974	0.0698955	-1.40172	0.160999	0.364091	stable
ENSMUSG00000012609	Ttll5	320244	628.177	0.199248	0.123923	1.60784	0.10787	0.282589	stable
ENSMUSG00000012640	Zfp715	69930	346.645	-0.0366883	0.0716508	-0.512043	0.608621	0.780505	stable
ENSMUSG00000012819	Cdh23	22295	20.3696	0.133524	0.256943	0.519664	0.603298	0.776469	stable
ENSMUSG00000012848	Rps5	20103	3552.6	-0.24413	0.0853522	-2.86026	0.0042329	0.0332721	stable
ENSMUSG00000013033	Adgrl1	330814	13114.3	0.101212	0.0781757	1.29468	0.195432	0.409056	stable
ENSMUSG00000013076	Amotl1	75723	590.26	-0.131294	0.0867614	-1.51327	0.13021	0.318481	stable
ENSMUSG00000013089	Etv5	104156	3048.39	-0.28735	0.0665889	-4.31529	1.59395e-05	0.00058892	stable
ENSMUSG00000013150	Gfod2	70575	583.965	-0.265649	0.0701975	-3.78431	0.000154133	0.00312633	stable
ENSMUSG00000013155	Enkd1	102124	123.242	0.127736	0.131147	0.973993	0.33006	0.556313	stable
ENSMUSG00000013160	Atp6v0d1	11972	6846.47	-0.00946028	0.0615809	-0.153624	0.877907	0.943309	stable
ENSMUSG00000013236	Ptprs	19280	9876.17	0.134264	0.0800686	1.67686	0.0935703	0.259154	stable
ENSMUSG00000013275	Slc41a1	98396	1610.49	0.152086	0.086421	1.75983	0.078437	0.231516	stable
ENSMUSG00000013367	Iglon5	210094	666.546	0.243193	0.0821467	2.96047	0.00307169	0.0262078	stable
ENSMUSG00000013419	Zbtb47	270210	2340.35	0.0615079	0.0916895	0.670828	0.50233	0.702584	stable
ENSMUSG00000013465	Nelfb	58202	1085.78	-0.0262517	0.0547493	-0.479489	0.631591	0.795308	stable
ENSMUSG00000013483	Card14	170720	10.5245	0.329717	0.413452	0.797473	0.425176	0.640221	stable
ENSMUSG00000013495	Tmem175	72392	560.72	0.389523	0.0722747	5.38949	7.06592e-08	8.78986e-06	stable
ENSMUSG00000013523	Bcas1	76960	2256.11	0.321819	0.158801	2.02656	0.0427077	0.156176	stable
ENSMUSG00000013539	Tango2	27883	1765.58	0.0307872	0.0734551	0.41913	0.675121	0.823881	stable
ENSMUSG00000013584	Aldh1a2	19378	275.94	-0.191148	0.16076	-1.18903	0.234428	0.455847	stable
ENSMUSG00000013593	Ndufs2	226646	4810.69	0.00228327	0.0554101	0.0412067	0.967131	0.985521	stable
ENSMUSG00000013622	Atraid	381629	887.541	0.0481561	0.0834604	0.576994	0.563944	0.749572	stable
ENSMUSG00000013629	Cad	69719	386.525	0.14866	0.115997	1.28159	0.199987	0.414401	stable
ENSMUSG00000013646	Sh3bp5l	79566	1115.63	-0.164572	0.0726815	-2.26429	0.0235563	0.105353	stable
ENSMUSG00000013662	Atad1	67979	1804.37	-0.109623	0.0694504	-1.57843	0.114467	0.293917	stable
ENSMUSG00000013663	Pten	19211	2337.72	-0.183811	0.077509	-2.37148	0.0177171	0.087269	stable
ENSMUSG00000013698	Pea15a	18611	12659.1	-0.145114	0.0833829	-1.74033	0.0818007	0.237721	stable
ENSMUSG00000013701	Timm23	53600	832.344	-0.121257	0.116004	-1.04528	0.295895	0.521869	stable
ENSMUSG00000013707	Tnfaip8l2	69769	57.1026	0.0460528	0.18762	0.245458	0.806102	0.904162	stable
ENSMUSG00000013736	Trnt1	70047	690.722	-0.149303	0.111204	-1.34261	0.179397	0.389189	stable
ENSMUSG00000013766	Ly6g6e	70274	23.9123	-0.00586471	0.258929	-0.0226499	0.98193	0.99276	stable
ENSMUSG00000013787	Ehmt2	110147	4759.63	-0.00155592	0.0912919	-0.0170434	0.986402	0.994742	stable
ENSMUSG00000013822	Elof1	66126	880.871	-0.281865	0.0721898	-3.9045	9.44201e-05	0.00219973	stable
ENSMUSG00000013833	Med16	216154	1650.9	0.209266	0.0827207	2.52979	0.0114132	0.0645887	stable
ENSMUSG00000013846	St3gal1	20442	769.789	0.00116485	0.123738	0.00941389	0.992489	0.996983	stable
ENSMUSG00000013858	Tmem259	216157	2430.9	0.205126	0.0668248	3.06961	0.00214341	0.02021	stable
ENSMUSG00000013878	Rnf170	77733	426.274	-0.121867	0.110017	-1.10771	0.267987	0.493599	stable
ENSMUSG00000013921	Clip3	76686	12940.5	0.153674	0.0586087	2.62203	0.00874073	0.0540225	stable
ENSMUSG00000013973	Dedd	21945	107.916	0.102433	0.13153	0.778779	0.43611	0.649543	stable
ENSMUSG00000013997	Nit1	27045	555.905	0.0534805	0.0716137	0.746791	0.45519	0.664695	stable
ENSMUSG00000014039	Prdm15	114604	263.144	-0.108162	0.0895118	-1.20835	0.226913	0.447739	stable
ENSMUSG00000014074	Rnf168	70238	723.059	-0.186566	0.0688335	-2.71039	0.00672031	0.0451448	stable
ENSMUSG00000014075	Dynlt2b	66061	111.556	-0.1074	0.114673	-0.936581	0.348974	0.574849	stable
ENSMUSG00000014077	Chp1	56398	3946.02	-0.058447	0.0781027	-0.748335	0.454258	0.664192	stable
ENSMUSG00000014158	Trpv4	63873	46.5095	0.404802	0.34917	1.15933	0.246324	0.470061	stable
ENSMUSG00000014164	Klhl3	100503085	1331.85	-0.324919	0.11194	-2.9026	0.00370073	0.0300465	stable
ENSMUSG00000014177	Tvp23b	67510	451.73	-0.294338	0.0851485	-3.45676	0.00054671	0.00760321	stable
ENSMUSG00000014195	Dnajc7	56354	2194.59	-0.111644	0.0660863	-1.68937	0.091148	0.255219	stable
ENSMUSG00000014226	Cacybp	12301	1186.14	-0.470206	0.132005	-3.56204	0.000367983	0.0056733	stable
ENSMUSG00000014232	Cluap1	76779	293.618	-0.240179	0.1225	-1.96065	0.0499203	0.173081	stable
ENSMUSG00000014243	Zswim7	69747	142.85	0.00859497	0.114751	0.0749011	0.940293	0.972529	stable
ENSMUSG00000014245	Pigl	327942	85.2	0.254633	0.134591	1.8919	0.0585037	0.191054	stable
ENSMUSG00000014294	Ndufa2	17991	990.075	-0.558657	0.113318	-4.92999	8.22331e-07	5.92008e-05	stable
ENSMUSG00000014301	Pam16	66449	419.746	-0.295395	0.0920254	-3.20993	0.00132768	0.0144802	stable
ENSMUSG00000014303	Glis2	83396	264.948	0.157537	0.104648	1.50539	0.132223	0.321622	stable
ENSMUSG00000014313	Cox6c	12864	3044.98	-0.517119	0.107755	-4.79901	1.59455e-06	0.000100176	stable
ENSMUSG00000014329	Bicc1	83675	102.645	-0.0915449	0.197309	-0.463967	0.642671	0.802514	stable
ENSMUSG00000014349	Ube2z	268470	2607.21	-0.0455172	0.0522773	-0.870688	0.383924	0.60617	stable
ENSMUSG00000014353	Tmem87b	72477	634.255	0.0141869	0.0709494	0.199958	0.841514	0.925367	stable
ENSMUSG00000014355	Anapc1	17222	1320.12	0.150987	0.0793821	1.90203	0.0571677	0.188171	stable
ENSMUSG00000014361	Mertk	17289	938.471	0.0978277	0.107946	0.906269	0.364794	0.589731	stable
ENSMUSG00000014402	Tsg101	22088	1482.26	-0.0447845	0.0835246	-0.536183	0.591832	0.769207	stable
ENSMUSG00000014418	Hps5	246694	219.431	0.14812	0.104443	1.4182	0.156133	0.357931	stable
ENSMUSG00000014426	Map3k4	26407	867.61	-0.00227268	0.0891536	-0.0254918	0.979663	0.992188	stable
ENSMUSG00000014444	Piezo1	234839	121.896	0.513811	0.20168	2.54766	0.0108448	0.0626178	stable
ENSMUSG00000014470	Rnf166	68718	673.769	0.119703	0.0961906	1.24443	0.21334	0.430684	stable
ENSMUSG00000014496	Ankrd28	105522	1059.64	0.19331	0.0638042	3.02973	0.00244772	0.0222778	stable
ENSMUSG00000014498	Ankrd52	237615	1071.83	0.00406602	0.162527	0.0250175	0.980041	0.992265	stable
ENSMUSG00000014503	Pkd2l2	53871	360.712	-0.112127	0.123549	-0.907549	0.364117	0.589204	stable
ENSMUSG00000014504	Srp19	66384	513.232	-0.331207	0.109184	-3.03349	0.00241743	0.022065	stable
ENSMUSG00000014547	Wdfy2	268752	403.595	-0.0441071	0.0961256	-0.458849	0.646343	0.804921	stable
ENSMUSG00000014550	Rbsn	78287	1087.77	0.0266865	0.0891879	0.299216	0.764775	0.879602	stable
ENSMUSG00000014551	Mrps25	64658	603.052	-0.28443	0.0969205	-2.93468	0.00333894	0.0277953	stable
ENSMUSG00000014554	Dguok	27369	239.324	0.00266176	0.10495	0.0253621	0.979766	0.992188	stable
ENSMUSG00000014592	Camta1	100072	4188.43	0.132606	0.114309	1.16007	0.246021	0.469697	stable
ENSMUSG00000014599	Csf1	12977	472.145	0.0840681	0.0920927	0.912864	0.361314	0.586196	stable
ENSMUSG00000014601	Strip1	229707	1679.39	-0.084145	0.0612568	-1.37364	0.169552	0.375752	stable
ENSMUSG00000014602	Kif1a	16560	26392	0.0815187	0.0958014	0.850913	0.394818	0.61509	stable
ENSMUSG00000014603	Alx3	11694	30.7302	0.173244	0.231523	0.748281	0.454291	0.664192	stable
ENSMUSG00000014606	Slc25a11	67863	2258.22	0.149247	0.0846126	1.76389	0.0777509	0.230057	stable
ENSMUSG00000014633	Cmc2	66531	238.793	-0.161021	0.102632	-1.56892	0.116667	0.297292	stable
ENSMUSG00000014668	Chfr	231600	402.528	-0.122246	0.101544	-1.20387	0.228639	0.450087	stable
ENSMUSG00000014748	Tex261	21766	1055.96	-0.0196769	0.0532247	-0.369695	0.711609	0.847824	stable
ENSMUSG00000014763	Fam120b	67544	1143.4	-0.0928755	0.0702732	-1.32163	0.18629	0.397359	stable
ENSMUSG00000014767	Tbp	21374	373.141	-0.12154	0.0739655	-1.6432	0.100341	0.270165	stable
ENSMUSG00000014769	Psmb1	19170	2467.63	-0.199443	0.0825857	-2.41498	0.0157363	0.0806231	stable
ENSMUSG00000014773	Dll1	13388	121.436	0.0139911	0.195654	0.0715094	0.942992	0.9738	stable
ENSMUSG00000014776	Nol3	78688	469.756	0.135525	0.0707006	1.91688	0.0552527	0.184637	stable
ENSMUSG00000014778	Fhod1	234686	85.3046	0.193355	0.199226	0.970531	0.331782	0.557923	stable
ENSMUSG00000014782	Plekhg4	102075	16.742	-0.0189513	0.357679	-0.0529842	0.957745	0.980722	stable
ENSMUSG00000014786	Slc9a5	277973	659.174	0.138842	0.0793646	1.74942	0.0802181	0.234667	stable
ENSMUSG00000014791	Elmo3	234683	58.7835	0.395976	0.179881	2.20132	0.0277134	0.117598	stable
ENSMUSG00000014813	Stc1	20855	88.2556	-0.373157	0.188894	-1.97548	0.0482134	0.169332	stable
ENSMUSG00000014837	Matcap1	74356	319.974	-0.0257523	0.114823	-0.224278	0.822541	0.913603	stable
ENSMUSG00000014846	Tppp3	67971	615.731	-0.196769	0.131821	-1.49269	0.135518	0.326794	stable
ENSMUSG00000014850	Msh3	17686	280.775	-0.0946732	0.0944061	-1.00283	0.315943	0.542848	stable
ENSMUSG00000014852	Adamts13	279028	24.6724	-0.379949	0.259334	-1.46509	0.142896	0.338764	stable
ENSMUSG00000014856	Tmem208	66320	375.149	-0.2935	0.119647	-2.45305	0.014165	0.0749302	stable
ENSMUSG00000014859	E2f4	104394	658.568	0.18517	0.0695108	2.6639	0.00772404	0.0496916	stable
ENSMUSG00000014867	Surf4	20932	1856.71	-0.0765497	0.0641933	-1.19249	0.23307	0.45425	stable
ENSMUSG00000014873	Surf2	20931	443.775	0.162602	0.0744587	2.18379	0.0289777	0.120823	stable
ENSMUSG00000014905	Dnajb9	27362	902.132	-0.132689	0.0876384	-1.51405	0.130013	0.318139	stable
ENSMUSG00000014907	Naf1	234344	326.96	-0.0858077	0.0880676	-0.974339	0.329888	0.556135	stable
ENSMUSG00000014932	Yes1	22612	152.839	-0.106877	0.0962425	-1.1105	0.266785	0.492576	stable
ENSMUSG00000014956	Ppp1cb	19046	6023.75	-0.294756	0.0597309	-4.93472	8.02643e-07	5.82837e-05	stable
ENSMUSG00000014959	Gorasp2	70231	2271.51	0.094467	0.0489287	1.93071	0.0535193	0.180903	stable
ENSMUSG00000014980	Tsen15	66637	384.83	-0.124561	0.0812721	-1.53265	0.125363	0.311733	stable
ENSMUSG00000015002	Efr3a	76740	2175.65	-0.13159	0.129577	-1.01554	0.309849	0.536092	stable
ENSMUSG00000015013	Trappc2l	59005	712.877	-0.382561	0.108187	-3.53612	0.000406055	0.00610319	stable
ENSMUSG00000015016	Acsf3	257633	387.099	0.309722	0.0917071	3.3773	0.000732012	0.00948946	stable
ENSMUSG00000015023	Ddx19a	13680	475.735	-0.065998	0.0720009	-0.916628	0.359338	0.583893	stable
ENSMUSG00000015027	Galns	50917	151.051	0.171856	0.163871	1.04873	0.294302	0.520302	stable
ENSMUSG00000015053	Gata2	14461	146.47	0.16995	0.114669	1.48209	0.138317	0.331068	stable
ENSMUSG00000015083	C8g	69379	31.3843	0.183369	0.230706	0.794819	0.426719	0.64161	stable
ENSMUSG00000015085	Entpd2	12496	159.613	0.0714388	0.108989	0.655468	0.512167	0.710242	stable
ENSMUSG00000015087	Rabl6	227624	4091.48	0.0316397	0.0503236	0.628725	0.529529	0.722316	stable
ENSMUSG00000015090	Ptgds	19215	20098.9	-0.301769	0.157761	-1.91282	0.0557706	0.185457	stable
ENSMUSG00000015092	Edf1	59022	1963.15	-0.353507	0.11648	-3.03491	0.0024061	0.0220065	stable
ENSMUSG00000015093	Clic3	69454	16.2256	0.520597	0.313497	1.66061	0.0967916	0.264398	stable
ENSMUSG00000015094	Npdc1	18146	4664.95	0.0994196	0.0494471	2.01063	0.044365	0.160073	stable
ENSMUSG00000015095	Fbxw5	30839	2247.74	0.288149	0.0587104	4.90797	9.2024e-07	6.48576e-05	stable
ENSMUSG00000015112	Slc25a13	50799	35.7187	0.557702	0.236205	2.36109	0.0182212	0.089005	stable
ENSMUSG00000015120	Ube2i	22196	3547.48	0.0229123	0.0674923	0.339481	0.734248	0.861778	stable
ENSMUSG00000015126	Tsr3	68327	347.127	-0.0507079	0.092072	-0.550742	0.581811	0.762802	stable
ENSMUSG00000015127	Unkl	74154	348.974	0.266311	0.150267	1.77225	0.0763526	0.227687	stable
ENSMUSG00000015133	Lrrk1	233328	156.276	-0.00718296	0.170426	-0.0421471	0.966381	0.985144	stable
ENSMUSG00000015134	Aldh1a3	56847	22.718	-0.0891064	0.301895	-0.295157	0.767874	0.881912	stable
ENSMUSG00000015143	Actn1	109711	1843.69	-0.0346562	0.116791	-0.296737	0.766667	0.881189	stable
ENSMUSG00000015149	Sirt2	64383	2865.92	0.210063	0.0700088	3.00052	0.00269516	0.0238442	stable
ENSMUSG00000015165	Hnrnpl	15388	4339.92	0.18019	0.0582695	3.09235	0.00198577	0.0191103	stable
ENSMUSG00000015176	Nolc1	70769	1437.46	0.0323274	0.057193	0.565233	0.571915	0.754843	stable
ENSMUSG00000015189	Casd1	213819	1195.88	-0.113902	0.052661	-2.16293	0.0305464	0.125277	stable
ENSMUSG00000015202	Cnksr3	215748	126.05	0.0573733	0.114282	0.502031	0.615646	0.785683	stable
ENSMUSG00000015214	Mtmr1	53332	776.752	-0.248911	0.0681625	-3.65173	0.000260479	0.00447945	stable
ENSMUSG00000015217	Hmgb3	15354	542.571	0.177263	0.0912789	1.94199	0.0521382	0.177613	stable
ENSMUSG00000015222	Map2	17756	17136.4	-0.181897	0.059491	-3.05756	0.00223147	0.0208295	stable
ENSMUSG00000015224	Cyp2j9	74519	547.915	0.0967219	0.132476	0.730106	0.465325	0.673224	stable
ENSMUSG00000015243	Abca1	11303	533.141	0.252834	0.123667	2.04447	0.0409068	0.152381	stable
ENSMUSG00000015247	Nipsnap3b	66536	247.33	0.00988268	0.0967105	0.102188	0.918607	0.963304	stable
ENSMUSG00000015289	Lage3	66192	219.72	-0.0431834	0.106963	-0.403722	0.686417	0.832415	stable
ENSMUSG00000015290	Ubl4a	27643	1843.78	-0.0583321	0.0630745	-0.924813	0.355063	0.580327	stable
ENSMUSG00000015290	Gm44504	100169864	1843.78	-0.0583321	0.0630745	-0.924813	0.355063	0.580327	stable
ENSMUSG00000015291	Gdi1	14567	13880.5	-0.0350852	0.070984	-0.494269	0.621116	0.788496	stable
ENSMUSG00000015305	Sash1	70097	1407.02	0.0734447	0.0729391	1.00693	0.313967	0.540652	stable
ENSMUSG00000015312	Gadd45b	17873	367.994	-0.31221	0.175517	-1.77881	0.0752716	0.225465	stable
ENSMUSG00000015335	Zdhhc12	66220	104.459	0.311264	0.136406	2.28189	0.022496	0.102124	stable
ENSMUSG00000015337	Endog	13804	196.012	0.230202	0.11532	1.9962	0.0459116	0.16403	stable
ENSMUSG00000015340	Cybb	13058	19.4756	1.04416	0.440039	2.37287	0.0176503	0.0871545	stable
ENSMUSG00000015341	Golga7	57437	1703.23	-0.0257212	0.105946	-0.242777	0.808178	0.904682	stable
ENSMUSG00000015341	Gm6829	628040	1703.23	-0.0257212	0.105946	-0.242777	0.808178	0.904682	stable
ENSMUSG00000015342	Xk	22439	384.365	-0.065542	0.11624	-0.563848	0.572858	0.755197	stable
ENSMUSG00000017868	Sgk2	27219	30.5712	1.17341	0.229635	5.1099	3.22337e-07	2.98723e-05	up
ENSMUSG00000015355	Cd48	12506	17.1605	0.103023	0.32273	0.319222	0.749558	0.870712	stable
ENSMUSG00000015357	Clpx	270166	525.131	-0.0256756	0.0829291	-0.309609	0.756858	0.875072	stable
ENSMUSG00000015363	Trabd	67976	364.773	-0.0648562	0.0816828	-0.794001	0.427195	0.642094	stable
ENSMUSG00000015377	Dennd6b	69440	542.964	0.0565202	0.12119	0.466378	0.640945	0.801129	stable
ENSMUSG00000015396	Cd83	12522	308.724	-0.0705653	0.126006	-0.560014	0.57547	0.757211	stable
ENSMUSG00000015405	Ace2	70008	47.5024	-0.134623	0.174217	-0.772729	0.439683	0.652792	stable
ENSMUSG00000015461	Atf6b	12915	1374.18	-0.155788	0.0844935	-1.84379	0.0652141	0.205119	stable
ENSMUSG00000015467	Egfl8	81701	17.9341	0.171798	0.272732	0.629916	0.528749	0.722082	stable
ENSMUSG00000015468	Notch4	18132	198.589	0.0918578	0.110128	0.834101	0.404224	0.622801	stable
ENSMUSG00000015474	Ppt2	54397	274.381	-0.244621	0.120195	-2.03521	0.0418297	0.154074	stable
ENSMUSG00000015476	Prrt1	260297	3153.58	0.228604	0.0768077	2.97632	0.00291734	0.0252505	stable
ENSMUSG00000015478	Rnf5	54197	847.213	-0.373446	0.104643	-3.56875	0.000358687	0.00557094	stable
ENSMUSG00000015484	Fam163a	329274	293.205	-0.00605787	0.100055	-0.0605454	0.951721	0.978051	stable
ENSMUSG00000015488	Cacfd1	381356	916.374	-0.183442	0.0582194	-3.15087	0.00162783	0.0168318	stable
ENSMUSG00000015501	Hivep2	15273	4806.64	-0.0754588	0.118746	-0.635465	0.525125	0.719924	stable
ENSMUSG00000015522	Arnt	11863	485.203	-0.0320947	0.0896992	-0.357803	0.720491	0.852774	stable
ENSMUSG00000015536	Mocs2	17434	824.651	-0.233663	0.0827568	-2.82349	0.00475037	0.0360556	stable
ENSMUSG00000015542	Nat9	66176	296.921	-0.12127	0.0923878	-1.31262	0.189311	0.401301	stable
ENSMUSG00000015568	Lpl	16956	497.015	0.16982	0.196164	0.865703	0.386653	0.608188	stable
ENSMUSG00000015575	Atp6v0e	11974	380.351	-0.211778	0.0918925	-2.30463	0.0211875	0.0984213	stable
ENSMUSG00000015597	Zfp318	57908	791.638	0.10599	0.0829726	1.2774	0.20146	0.416424	stable
ENSMUSG00000015599	Ttbk1	106763	4933.64	0.0106555	0.0952205	0.111903	0.9109	0.959282	stable
ENSMUSG00000015605	Srf	20807	1157.7	0.0385089	0.119812	0.32141	0.747899	0.870024	stable
ENSMUSG00000015647	Lama5	16776	202.227	0.455096	0.138841	3.27782	0.00104611	0.0120601	stable
ENSMUSG00000015653	Steap2	74051	179.902	-0.214328	0.176337	-1.21545	0.224195	0.444264	stable
ENSMUSG00000015656	Hspa8	15481	40243.4	-0.299394	0.0658704	-4.5452	5.48826e-06	0.000260793	stable
ENSMUSG00000015659	Serac1	321007	227.299	-0.24014	0.123427	-1.9456	0.0517023	0.176738	stable
ENSMUSG00000015668	Pdzd11	72621	630.227	-0.114267	0.0825974	-1.38342	0.166536	0.371571	stable
ENSMUSG00000015671	Psma2	19166	1626.15	-0.20164	0.0709125	-2.8435	0.0044621	0.0345555	stable
ENSMUSG00000015672	Mrpl32	75398	324.14	-0.255202	0.109052	-2.34018	0.0192743	0.0924791	stable
ENSMUSG00000015697	Setdb1	84505	659.797	0.00656498	0.0726484	0.0903665	0.927996	0.967071	stable
ENSMUSG00000015709	Arnt2	11864	7067.89	0.166236	0.0822373	2.02141	0.043237	0.157425	stable
ENSMUSG00000015711	Prune1	229589	803.802	0.106957	0.064391	1.66106	0.0967023	0.264398	stable
ENSMUSG00000015714	Cers2	76893	946.177	0.186848	0.102376	1.82512	0.0679836	0.210982	stable
ENSMUSG00000015733	Capza2	12343	4737.34	-0.146768	0.0834157	-1.75948	0.0784958	0.231608	stable
ENSMUSG00000015745	Plekho1	67220	1141.94	0.149723	0.110628	1.35338	0.175933	0.384674	stable
ENSMUSG00000015747	Vps45	22365	909.31	-0.0748432	0.0737777	-1.01444	0.310372	0.536835	stable
ENSMUSG00000015748	Prpf3	70767	324.009	-0.287353	0.0881907	-3.25832	0.00112076	0.0127196	stable
ENSMUSG00000015749	Anp32e	66471	2295.13	-0.156651	0.0695477	-2.25242	0.0242957	0.107663	stable
ENSMUSG00000015750	Aph1a	226548	790.099	-0.0340693	0.0702873	-0.484715	0.627878	0.793135	stable
ENSMUSG00000015755	Tab2	68652	1188.26	-0.0399999	0.0627113	-0.637842	0.523577	0.718886	stable
ENSMUSG00000015757	Ppil4	67418	529.55	-0.370452	0.114331	-3.24017	0.00119457	0.0133318	stable
ENSMUSG00000015759	Cnih1	12793	1557.83	-0.136248	0.100364	-1.35754	0.17461	0.382861	stable
ENSMUSG00000015766	Eps8	13860	683.162	-0.0627336	0.0582138	-1.07764	0.281194	0.507068	stable
ENSMUSG00000015776	Med22	20933	839.036	-0.0115409	0.0589151	-0.19589	0.844696	0.926924	stable
ENSMUSG00000015790	Surf1	20930	1088.89	0.00809933	0.0850739	0.0952034	0.924153	0.965119	stable
ENSMUSG00000015804	Med28	66999	1298.75	-0.193048	0.0772206	-2.49995	0.0124211	0.0682004	stable
ENSMUSG00000015806	Qdpr	110391	2251.21	0.227703	0.122018	1.86614	0.0620214	0.198199	stable
ENSMUSG00000015829	Tnr	21960	2990.72	-0.0515352	0.123647	-0.416792	0.67683	0.824958	stable
ENSMUSG00000015837	Sqstm1	18412	11776.5	0.041358	0.0424269	0.974804	0.329657	0.555969	stable
ENSMUSG00000015839	Nfe2l2	18024	371.07	0.0319558	0.0877018	0.364369	0.715583	0.849884	stable
ENSMUSG00000015843	Rxrg	20183	982.721	0.408991	0.476712	0.857941	0.390925	0.612096	stable
ENSMUSG00000015846	Rxra	20181	824.703	-0.0196588	0.0759663	-0.258784	0.795802	0.899305	stable
ENSMUSG00000097906	Gm9625	674597	13.5582	1.16188	0.350786	3.31222	0.000925577	0.0111375	up
ENSMUSG00000015852	Fcrl2	80891	814.164	0.253493	0.102603	2.47063	0.0134877	0.0724439	stable
ENSMUSG00000015869	Prpsap1	67763	791.566	-0.0443343	0.0615424	-0.720386	0.471287	0.678165	stable
ENSMUSG00000015879	Fam184b	58227	97.456	0.293499	0.162291	1.80847	0.0705326	0.215621	stable
ENSMUSG00000015882	Lcorl	209707	186.02	-0.0665618	0.152652	-0.436037	0.66281	0.816086	stable
ENSMUSG00000015889	Lta4h	16993	687.776	0.0704492	0.0633534	1.112	0.266137	0.491866	stable
ENSMUSG00000015932	Dstn	56431	3373.12	-0.133913	0.0832451	-1.60866	0.10769	0.282237	stable
ENSMUSG00000015937	Macroh2a1	26914	1465.1	-0.0952104	0.0749806	-1.2698	0.204156	0.41967	stable
ENSMUSG00000015942	Gtf2ird2	114674	361.545	0.23682	0.0833983	2.83963	0.00451664	0.034838	stable
ENSMUSG00000015943	Bola1	69168	188.282	-0.15775	0.116281	-1.35663	0.174898	0.383145	stable
ENSMUSG00000015944	Castor2	80909	3815.32	-0.303386	0.0636908	-4.76342	1.9034e-06	0.00011568	stable
ENSMUSG00000015947	Fcgr1	14129	125.679	-0.138161	0.147122	-0.93909	0.347684	0.573739	stable
ENSMUSG00000015950	Ncf1	17969	174.829	0.150424	0.119664	1.25705	0.208737	0.425179	stable
ENSMUSG00000015961	Adss2	11566	1441.3	-0.113482	0.0612776	-1.85193	0.0640364	0.202714	stable
ENSMUSG00000015966	Il17rb	50905	23.8466	0.242841	0.245319	0.989899	0.322223	0.549526	stable
ENSMUSG00000015968	Cacna1d	12289	635.411	0.363053	0.142572	2.54646	0.0108823	0.0627435	stable
ENSMUSG00000015970	Chdh	218865	71.8245	-0.0110412	0.231828	-0.0476266	0.962014	0.98205	stable
ENSMUSG00000015971	Actr8	56249	1083.87	0.00909417	0.0499966	0.181896	0.855665	0.932432	stable
ENSMUSG00000015980	Lrrc27	76612	149.035	0.0613348	0.138557	0.442669	0.658005	0.812319	stable
ENSMUSG00000015981	Stk32c	57740	5818.53	-0.115465	0.13814	-0.835856	0.403236	0.622023	stable
ENSMUSG00000015994	Fnta	14272	1042.98	-0.0914328	0.0710501	-1.28688	0.198137	0.412269	stable
ENSMUSG00000016018	Mtrex	72198	960.065	-0.162799	0.0769476	-2.11572	0.034369	0.13549	stable
ENSMUSG00000016024	Lbp	16803	84.2223	-0.0236624	0.459428	-0.0515041	0.958924	0.981412	stable
ENSMUSG00000016028	Celsr1	12614	150.617	0.414267	0.173784	2.3838	0.017135	0.0856954	stable
ENSMUSG00000016087	Fli1	14247	108.397	0.0748375	0.128299	0.583304	0.559689	0.746102	stable
ENSMUSG00000016128	Stard13	243362	197.397	-0.0604273	0.117145	-0.515833	0.605971	0.778654	stable
ENSMUSG00000016150	Tenm1	23963	319.655	-0.239582	0.189964	-1.2612	0.207238	0.423388	stable
ENSMUSG00000016179	Camk1g	215303	645.028	-0.394958	0.087342	-4.52197	6.12672e-06	0.000282445	stable
ENSMUSG00000016181	Utp25	215193	347.022	0.024999	0.0969544	0.257842	0.796529	0.899689	stable
ENSMUSG00000016194	Hsd11b1	15483	302.018	0.35111	0.22458	1.56341	0.117957	0.299336	stable
ENSMUSG00000016200	Syt14	329324	278.892	-0.149813	0.0966693	-1.54975	0.121202	0.304713	stable
ENSMUSG00000016206	H2-M3	14991	71.336	-0.206133	0.162762	-1.26647	0.205346	0.420959	stable
ENSMUSG00000016239	Lonrf3	74365	48.5847	-0.488775	0.286906	-1.70361	0.0884549	0.250512	stable
ENSMUSG00000089997	Cfap92	613264	11.2939	1.15203	0.365816	3.1492	0.00163716	0.0168684	up
ENSMUSG00000016253	Nelfcd	57314	885.505	0.00881194	0.0671201	0.131286	0.895549	0.951961	stable
ENSMUSG00000016256	Ctsz	64138	953.562	0.186746	0.0737208	2.53315	0.0113042	0.0641244	stable
ENSMUSG00000016257	Prelid3b	66390	955.009	-0.0452158	0.0887714	-0.509351	0.610506	0.781787	stable
ENSMUSG00000016262	Sertad4	214791	425.434	0.289006	0.1174	2.46171	0.0138275	0.0737124	stable
ENSMUSG00000016308	Ube2a	22209	900.539	-0.26698	0.0753387	-3.54372	0.000394517	0.00596952	stable
ENSMUSG00000016319	Slc25a5	11740	5133.22	-0.0652354	0.0758559	-0.859991	0.389794	0.611403	stable
ENSMUSG00000016344	Ppdpf	66496	739.118	-0.278899	0.104113	-2.67881	0.00738845	0.0482796	stable
ENSMUSG00000016346	Kcnq2	16536	8568.93	0.0921288	0.0800333	1.15113	0.249678	0.472998	stable
ENSMUSG00000016349	Eef1a2	13628	36582.5	0.0342255	0.0528935	0.647066	0.517589	0.714807	stable
ENSMUSG00000016356	Col20a1	73368	66.8771	-0.0775523	0.157698	-0.491778	0.622876	0.78967	stable
ENSMUSG00000016382	Pls3	102866	3290.35	-0.198304	0.0905791	-2.18929	0.0285755	0.119569	stable
ENSMUSG00000016386	Mpped2	77015	712.542	0.152309	0.0965403	1.57767	0.114641	0.294198	stable
ENSMUSG00000016409	Nkap	67050	235.537	-0.220367	0.0902088	-2.44285	0.0145716	0.0764302	stable
ENSMUSG00000000120	Ngfr	18053	45.8433	1.14908	0.343262	3.34754	0.00081531	0.0102115	up
ENSMUSG00000016477	E2f3	13557	606.083	-0.0676604	0.0681214	-0.993233	0.320597	0.547827	stable
ENSMUSG00000016481	Cr1l	12946	403.437	-0.255195	0.0770654	-3.31141	0.000928272	0.0111459	stable
ENSMUSG00000016487	Ppfibp1	67533	658.651	-0.363506	0.120985	-3.00456	0.00265962	0.0235796	stable
ENSMUSG00000016493	Cd46	17221	28.0702	0.628834	0.320015	1.96502	0.0494125	0.171924	stable
ENSMUSG00000016494	Cd34	12490	1416.44	0.420434	0.292458	1.43759	0.150551	0.349963	stable
ENSMUSG00000016495	Plgrkt	67759	164.752	-0.115364	0.105374	-1.09481	0.2736	0.499659	stable
ENSMUSG00000016496	Cd274	60533	50.626	0.26924	0.236641	1.13776	0.255222	0.479084	stable
ENSMUSG00000016503	Gtf3a	66596	197.267	0.0473869	0.124397	0.380933	0.703253	0.843502	stable
ENSMUSG00000016510	Mtif3	76366	274.051	0.119877	0.0943224	1.27093	0.203753	0.419408	stable
ENSMUSG00000016520	Lnx2	140887	178.581	0.0652896	0.123095	0.530399	0.595835	0.771719	stable
ENSMUSG00000016526	Dyrk3	226419	255.055	-0.105904	0.109894	-0.963694	0.3352	0.561758	stable
ENSMUSG00000016528	Mapkapk2	17164	777.117	-0.0559412	0.0749716	-0.746166	0.455567	0.66513	stable
ENSMUSG00000016534	Lamp2	16784	1529.11	-0.175152	0.0956961	-1.8303	0.0672051	0.209528	stable
ENSMUSG00000016541	Atxn10	54138	5205.46	-0.0883109	0.0798034	-1.10661	0.268464	0.493956	stable
ENSMUSG00000016552	Foxred2	239554	367.84	0.387845	0.0982738	3.94657	7.9278e-05	0.00192726	stable
ENSMUSG00000016554	Eif3d	55944	994.827	0.0825424	0.0581176	1.42027	0.15553	0.357025	stable
ENSMUSG00000016559	H3f3b	15081	3052.46	-0.0911412	0.0618512	-1.47356	0.140601	0.334959	stable
ENSMUSG00000016619	Nup50	18141	857.89	-0.172228	0.0569044	-3.02661	0.00247311	0.0224586	stable
ENSMUSG00000016624	Phf21b	271305	240.018	-0.0309866	0.123939	-0.250016	0.802575	0.902969	stable
ENSMUSG00000016637	Ift27	67042	474.116	-0.128864	0.090109	-1.43009	0.152692	0.352964	stable
ENSMUSG00000016664	Pacsin2	23970	1229.95	0.0688327	0.113843	0.60463	0.545425	0.734885	stable
ENSMUSG00000016757	Ttll12	223723	419.398	-0.0743343	0.0756349	-0.982805	0.325704	0.552249	stable
ENSMUSG00000016763	Scube1	64706	1222.19	0.286703	0.177955	1.6111	0.107158	0.281428	stable
ENSMUSG00000016831	Tox4	268741	1677.87	-0.0466012	0.0558174	-0.834887	0.403781	0.622349	stable
ENSMUSG00000020889	Nr1d1	217166	2690.31	1.13818	0.0783852	14.5204	9.00485e-48	1.51047e-43	up
ENSMUSG00000016918	Sulf1	240725	681.593	-0.24204	0.280953	-0.861498	0.388964	0.610792	stable
ENSMUSG00000016921	Srsf6	67996	1549.67	0.0220857	0.0906759	0.243567	0.807566	0.904648	stable
ENSMUSG00000016933	Plcg1	18803	1527.3	0.271775	0.074364	3.65465	0.00025753	0.00443967	stable
ENSMUSG00000016940	Kctd2	70382	1690.06	0.040957	0.0762812	0.536921	0.591322	0.769183	stable
ENSMUSG00000016942	Tmprss6	71753	25.0219	0.962914	0.372588	2.58439	0.00975508	0.0581905	stable
ENSMUSG00000016946	Kctd5	69259	597.529	-0.0583278	0.0705498	-0.826762	0.408372	0.627063	stable
ENSMUSG00000016984	Etaa1	68145	139.873	-0.220993	0.111351	-1.98466	0.0471824	0.167076	stable
ENSMUSG00000016995	Matn4	17183	193.906	-0.164687	0.134018	-1.22885	0.219129	0.437766	stable
ENSMUSG00000017007	Rbpjl	19668	13.662	0.159763	0.407201	0.392344	0.694804	0.838765	stable
ENSMUSG00000017009	Sdc4	20971	1593.26	-0.208051	0.122952	-1.69213	0.0906203	0.254405	stable
ENSMUSG00000017057	Il13ra1	16164	133.135	-0.14823	0.119735	-1.23799	0.215722	0.433615	stable
ENSMUSG00000017119	Nbr1	17966	3277.12	0.00904838	0.060505	0.149548	0.881122	0.944767	stable
ENSMUSG00000017132	Cyth1	19157	1408.07	0.152657	0.0706815	2.15979	0.0307887	0.125902	stable
ENSMUSG00000017144	Rnd3	74194	240.377	-0.113296	0.123092	-0.92042	0.357354	0.582418	stable
ENSMUSG00000017146	Brca1	12189	40.6559	0.0242949	0.203269	0.119521	0.904863	0.956471	stable
ENSMUSG00000017167	Cntnap1	53321	6312.96	0.331181	0.08847	3.74342	0.000181529	0.00346413	stable
ENSMUSG00000017176	Nt5c3b	68106	465.29	-0.11898	0.0845095	-1.40789	0.159162	0.361775	stable
ENSMUSG00000017188	Coa3	52469	1452.82	-0.296906	0.0985657	-3.01226	0.00259309	0.0231858	stable
ENSMUSG00000017210	Med24	23989	2322.48	0.185686	0.0577818	3.21357	0.00131097	0.0143445	stable
ENSMUSG00000017221	Psmd3	22123	2857.33	0.108848	0.0545069	1.99696	0.0458291	0.163805	stable
ENSMUSG00000017264	Exosc10	50912	834.639	0.16947	0.0637241	2.65943	0.00782721	0.0500929	stable
ENSMUSG00000017286	Glod4	67201	1020.52	-0.0419431	0.0660445	-0.635072	0.525381	0.719924	stable
ENSMUSG00000017288	Vps53	68299	1528.36	0.0403181	0.0573022	0.703605	0.481679	0.686114	stable
ENSMUSG00000017291	Taok1	216965	2207.43	-0.170266	0.0652659	-2.6088	0.00908594	0.0555421	stable
ENSMUSG00000017299	Dnttip1	76233	259.795	-0.246606	0.12475	-1.97681	0.0480631	0.169052	stable
ENSMUSG00000017307	Acot8	170789	256.634	-0.144934	0.111577	-1.29896	0.193959	0.407243	stable
ENSMUSG00000017314	Mpp2	50997	4511.08	-0.116253	0.0680364	-1.70869	0.087509	0.248582	stable
ENSMUSG00000017344	Vtn	22370	2629.5	0.0837258	0.075814	1.10436	0.269438	0.495138	stable
ENSMUSG00000017376	Nlk	18099	2612.42	-0.196234	0.0873467	-2.24661	0.0246651	0.108648	stable
ENSMUSG00000017386	Traf4	22032	200.261	-0.0841152	0.107179	-0.784811	0.432564	0.646449	stable
ENSMUSG00000017390	Aldoc	11676	23663.5	0.0430616	0.0859706	0.500888	0.61645	0.786337	stable
ENSMUSG00000017400	Stac2	217154	3205.26	0.407439	0.241945	1.68401	0.0921795	0.25689	stable
ENSMUSG00000017404	Rpl19	19921	5145.62	-0.18539	0.0833012	-2.22554	0.0260452	0.112933	stable
ENSMUSG00000017405	Nek8	140859	61.514	0.0168809	0.157008	0.107516	0.914379	0.961152	stable
ENSMUSG00000017412	Cacnb4	12298	2771.29	0.00736608	0.160259	0.0459636	0.963339	0.982971	stable
ENSMUSG00000120174	4931408D14Rik	77059	12.7254	1.13797	0.393492	2.89199	0.00382811	0.030797	up
ENSMUSG00000017418	Arl5b	75869	433.994	-0.466504	0.085845	-5.43426	5.50258e-08	7.30295e-06	stable
ENSMUSG00000017421	Zfp207	22680	1568.7	-0.255446	0.0678736	-3.76356	0.000167512	0.00330182	stable
ENSMUSG00000017428	Psmd11	69077	1465.28	-0.0489476	0.0574472	-0.852045	0.394189	0.614739	stable
ENSMUSG00000017446	C1qtnf1	56745	65.4043	0.435879	0.220755	1.9745	0.0483254	0.169548	stable
ENSMUSG00000055415	Atp10b	319767	20.019	1.12309	0.263684	4.25924	2.05122e-05	0.000690051	up
ENSMUSG00000017466	Timp2	21858	7465.07	-0.0260188	0.102265	-0.254425	0.799167	0.901131	stable
ENSMUSG00000017478	Zc3h18	76014	965.438	0.0126165	0.0742634	0.169888	0.865098	0.937353	stable
ENSMUSG00000017485	Top2b	21974	1426.85	-0.215908	0.0816025	-2.64585	0.00814851	0.0516175	stable
ENSMUSG00000017491	Rarb	218772	122.153	0.320338	0.35125	0.911996	0.361771	0.586483	stable
ENSMUSG00000017493	Igfbp4	16010	1608.46	0.136922	0.175233	0.781373	0.434583	0.648204	stable
ENSMUSG00000017548	Suz12	52615	519.057	-0.242164	0.0836623	-2.89454	0.00379713	0.0306217	stable
ENSMUSG00000017550	Atad5	237877	45.1449	0.221439	0.213747	1.03598	0.30021	0.526279	stable
ENSMUSG00000017561	Crlf3	54394	214.855	-0.0116355	0.10006	-0.116285	0.907427	0.957382	stable
ENSMUSG00000017615	Tnfaip1	21927	1374.7	0.043765	0.0590508	0.741141	0.458608	0.667536	stable
ENSMUSG00000017631	Abr	109934	13162	0.0811286	0.0669861	1.21113	0.225847	0.446488	stable
ENSMUSG00000017639	Rab11fip4	268451	8341.74	-0.0124194	0.0734536	-0.169077	0.865736	0.937811	stable
ENSMUSG00000017652	Cd40	21939	13.8025	0.498466	0.335858	1.48416	0.137767	0.330271	stable
ENSMUSG00000017664	Slc35c2	228875	1190.42	0.0296979	0.0642868	0.46196	0.64411	0.803195	stable
ENSMUSG00000017667	Zfp334	228876	494.482	-0.100111	0.0623523	-1.60557	0.108369	0.283541	stable
ENSMUSG00000017670	Elmo2	140579	4106.16	0.232867	0.0466669	4.98999	6.03831e-07	4.73302e-05	stable
ENSMUSG00000017677	Wsb1	78889	442.914	0.197468	0.200276	0.985978	0.324144	0.55088	stable
ENSMUSG00000017679	Ttpal	76080	1657.88	-0.0353411	0.0896318	-0.394291	0.693366	0.837552	stable
ENSMUSG00000017686	Rhot1	59040	1639.57	-0.0700511	0.0755577	-0.927121	0.353864	0.579768	stable
ENSMUSG00000017692	Rhbdl3	246104	439.293	-0.264918	0.205236	-1.29079	0.196775	0.410804	stable
ENSMUSG00000017697	Ada	11486	10.8474	-0.0348083	0.361136	-0.0963854	0.923214	0.964661	stable
ENSMUSG00000017707	Serinc3	26943	6094.24	-0.110928	0.0778251	-1.42535	0.154057	0.354673	stable
ENSMUSG00000017713	Tha1	71776	46.626	0.254403	0.176874	1.43833	0.150342	0.349575	stable
ENSMUSG00000017715	Pgs1	74451	1953.85	0.0497601	0.0645345	0.771063	0.44067	0.653364	stable
ENSMUSG00000017716	Birc5	11799	11.1052	0.303836	0.375366	0.809439	0.418263	0.635444	stable
ENSMUSG00000017718	Afmid	71562	17.5622	-0.0568456	0.284136	-0.200065	0.84143	0.925336	stable
ENSMUSG00000017721	Pigt	78928	2062.9	0.202649	0.0511505	3.96181	7.43838e-05	0.001843	stable
ENSMUSG00000017724	Etv4	18612	206.209	0.174936	0.112836	1.55036	0.121055	0.304526	stable
ENSMUSG00000017734	Dbndd2	52840	1097.68	-0.151463	0.0912813	-1.6593	0.097056	0.26502	stable
ENSMUSG00000017737	Mmp9	17395	33.6101	0.319709	0.231312	1.38215	0.166924	0.371944	stable
ENSMUSG00000017740	Slc12a5	57138	15030.6	0.235979	0.0771347	3.05931	0.00221844	0.0207541	stable
ENSMUSG00000017747	Ghdc	80860	147.98	0.0269731	0.123129	0.219063	0.826601	0.915752	stable
ENSMUSG00000017754	Pltp	18830	1705.16	0.215499	0.0926189	2.32673	0.0199798	0.0945351	stable
ENSMUSG00000017756	Slc12a7	20499	158.561	0.354931	0.194307	1.82665	0.0677519	0.210536	stable
ENSMUSG00000017760	Ctsa	19025	2045.95	0.229964	0.0721556	3.18705	0.00143732	0.0153991	stable
ENSMUSG00000017764	Zswim1	71971	527.072	0.254877	0.0762882	3.34098	0.000834835	0.0103423	stable
ENSMUSG00000017765	Slc12a4	20498	443.02	0.0893449	0.0775196	1.15255	0.249097	0.472451	stable
ENSMUSG00000017774	Myo1c	17913	380.869	0.14177	0.0905302	1.566	0.11735	0.298382	stable
ENSMUSG00000017776	Crk	12928	2743.82	-0.25424	0.0457922	-5.55204	2.82353e-08	4.22874e-06	stable
ENSMUSG00000017778	Cox7c	12867	2624.37	-0.454865	0.11726	-3.87911	0.000104841	0.00237329	stable
ENSMUSG00000017781	Pitpna	18738	7552.16	-0.0450947	0.0710387	-0.634791	0.525565	0.719924	stable
ENSMUSG00000017801	Mlx	21428	574.064	-0.0731066	0.0870683	-0.839646	0.401107	0.620565	stable
ENSMUSG00000017802	Retreg3	67998	1500.5	0.000689578	0.0466577	0.0147795	0.988208	0.995209	stable
ENSMUSG00000017817	Jph2	59091	58.0476	0.123248	0.209176	0.589206	0.555723	0.742647	stable
ENSMUSG00000017830	Dhx58	80861	32.2795	0.214322	0.227991	0.940046	0.347194	0.573268	stable
ENSMUSG00000017831	Rab5a	271457	1971.3	-0.145654	0.0732475	-1.98852	0.046754	0.165944	stable
ENSMUSG00000017837	Nkiras2	71966	279.568	0.0919565	0.0972121	0.945937	0.344181	0.570846	stable
ENSMUSG00000017843	Ppp2r5c	26931	4611.62	0.0258915	0.0553886	0.467451	0.640177	0.800716	stable
ENSMUSG00000017858	Ift52	245866	552.372	0.181609	0.066506	2.73071	0.00631975	0.043286	stable
ENSMUSG00000053914	Kdm4d	244694	25.5627	1.11229	0.264218	4.20975	2.55657e-05	0.000816837	up
ENSMUSG00000017897	Eya2	14049	93.5426	-0.109039	0.200025	-0.545125	0.585667	0.765287	stable
ENSMUSG00000017929	B4galt5	56336	1511.5	-0.115736	0.0607886	-1.90391	0.0569224	0.187697	stable
ENSMUSG00000017943	Gdap1l1	228858	1809.67	-0.0204927	0.0580461	-0.353042	0.724057	0.855415	stable
ENSMUSG00000017969	Ptgis	19223	130.997	0.24534	0.173327	1.41547	0.156931	0.35873	stable
ENSMUSG00000017978	Cadps2	320405	2691.3	0.0124863	0.138478	0.0901683	0.928153	0.967071	stable
ENSMUSG00000017999	Ddx27	228889	444.786	0.112908	0.0668506	1.68896	0.0912276	0.25534	stable
ENSMUSG00000018001	Cyth3	19159	828.486	0.0571726	0.0841532	0.679387	0.496892	0.698473	stable
ENSMUSG00000018008	Cyth4	72318	295.302	0.215771	0.10066	2.14357	0.0320673	0.129116	stable
ENSMUSG00000018012	Rac3	170758	339.094	-0.374261	0.119574	-3.12996	0.00174833	0.0176394	stable
ENSMUSG00000018040	Rrp7a	74778	2007.8	-0.0266274	0.0823009	-0.323537	0.746288	0.868779	stable
ENSMUSG00000018042	Cyb5r3	109754	1801.85	0.0846961	0.0674625	1.25545	0.209314	0.425818	stable
ENSMUSG00000018068	Ints2	70422	208.341	-0.0174259	0.112469	-0.15494	0.876869	0.942738	stable
ENSMUSG00000018076	Med13l	76199	1884.89	0.0302142	0.11724	0.257714	0.796628	0.89972	stable
ENSMUSG00000018102	H2bc4	68024	572.006	-0.138226	0.139036	-0.994168	0.320141	0.547238	stable
ENSMUSG00000018126	Baiap2l2	207495	94.2396	0.0288002	0.209674	0.137357	0.890749	0.949566	stable
ENSMUSG00000018143	Mafk	17135	253.35	-0.00281464	0.100576	-0.0279852	0.977674	0.991386	stable
ENSMUSG00000018160	Med1	19014	807.165	-0.0743843	0.0737551	-1.00853	0.313199	0.539718	stable
ENSMUSG00000018166	Erbb3	13867	180.096	0.234143	0.110402	2.12083	0.0339365	0.134303	stable
ENSMUSG00000018167	Stard3	59045	734.096	0.0519049	0.0660295	0.786086	0.431817	0.645973	stable
ENSMUSG00000018168	Ikzf3	22780	11.9004	0.625188	0.526036	1.18849	0.234641	0.455963	stable
ENSMUSG00000018169	Mfng	17305	89.5904	0.225091	0.131059	1.71748	0.0858922	0.245742	stable
ENSMUSG00000018171	Vmp1	75909	2061.9	0.0271104	0.0985057	0.275216	0.78315	0.891218	stable
ENSMUSG00000018189	Uchl5	56207	689.786	-0.288195	0.123187	-2.33949	0.01931	0.0925272	stable
ENSMUSG00000018196	Glrx2	69367	1185.95	-0.0335825	0.0642937	-0.52233	0.601441	0.775745	stable
ENSMUSG00000018199	Ro60	20822	665.189	-0.35692	0.0998332	-3.57516	0.000350009	0.00549921	stable
ENSMUSG00000018209	Stk4	58231	818.992	-0.240264	0.061889	-3.88217	0.000103527	0.00235523	stable
ENSMUSG00000018217	Pmp22	18858	552.592	0.302225	0.13138	2.30039	0.0214262	0.0990563	stable
ENSMUSG00000018238	Gdf9	14566	18.3572	-0.167055	0.263289	-0.634492	0.52576	0.719924	stable
ENSMUSG00000018239	Zcchc10	67966	119.236	-0.240413	0.122186	-1.9676	0.0491146	0.171154	stable
ENSMUSG00000018286	Psmb6	19175	1737.6	-0.217719	0.101168	-2.15205	0.0313937	0.127567	stable
ENSMUSG00000018287	Spag7	216873	872.821	-0.128251	0.0729253	-1.75867	0.0786339	0.231892	stable
ENSMUSG00000018293	Pfn1	18643	1718.66	-0.24403	0.0981666	-2.48588	0.0129233	0.0701273	stable
ENSMUSG00000018322	Tomm34	67145	1755.21	0.0626867	0.0856928	0.731528	0.464457	0.67249	stable
ENSMUSG00000018326	Ywhab	54401	14373.7	-0.132957	0.059898	-2.21973	0.0264372	0.114027	stable
ENSMUSG00000018334	Ksr1	16706	1038.07	0.0849489	0.0953959	0.890488	0.373204	0.596032	stable
ENSMUSG00000018339	Gpx3	14778	274.073	-0.36492	0.284614	-1.28216	0.199787	0.414192	stable
ENSMUSG00000018340	Anxa6	11749	2671.11	0.0947611	0.0783066	1.21013	0.226229	0.446926	stable
ENSMUSG00000018341	Il12rb2	16162	12.8175	0.052404	0.445415	0.117652	0.906343	0.957006	stable
ENSMUSG00000018347	Zkscan6	52712	256.96	0.152889	0.105667	1.44689	0.147928	0.346073	stable
ENSMUSG00000018362	Kpna2	16647	517.396	-0.0411331	0.0914139	-0.449966	0.652735	0.808699	stable
ENSMUSG00000018363	Smurf2	66313	673.638	-0.198661	0.0667217	-2.97745	0.00290655	0.0251831	stable
ENSMUSG00000018372	Cep95	320162	88.8994	0.253407	0.151124	1.67681	0.0935789	0.259154	stable
ENSMUSG00000018377	Vezf1	22344	638.903	-0.201411	0.0787695	-2.55697	0.0105588	0.0613751	stable
ENSMUSG00000018378	2210416O15Rik	70393	555.487	0.05736	0.0908832	0.631139	0.527949	0.721573	stable
ENSMUSG00000018378	Cuedc1	103841	555.487	0.05736	0.0908832	0.631139	0.527949	0.721573	stable
ENSMUSG00000018379	Srsf1	110809	1880.76	-0.356066	0.0839126	-4.24329	2.20262e-05	0.00073307	stable
ENSMUSG00000018381	Abi3	66610	44.1626	0.36873	0.19315	1.90904	0.0562569	0.186088	stable
ENSMUSG00000018387	Shroom1	71774	187.901	0.168168	0.144283	1.16555	0.243798	0.467102	stable
ENSMUSG00000018395	Kif3a	16568	1915.36	-0.116145	0.0701338	-1.65604	0.0977131	0.266078	stable
ENSMUSG00000018398	Septin8	20362	7489.97	-0.0062489	0.0417411	-0.149706	0.880997	0.944693	stable
ENSMUSG00000018401	Mtmr4	170749	1713.71	-0.115932	0.0719413	-1.61148	0.107075	0.281321	stable
ENSMUSG00000018405	Mrm1	217038	299.412	0.0419749	0.105295	0.398641	0.690158	0.835119	stable
ENSMUSG00000018411	Mapt	17762	12832.8	-0.00725497	0.0433785	-0.167248	0.867175	0.938328	stable
ENSMUSG00000018412	Kansl1	76719	1670.41	0.163894	0.0811066	2.02072	0.0433083	0.15765	stable
ENSMUSG00000018415	Gid4	66771	1819.96	0.0836337	0.0994057	0.841337	0.400159	0.619556	stable
ENSMUSG00000018417	Myo1b	17912	769.744	0.165019	0.0774341	2.1311	0.0330813	0.131838	stable
ENSMUSG00000018425	Dhx40	67487	379.988	-0.143527	0.102165	-1.40485	0.160065	0.363006	stable
ENSMUSG00000018427	Ypel2	77864	1475.72	-0.220255	0.148728	-1.48093	0.138626	0.331619	stable
ENSMUSG00000018428	Akap1	11640	1067.5	0.212612	0.068639	3.09754	0.00195134	0.0188874	stable
ENSMUSG00000018433	Nol11	68979	468.598	-0.0207369	0.0733375	-0.282759	0.777361	0.887887	stable
ENSMUSG00000018442	Derl2	116891	466.178	-0.26727	0.0976603	-2.73673	0.00620537	0.0427997	stable
ENSMUSG00000018446	C1qbp	12261	1113.26	-0.0379015	0.0711499	-0.532699	0.594242	0.77081	stable
ENSMUSG00000018449	Rpain	69723	154.836	-0.18977	0.103537	-1.83287	0.0668214	0.208779	stable
ENSMUSG00000018451	6330403K07Rik	103712	6161.22	-0.301943	0.0822805	-3.66968	0.000242856	0.00426562	stable
ENSMUSG00000018459	Slc13a3	114644	607.334	-0.122978	0.107967	-1.13904	0.254688	0.478457	stable
ENSMUSG00000018470	Kcnab3	16499	1450.65	0.640933	0.533367	1.20167	0.229491	0.450547	stable
ENSMUSG00000018474	Chd3	216848	13810.9	-0.0414674	0.147116	-0.281869	0.778044	0.888059	stable
ENSMUSG00000018476	Kdm6b	216850	547.715	0.101124	0.181145	0.558247	0.576676	0.758382	stable
ENSMUSG00000018481	Appbp2	66884	1654.74	-0.0392344	0.0808597	-0.485216	0.627523	0.792865	stable
ENSMUSG00000018500	Adora2b	11541	87.6789	-0.279707	0.138105	-2.02532	0.0428349	0.156452	stable
ENSMUSG00000018501	Ncor1	20185	3797.74	0.00500347	0.0923557	0.0541761	0.956795	0.980722	stable
ENSMUSG00000018507	Trpv2	22368	446.791	-0.0386516	0.0917369	-0.421331	0.673514	0.822954	stable
ENSMUSG00000018509	Cenpv	73139	442.79	-0.24083	0.095392	-2.52463	0.0115819	0.0651275	stable
ENSMUSG00000018537	Pcgf2	22658	382.304	0.248124	0.114564	2.16581	0.030326	0.124617	stable
ENSMUSG00000018541	Cwc25	67480	384.695	-0.072078	0.0922182	-0.781603	0.434448	0.648174	stable
ENSMUSG00000018547	Pip4k2b	108083	4667.47	-0.0471199	0.075024	-0.628065	0.529961	0.72267	stable
ENSMUSG00000018548	Trim37	68729	7705.55	-0.0332682	0.100951	-0.329549	0.741741	0.865708	stable
ENSMUSG00000018554	Ybx2	53422	29.4892	0.620521	0.261491	2.37301	0.0176436	0.0871545	stable
ENSMUSG00000018559	Ctdnep1	67181	1487.34	0.0501329	0.0680119	0.73712	0.46105	0.669986	stable
ENSMUSG00000018565	Elp5	54351	1397.52	-0.086874	0.0680357	-1.27689	0.201642	0.416742	stable
ENSMUSG00000018566	Slc2a4	20528	30.7699	0.361804	0.20575	1.75847	0.0786676	0.23191	stable
ENSMUSG00000018567	Gabarap	56486	2953.11	-0.226072	0.0837364	-2.69981	0.00693791	0.0461812	stable
ENSMUSG00000018572	Phf23	78246	1063.46	-0.201409	0.0906716	-2.2213	0.0263303	0.113773	stable
ENSMUSG00000018574	Acadvl	11370	426.436	0.0452419	0.0760495	0.594901	0.55191	0.73914	stable
ENSMUSG00000018583	G3bp1	27041	1641.36	-0.148235	0.0461584	-3.21144	0.0013207	0.0144393	stable
ENSMUSG00000018585	Atox1	11927	527.682	-0.542751	0.122124	-4.44428	8.81879e-06	0.000373551	stable
ENSMUSG00000018589	Glra2	237213	291.794	-0.232507	0.205521	-1.13131	0.257926	0.48227	stable
ENSMUSG00000018593	Sparc	20692	5893.45	0.0276595	0.0818295	0.338014	0.735353	0.862152	stable
ENSMUSG00000018599	Mief2	237781	322.206	-0.0233717	0.0759808	-0.307601	0.758386	0.875839	stable
ENSMUSG00000018604	Tbx3	21386	76.7367	0.174099	0.194182	0.896576	0.369945	0.594029	stable
ENSMUSG00000018634	Crhr1	12921	529.937	0.220644	0.128728	1.71403	0.0865237	0.246786	stable
ENSMUSG00000018648	Dusp14	56405	1677.16	-0.0418439	0.0814439	-0.513776	0.607409	0.77958	stable
ENSMUSG00000018651	Tada2a	217031	507.314	0.0523592	0.0757601	0.691118	0.489491	0.692132	stable
ENSMUSG00000018654	Ikzf1	22778	119.574	0.119878	0.14317	0.837312	0.402417	0.621353	stable
ENSMUSG00000018659	Pnpo	103711	817.986	0.196467	0.0721096	2.72456	0.00643873	0.043797	stable
ENSMUSG00000018661	Cog1	16834	999.538	0.146267	0.0777152	1.88209	0.0598244	0.193426	stable
ENSMUSG00000018666	Cbx1	12412	821.583	-0.380622	0.0693944	-5.48491	4.1367e-08	5.78242e-06	stable
ENSMUSG00000018669	Cdk5rap3	80280	537.616	0.0659489	0.0839408	0.785659	0.432067	0.646175	stable
ENSMUSG00000018672	Copz2	56358	104.024	-0.0974866	0.147896	-0.659156	0.509796	0.708739	stable
ENSMUSG00000018677	Slc25a39	68066	1187.25	0.0260003	0.0741401	0.350692	0.72582	0.856654	stable
ENSMUSG00000018678	Sp2	78912	372.459	0.31221	0.103586	3.01401	0.00257822	0.0230713	stable
ENSMUSG00000018697	Aatf	56321	267.07	-0.13557	0.0808927	-1.67592	0.093753	0.259507	stable
ENSMUSG00000018707	Dync1h1	13424	10164.1	0.143296	0.0957499	1.49657	0.134505	0.325099	stable
ENSMUSG00000018727	Cpsf4l	52670	13.2956	0.779783	0.469383	1.66129	0.0966547	0.264398	stable
ENSMUSG00000018733	Pex12	103737	183.732	0.104971	0.116834	0.898462	0.36894	0.593175	stable
ENSMUSG00000018736	Ndel1	83431	2139.06	-0.0166237	0.0589555	-0.28197	0.777967	0.888031	stable
ENSMUSG00000018740	Slc25a35	71998	106.911	0.470512	0.127241	3.69781	0.000217468	0.00399104	stable
ENSMUSG00000018750	Zbtb4	75580	3091.73	0.0630274	0.0715942	0.880342	0.378674	0.600794	stable
ENSMUSG00000018761	Mpdu1	24070	891.665	-0.120875	0.0711476	-1.69894	0.0893313	0.252306	stable
ENSMUSG00000018765	Fxr2	23879	2888.47	0.00210982	0.0566948	0.0372137	0.970315	0.987602	stable
ENSMUSG00000018770	Atp5mc3	228033	4647.82	-0.405104	0.0999368	-4.05361	5.04339e-05	0.00138913	stable
ENSMUSG00000018774	Cd68	12514	251.575	0.268045	0.122051	2.19617	0.0280795	0.118512	stable
ENSMUSG00000018796	Acsl1	14081	1079.73	0.175116	0.0626308	2.796	0.00517392	0.0381526	stable
ENSMUSG00000018800	Abca5	217265	787.774	-0.174205	0.0833642	-2.08969	0.0366455	0.141146	stable
ENSMUSG00000018809	Smyd4	319822	213.496	0.206649	0.0911432	2.26731	0.0233716	0.10485	stable
ENSMUSG00000018819	Lsp1	16985	120.744	0.261337	0.133597	1.95616	0.0504458	0.174097	stable
ENSMUSG00000018820	Zfyve27	319740	1438.69	0.123251	0.0667151	1.84742	0.0646867	0.204226	stable
ENSMUSG00000018821	Avpi1	69534	460.851	-0.0745717	0.117541	-0.63443	0.525801	0.719924	stable
ENSMUSG00000018822	Sfrp5	54612	31.8648	0.166467	0.315191	0.528145	0.597398	0.772968	stable
ENSMUSG00000018830	Myh11	17880	433.138	0.381731	0.268302	1.42276	0.154805	0.355907	stable
ENSMUSG00000018841	Rad51d	19364	358.892	0.193683	0.0880683	2.19923	0.0278613	0.118046	stable
ENSMUSG00000018844	Fndc8	78919	16.9695	-0.166751	0.345832	-0.482174	0.629682	0.794037	stable
ENSMUSG00000018845	Unc45b	217012	23.948	0.0197134	0.258522	0.0762541	0.939217	0.972015	stable
ENSMUSG00000018846	Pank3	211347	973.71	-0.303823	0.0608471	-4.99323	5.9379e-07	4.67617e-05	stable
ENSMUSG00000018848	Rars1	104458	765.051	0.0183862	0.0854681	0.215124	0.829671	0.917363	stable
ENSMUSG00000018849	Wwc1	211652	2783.58	-0.140303	0.0692255	-2.02675	0.0426882	0.156176	stable
ENSMUSG00000018858	Mrpl58	68572	822.63	-0.000993229	0.0962722	-0.0103169	0.991768	0.9967	stable
ENSMUSG00000018861	Fdxr	14149	208.924	0.178854	0.110247	1.6223	0.104739	0.277462	stable
ENSMUSG00000018865	Sult4a1	29859	12608.3	0.00156438	0.0677474	0.0230913	0.981577	0.992584	stable
ENSMUSG00000018882	Mrpl45	67036	757.688	0.0480683	0.0764104	0.62908	0.529297	0.722314	stable
ENSMUSG00000018899	Irf1	16362	143.691	-0.0497068	0.113218	-0.439036	0.660636	0.814218	stable
ENSMUSG00000018900	Slc22a5	20520	161.68	0.206406	0.0970499	2.1268	0.0334363	0.13278	stable
ENSMUSG00000018906	P4ha2	18452	192.056	-0.326392	0.128347	-2.54304	0.0109891	0.0630194	stable
ENSMUSG00000018909	Arrb1	109689	9285.55	0.0526317	0.079786	0.65966	0.509472	0.708437	stable
ENSMUSG00000018920	Cxcl16	66102	44.0607	0.171628	0.206429	0.831413	0.40574	0.624455	stable
ENSMUSG00000018921	Pelp1	75273	823.616	0.0695044	0.0919	0.756305	0.449467	0.660639	stable
ENSMUSG00000018923	Med11	66172	177.559	-0.254462	0.104754	-2.42914	0.0151349	0.0785951	stable
ENSMUSG00000018927	Ccl6	20305	33.5443	0.456796	0.247383	1.84651	0.064818	0.20438	stable
ENSMUSG00000018931	Natd1	24083	329.456	0.249774	0.0823071	3.03466	0.00240804	0.0220122	stable
ENSMUSG00000018932	Map2k3	26397	259.933	-0.0985165	0.110607	-0.890691	0.373095	0.59593	stable
ENSMUSG00000018965	Ywhah	22629	24557.5	-0.0291309	0.0922398	-0.315817	0.752141	0.8721	stable
ENSMUSG00000018974	Sart3	53890	1000.37	0.0490392	0.0851777	0.575728	0.564799	0.750173	stable
ENSMUSG00000018983	E2f2	242705	21.5756	-0.0688363	0.268594	-0.256284	0.797731	0.900239	stable
ENSMUSG00000018995	Nars2	244141	196.268	0.150709	0.105508	1.42842	0.153172	0.35351	stable
ENSMUSG00000018999	Slc35b4	58246	1402.87	0.145352	0.0703091	2.06733	0.0387029	0.146316	stable
ENSMUSG00000019027	Dnah1	110084	207.908	0.358115	0.0985703	3.63309	0.000280046	0.0047306	stable
ENSMUSG00000019039	Dalrd3	67789	1134.99	0.314933	0.0731776	4.30369	1.67979e-05	0.000608572	stable
ENSMUSG00000019054	Fis1	66437	2400.99	-0.157029	0.0753278	-2.08461	0.0371044	0.142423	stable
ENSMUSG00000019055	Plod1	18822	479.705	0.0646362	0.0852445	0.758244	0.448305	0.659626	stable
ENSMUSG00000019066	Rab3d	19340	358.696	-0.213654	0.0840623	-2.54161	0.0110342	0.06317	stable
ENSMUSG00000019080	Mfsd3	69572	131.328	0.388972	0.12425	3.13056	0.00174473	0.017628	stable
ENSMUSG00000019082	Slc25a22	68267	6422.74	-0.0544558	0.107054	-0.508674	0.61098	0.782096	stable
ENSMUSG00000019087	Atp6ap1	54411	9129.7	-0.00963759	0.0705899	-0.136529	0.891403	0.950022	stable
ENSMUSG00000019088	Dnase1l1	69537	32.9484	0.0141311	0.22091	0.0639677	0.948996	0.977072	stable
ENSMUSG00000019102	Aldh3a1	11670	25.2605	0.35889	0.259892	1.38092	0.167304	0.372542	stable
ENSMUSG00000019122	Ccl9	20308	51.1347	0.246783	0.178513	1.38244	0.166837	0.371944	stable
ENSMUSG00000019124	Scrn1	69938	6462.27	0.152021	0.0718153	2.11684	0.0342738	0.135304	stable
ENSMUSG00000019132	BC005537	79555	4701.72	-0.0179553	0.0550138	-0.326378	0.744138	0.86745	stable
ENSMUSG00000019139	Isyna1	71780	828.078	0.0882601	0.0899817	0.980867	0.326658	0.553293	stable
ENSMUSG00000019143	Hars2	70791	354.368	2.08993e-06	0.0912767	2.28966e-05	0.999982	0.999982	stable
ENSMUSG00000019146	Cacng2	12300	1718.97	0.0470775	0.157363	0.299164	0.764815	0.879602	stable
ENSMUSG00000019158	Tmem160	69094	688.079	-0.410997	0.111124	-3.69854	0.000216839	0.00398386	stable
ENSMUSG00000019173	Rab5c	19345	4217.31	0.00960335	0.0572462	0.167755	0.866776	0.938034	stable
ENSMUSG00000019179	Mdh2	17448	6750.51	0.0305223	0.056132	0.54376	0.586606	0.766036	stable
ENSMUSG00000019188	H13	14950	1354.2	-0.065881	0.0775959	-0.849027	0.395866	0.616037	stable
ENSMUSG00000019189	Rnf145	74315	2282.76	0.0665516	0.0574282	1.15887	0.246511	0.470311	stable
ENSMUSG00000019194	Scn1b	20266	13504.9	0.263677	0.162746	1.62018	0.105195	0.278361	stable
ENSMUSG00000019210	Atp6v1e1	11973	9660.26	-0.0802339	0.0773055	-1.03788	0.299326	0.525308	stable
ENSMUSG00000019214	Chtf18	214901	28.7565	0.210038	0.2126	0.98795	0.323177	0.550515	stable
ENSMUSG00000019232	Etnppl	71760	321.285	0.377427	0.419209	0.90033	0.367945	0.592199	stable
ENSMUSG00000019235	Rps6kl1	238323	847.298	0.197163	0.10409	1.89415	0.0582054	0.190431	stable
ENSMUSG00000019254	Ppp1r12c	232807	2456.26	0.0543622	0.0996608	0.545472	0.585429	0.765103	stable
ENSMUSG00000019256	Ahr	11622	192.056	-0.110438	0.125385	-0.88079	0.378432	0.600493	stable
ENSMUSG00000019261	Map1s	270058	1375.85	0.19266	0.0785046	2.45412	0.014123	0.0747789	stable
ENSMUSG00000019295	Tmem129	68366	608.308	0.059337	0.0647593	0.91627	0.359525	0.584048	stable
ENSMUSG00000019297	Nop9	67842	254.04	0.0223017	0.0945979	0.235753	0.813625	0.908252	stable
ENSMUSG00000019302	Atp6v0a1	11975	13409.1	0.118492	0.0552711	2.14383	0.0320464	0.129063	stable
ENSMUSG00000019303	Psmc3ip	19183	47.6017	-0.10204	0.198184	-0.514873	0.606642	0.779065	stable
ENSMUSG00000019312	Grb7	14786	41.2792	0.0314665	0.284879	0.110456	0.912048	0.959888	stable
ENSMUSG00000019326	Aoc3	11754	57.4082	0.304149	0.210994	1.4415	0.149443	0.348548	stable
ENSMUSG00000019338	Zfp687	78266	607.272	0.322433	0.101807	3.16709	0.00153973	0.0162131	stable
ENSMUSG00000019359	Gdpd2	71584	40.3305	0.26497	0.232176	1.14125	0.253768	0.477262	stable
ENSMUSG00000019362	D8Ertd738e	101966	935.098	-0.362475	0.113375	-3.19715	0.00138795	0.0149913	stable
ENSMUSG00000019370	Calm3	12315	47139.3	-0.0991953	0.0566928	-1.7497	0.0801703	0.234609	stable
ENSMUSG00000019373	Cops3	26572	936.01	-0.0249732	0.0755186	-0.33069	0.740879	0.865545	stable
ENSMUSG00000019428	Fkbp8	14232	7449.64	-0.00786204	0.0779634	-0.100843	0.919675	0.963626	stable
ENSMUSG00000019432	Ddx39b	53817	2502.43	0.00588939	0.079374	0.074198	0.940853	0.972868	stable
ENSMUSG00000019433	Gipc1	67903	1816.63	-0.0794589	0.0643568	-1.23466	0.216957	0.435211	stable
ENSMUSG00000019437	Tlcd1	68385	354.54	0.0113414	0.105902	0.107094	0.914715	0.961189	stable
ENSMUSG00000019461	Plscr3	70310	268.922	0.250159	0.0840949	2.97472	0.0029326	0.0253564	stable
ENSMUSG00000019464	Ptger1	19216	10.7649	0.931943	0.439042	2.12267	0.0337811	0.1338	stable
ENSMUSG00000019467	Arhgef25	52666	1660.72	0.152198	0.0673597	2.25948	0.0238535	0.10616	stable
ENSMUSG00000019470	Xab2	67439	760.757	0.180722	0.0583025	3.09972	0.00193704	0.0187923	stable
ENSMUSG00000019471	Cdc37	12539	3343.32	-0.0955865	0.0616991	-1.54924	0.121325	0.30493	stable
ENSMUSG00000019478	Rab4a	19341	868.382	0.0613797	0.0741303	0.827998	0.407672	0.626159	stable
ENSMUSG00000019487	Trip10	106628	139.304	-0.161391	0.113471	-1.42232	0.154934	0.356057	stable
ENSMUSG00000019494	Cops6	26893	2140.09	-0.114247	0.0753933	-1.51534	0.129686	0.317784	stable
ENSMUSG00000019505	Ubb	22187	23446.7	-0.0446168	0.0831341	-0.536685	0.591485	0.769183	stable
ENSMUSG00000019518	Ap4m1	11781	187.822	0.00348497	0.102786	0.0339052	0.972953	0.98887	stable
ENSMUSG00000019528	Gyg1	27357	615.324	-0.18262	0.0887951	-2.05665	0.0397199	0.149286	stable
ENSMUSG00000019539	Rcn3	52377	118.566	0.0245377	0.122636	0.200086	0.841413	0.925336	stable
ENSMUSG00000019558	Slc6a8	102857	1749.66	0.159252	0.0706219	2.255	0.0241333	0.107036	stable
ENSMUSG00000019564	Arid3a	13496	115.787	0.0353817	0.121678	0.290782	0.771218	0.883816	stable
ENSMUSG00000019577	Pdk4	27273	259.67	0.0379668	0.113342	0.334974	0.737645	0.863746	stable
ENSMUSG00000019578	Ubxn6	66530	508.655	0.221178	0.085842	2.57658	0.00997844	0.0589775	stable
ENSMUSG00000019579	Mydgf	28106	662.241	-0.172507	0.0785097	-2.19726	0.0280016	0.118372	stable
ENSMUSG00000019590	Cyb561	13056	1763.6	-0.0924514	0.0686396	-1.34691	0.178009	0.387532	stable
ENSMUSG00000019647	Sema6a	20358	603.022	0.0484628	0.121846	0.397738	0.690823	0.835643	stable
ENSMUSG00000019659	Ccdc12	72654	526.938	-0.363362	0.116165	-3.12798	0.00176014	0.0176866	stable
ENSMUSG00000000125	Wnt3	22415	29.8949	1.10237	0.272242	4.04924	5.13839e-05	0.00140377	up
ENSMUSG00000019699	Akt3	23797	2975.07	-0.11823	0.0857507	-1.37876	0.167968	0.373345	stable
ENSMUSG00000019710	Mrpl24	67707	503.319	-0.201651	0.079668	-2.53115	0.011369	0.0644268	stable
ENSMUSG00000019715	Gle1	74412	1227.54	0.0250964	0.0488133	0.514131	0.607161	0.779347	stable
ENSMUSG00000019718	L3hypdh	67217	42.9371	0.141898	0.187154	0.758192	0.448336	0.659626	stable
ENSMUSG00000019726	Lyst	17101	938.085	0.0250223	0.117301	0.213317	0.83108	0.918167	stable
ENSMUSG00000019731	Slc35e1	270066	1756.19	0.160361	0.065545	2.44658	0.0144219	0.0758822	stable
ENSMUSG00000019732	Calr3	73316	14.1044	0.243648	0.381972	0.637869	0.523559	0.718886	stable
ENSMUSG00000019734	Tmc4	353499	17.5739	-0.0531797	0.370002	-0.143728	0.885715	0.946908	stable
ENSMUSG00000019737	Syne4	233066	14.5219	0.28409	0.335866	0.845843	0.39764	0.61748	stable
ENSMUSG00000019738	Polr2i	69920	247.456	-0.381118	0.101895	-3.74031	0.000183795	0.00349544	stable
ENSMUSG00000019761	Krt10	16661	218.68	0.0919105	0.20455	0.449331	0.653193	0.809084	stable
ENSMUSG00000019763	Rmnd1	66084	399.547	0.0535876	0.0837228	0.64006	0.522134	0.718009	stable
ENSMUSG00000020447	Npc1l1	237636	35.74	1.0886	0.396825	2.74329	0.00608273	0.0421793	up
ENSMUSG00000019772	Vip	22353	900.154	-0.197192	0.171218	-1.1517	0.249443	0.472847	stable
ENSMUSG00000019773	Fbxo5	67141	15.3012	-0.0794208	0.314436	-0.252582	0.800591	0.902131	stable
ENSMUSG00000019774	Mtrf1l	108853	84.5745	-0.422294	0.142701	-2.9593	0.00308342	0.0262544	stable
ENSMUSG00000019775	Rgs17	56533	1264.59	-0.359969	0.111624	-3.22482	0.00126053	0.0139657	stable
ENSMUSG00000019777	Hdac2	15182	1417.99	-0.217307	0.0999086	-2.17506	0.0296258	0.122732	stable
ENSMUSG00000019779	Frk	14302	10.802	-0.0464657	0.342842	-0.135531	0.892192	0.950059	stable
ENSMUSG00000019782	Rwdd1	66521	461.289	-0.298838	0.104182	-2.86843	0.00412521	0.0325479	stable
ENSMUSG00000019785	Clvs2	215890	579.059	-0.220268	0.0657371	-3.35073	0.000805974	0.0101497	stable
ENSMUSG00000019789	Hey2	15214	99.1269	-0.256422	0.14362	-1.78542	0.0741936	0.223033	stable
ENSMUSG00000019790	Stxbp5	78808	1913.65	-0.076658	0.0626409	-1.22377	0.221039	0.440085	stable
ENSMUSG00000019791	Hint3	66847	75.7404	-0.214915	0.16125	-1.3328	0.182596	0.392709	stable
ENSMUSG00000019792	Trmt11	73681	83.9837	0.249186	0.14444	1.72518	0.0844947	0.243274	stable
ENSMUSG00000019794	Katna1	23924	109.617	-0.383795	0.152081	-2.52362	0.0116154	0.0652284	stable
ENSMUSG00000019795	Pcmt1	18537	3958.14	-0.0034338	0.0667051	-0.0514773	0.958945	0.981412	stable
ENSMUSG00000019796	Lrp11	237253	4069.99	0.0448329	0.0648486	0.691348	0.489347	0.692103	stable
ENSMUSG00000019797	Mtres1	67851	332.307	-0.209606	0.103334	-2.02842	0.042517	0.155795	stable
ENSMUSG00000019802	Sec63	140740	1528.76	-0.160322	0.0785125	-2.04199	0.0411524	0.152724	stable
ENSMUSG00000019803	Nr2e1	21907	390.243	0.0254249	0.0791137	0.321372	0.747928	0.870024	stable
ENSMUSG00000019804	Snx3	54198	3401.56	-0.180962	0.0749027	-2.41595	0.015694	0.0804805	stable
ENSMUSG00000019806	Aig1	66253	926.392	-0.126848	0.0884024	-1.43489	0.151317	0.351064	stable
ENSMUSG00000019808	Adat2	66757	99.4689	-0.181704	0.135933	-1.33671	0.181317	0.391624	stable
ENSMUSG00000019809	Pex3	56535	447.884	-0.055801	0.0918683	-0.607402	0.543584	0.7332	stable
ENSMUSG00000019810	Fuca2	66848	813.678	-0.0765804	0.0665741	-1.1503	0.250019	0.473343	stable
ENSMUSG00000019813	Cep57l1	103268	83.4887	-0.129117	0.130512	-0.989317	0.322508	0.549771	stable
ENSMUSG00000019814	Ltv1	353258	237.82	-0.131405	0.0864747	-1.51957	0.128619	0.316227	stable
ENSMUSG00000019817	Plagl1	22634	300.018	-0.230753	0.110063	-2.09655	0.0360331	0.139524	stable
ENSMUSG00000019818	Cd164	53599	1296.71	-0.12289	0.0805305	-1.52601	0.127008	0.313713	stable
ENSMUSG00000019820	Utrn	22288	1406.56	0.10656	0.0907525	1.17418	0.240321	0.462659	stable
ENSMUSG00000019822	Smpd2	20598	254.011	0.0202399	0.0966104	0.2095	0.834058	0.920258	stable
ENSMUSG00000019823	Mical1	171580	186.422	0.388572	0.111681	3.47929	0.000502748	0.0071488	stable
ENSMUSG00000019826	Zbtb24	268294	256.756	0.180484	0.0820352	2.20008	0.0278011	0.117851	stable
ENSMUSG00000019828	Grm1	14816	804.918	-0.252848	0.15319	-1.65055	0.098831	0.267859	stable
ENSMUSG00000019831	Wasf1	83767	6589.74	0.0190023	0.0680836	0.279102	0.780167	0.889392	stable
ENSMUSG00000019832	Rab32	67844	50.2579	-0.171539	0.166289	-1.03157	0.302271	0.527754	stable
ENSMUSG00000019837	Gtf3c6	67371	388.277	-0.117085	0.0806625	-1.45155	0.146628	0.344328	stable
ENSMUSG00000019838	Slc16a10	72472	53.4053	0.208704	0.169943	1.22809	0.219415	0.438202	stable
ENSMUSG00000019841	Rev3l	19714	347.363	-0.0900306	0.103836	-0.867049	0.385915	0.607628	stable
ENSMUSG00000019842	Traf3ip2	103213	43.5797	0.597867	0.249025	2.40083	0.016358	0.0828115	stable
ENSMUSG00000019843	Fyn	14360	2990.43	0.0242659	0.0409967	0.5919	0.553917	0.740823	stable
ENSMUSG00000019845	Tube1	71924	37.61	-0.047567	0.186498	-0.255054	0.798681	0.900826	stable
ENSMUSG00000019846	Lama4	16775	206.417	0.191223	0.100053	1.91121	0.0559781	0.185747	stable
ENSMUSG00000019849	Prep	19072	740.938	0.149158	0.0650375	2.29342	0.0218238	0.100234	stable
ENSMUSG00000019850	Tnfaip3	21929	160.378	-0.167052	0.146477	-1.14046	0.254093	0.477499	stable
ENSMUSG00000019851	Perp	64058	181.046	-0.405303	0.155901	-2.59975	0.00932913	0.0564802	stable
ENSMUSG00000019852	Arfgef3	215821	1854.16	-0.0677863	0.0890426	-0.76128	0.44649	0.657832	stable
ENSMUSG00000019853	Hebp2	56016	74.4427	-0.212138	0.173669	-1.2215	0.221896	0.441159	stable
ENSMUSG00000019854	Reps1	19707	740.181	0.105573	0.0560324	1.88414	0.0595455	0.193008	stable
ENSMUSG00000019856	Fam184a	75906	317.155	-0.0359717	0.0965741	-0.372477	0.709538	0.846861	stable
ENSMUSG00000019857	Asf1a	66403	97.8433	-0.112617	0.146572	-0.768341	0.442285	0.654571	stable
ENSMUSG00000019861	Gopc	94221	1099	-0.150916	0.0559156	-2.69899	0.00695498	0.0462581	stable
ENSMUSG00000019863	Qrsl1	76563	274.859	-0.0706426	0.0855406	-0.825837	0.408897	0.627406	stable
ENSMUSG00000019864	Rtn4ip1	170728	276.475	0.182713	0.0896605	2.03783	0.0415674	0.153546	stable
ENSMUSG00000019865	Nmbr	18101	39.0655	-0.555942	0.30115	-1.84606	0.064883	0.204461	stable
ENSMUSG00000019865	1700016L04Rik	69412	39.0655	-0.555942	0.30115	-1.84606	0.064883	0.204461	stable
ENSMUSG00000019866	Crybg1	11630	31.6174	-0.218622	0.233256	-0.937263	0.348623	0.57471	stable
ENSMUSG00000019868	Vta1	66201	646.141	-0.128102	0.0805133	-1.59107	0.111593	0.289449	stable
ENSMUSG00000019868	Gm57851	125179616	646.141	-0.128102	0.0805133	-1.59107	0.111593	0.289449	stable
ENSMUSG00000019872	Smpdl3a	57319	674.095	0.105053	0.0946844	1.10951	0.267211	0.492807	stable
ENSMUSG00000019873	Reep3	28193	633.317	-0.111702	0.0907067	-1.23147	0.218149	0.436558	stable
ENSMUSG00000019874	Fabp7	12140	295.772	-0.341259	0.181026	-1.88514	0.0594116	0.192689	stable
ENSMUSG00000019876	Pkib	18768	189.937	-0.425281	0.149714	-2.84062	0.00450253	0.0348309	stable
ENSMUSG00000019877	Serinc1	56442	18530.3	-0.2071	0.0698117	-2.96655	0.00301161	0.0258266	stable
ENSMUSG00000019878	Hsf2	15500	427.374	-0.278838	0.0969625	-2.87573	0.00403089	0.032075	stable
ENSMUSG00000019880	Rspo3	72780	262.328	-0.306175	0.0933361	-3.28035	0.0010368	0.0119857	stable
ENSMUSG00000019883	Echdc1	52665	92.8216	-0.314772	0.125647	-2.50521	0.0122378	0.0674558	stable
ENSMUSG00000019888	Mgat4c	67569	102.476	-0.49805	0.167843	-2.96735	0.00300377	0.0257912	stable
ENSMUSG00000019889	Ptprk	19272	1490.31	-0.0845131	0.0941402	-0.897737	0.369326	0.593472	stable
ENSMUSG00000019890	Nts	67405	64.2149	-0.225516	0.710415	-0.317442	0.750908	0.871503	stable
ENSMUSG00000019891	Dcbld1	66686	202.341	0.0320381	0.0963874	0.332388	0.739596	0.864861	stable
ENSMUSG00000019892	Lrriq1	74978	15.1511	-0.390441	0.305881	-1.27645	0.201798	0.416763	stable
ENSMUSG00000019894	Slc6a15	103098	907.913	-0.168004	0.0698921	-2.40376	0.0162275	0.0824102	stable
ENSMUSG00000019897	Ccdc59	52713	406.568	-0.134434	0.0835162	-1.60967	0.107469	0.28189	stable
ENSMUSG00000019899	Lama2	16773	236.364	0.423652	0.125869	3.36581	0.000763185	0.00975191	stable
ENSMUSG00000019906	Lin7a	108030	261.919	-0.245973	0.156715	-1.56956	0.116518	0.296987	stable
ENSMUSG00000019907	Ppp1r12a	17931	1642.95	-0.281743	0.0529207	-5.32386	1.01587e-07	1.17518e-05	stable
ENSMUSG00000019916	P4ha1	18451	1250.99	-0.555573	0.108121	-5.13845	2.77017e-07	2.64016e-05	stable
ENSMUSG00000019917	Septin10	103080	104.69	0.0312653	0.129256	0.241887	0.808868	0.904892	stable
ENSMUSG00000019920	Lims1	110829	466.657	-0.309702	0.0765609	-4.04518	5.22837e-05	0.0014214	stable
ENSMUSG00000019923	Zwint	52696	20883	-0.141737	0.0991811	-1.42907	0.152984	0.353368	stable
ENSMUSG00000019927	Ube2d1	216080	935.359	0.0127207	0.08695	0.1463	0.883685	0.946037	stable
ENSMUSG00000019929	Dcn	13179	298.711	0.0433202	0.168475	0.257131	0.797077	0.899924	stable
ENSMUSG00000019935	Slc17a8	216227	78.685	0.297388	0.206784	1.43816	0.150389	0.349636	stable
ENSMUSG00000019936	Epyc	13516	17.3605	0.610578	0.337954	1.80669	0.0708107	0.216156	stable
ENSMUSG00000019943	Atp2b1	67972	11701.9	-0.029158	0.0694488	-0.419848	0.674596	0.823557	stable
ENSMUSG00000019944	Rhobtb1	69288	139.151	0.079309	0.111819	0.709265	0.47816	0.683424	stable
ENSMUSG00000019945	Cabcoco1	73287	27.0235	-0.0377349	0.228518	-0.165129	0.868843	0.939091	stable
ENSMUSG00000019947	Arid5b	71371	666.27	-0.244659	0.0976688	-2.50499	0.0122455	0.0674558	stable
ENSMUSG00000019948	Actr6	67019	284.485	-0.275511	0.106846	-2.57857	0.00992091	0.0587825	stable
ENSMUSG00000019951	Bltp3b	75089	1492.82	0.0469901	0.064502	0.728506	0.466304	0.674059	stable
ENSMUSG00000019952	Poc1b	382406	108.047	-0.0451247	0.133207	-0.338757	0.734793	0.861887	stable
ENSMUSG00000019960	Dusp6	67603	1396.01	-0.446731	0.121964	-3.6628	0.00024947	0.00433159	stable
ENSMUSG00000019961	Tmpo	21917	630.611	-0.125694	0.069531	-1.80774	0.0706467	0.21582	stable
ENSMUSG00000019966	Kitl	17311	990.213	-0.516668	0.104331	-4.95218	7.33857e-07	5.44678e-05	stable
ENSMUSG00000019969	Psen1	19164	1261.59	-0.032398	0.0532091	-0.608882	0.542603	0.73223	stable
ENSMUSG00000019970	Sgk1	20393	1357.65	0.165566	0.172648	0.958981	0.337568	0.563383	stable
ENSMUSG00000019971	Cep290	216274	92.1344	0.156858	0.180468	0.869175	0.384752	0.606562	stable
ENSMUSG00000019975	Ikbip	67454	165.391	-0.151998	0.125426	-1.21185	0.225568	0.446188	stable
ENSMUSG00000019977	Hbs1l	56422	698.726	-0.0836262	0.0649748	-1.28706	0.198075	0.412222	stable
ENSMUSG00000019978	Epb41l2	13822	2326.02	-0.012171	0.0558965	-0.217741	0.827631	0.91628	stable
ENSMUSG00000019979	Apaf1	11783	224.422	-0.361363	0.143455	-2.519	0.0117689	0.0658278	stable
ENSMUSG00000019984	Med23	70208	633.478	-0.00075569	0.0779911	-0.00968944	0.992269	0.996905	stable
ENSMUSG00000019986	Ahi1	52906	1887.98	-0.110588	0.145281	-0.7612	0.446538	0.657845	stable
ENSMUSG00000019988	Nedd1	17997	46.0786	0.0189792	0.214895	0.0883185	0.929624	0.967699	stable
ENSMUSG00000019990	Pde7b	29863	950.234	0.232899	0.115208	2.02155	0.0432226	0.157407	stable
ENSMUSG00000019996	Map7	17761	1234.91	-0.098699	0.0621576	-1.58788	0.112313	0.29064	stable
ENSMUSG00000019997	Ccn2	14219	535.288	-0.364256	0.158473	-2.29854	0.0215312	0.0993303	stable
ENSMUSG00000019998	Stx7	53331	2710.59	-0.248641	0.0568773	-4.37153	1.2338e-05	0.000476529	stable
ENSMUSG00000020000	Moxd1	59012	203.99	-0.370572	0.187515	-1.97622	0.0481295	0.169179	stable
ENSMUSG00000020003	Pex7	18634	562.037	0.0135324	0.0736225	0.183807	0.854164	0.931705	stable
ENSMUSG00000020009	Ifngr1	15979	427.428	0.038428	0.0818526	0.469478	0.638728	0.799733	stable
ENSMUSG00000020014	Cfap54	380654	47.1044	0.0275709	0.211249	0.130514	0.89616	0.952058	stable
ENSMUSG00000020015	Cdk17	237459	4625	0.00345864	0.050354	0.0686865	0.945239	0.975119	stable
ENSMUSG00000043441	Gpr149	229357	22.7343	1.08838	0.329417	3.30396	0.000953292	0.0113167	up
ENSMUSG00000020019	Ntn4	57764	220.979	0.0844447	0.170517	0.495228	0.620439	0.788129	stable
ENSMUSG00000020021	Fgd6	13998	368.815	-0.134923	0.100584	-1.34139	0.179794	0.389798	stable
ENSMUSG00000020022	Ndufa12	66414	1325.32	-0.278761	0.168426	-1.65509	0.097906	0.2663	stable
ENSMUSG00000020023	Tmcc3	319880	632.083	0.0500271	0.0946486	0.528556	0.597113	0.772719	stable
ENSMUSG00000020024	Cep83	77048	539.387	-0.0743864	0.117062	-0.635442	0.52514	0.719924	stable
ENSMUSG00000020027	Socs2	216233	316.664	-0.0391218	0.112219	-0.348619	0.727375	0.857473	stable
ENSMUSG00000020029	Nudt4	71207	3539.59	0.0268245	0.165751	0.161836	0.871435	0.94016	stable
ENSMUSG00000020032	Nuak1	77976	2384.93	-0.267744	0.0962104	-2.7829	0.00538751	0.0391552	stable
ENSMUSG00000020034	Tcp11l2	216198	600.576	0.014964	0.0804003	0.186118	0.852352	0.930757	stable
ENSMUSG00000020037	Rfx4	71137	279.536	0.111841	0.0895681	1.24867	0.211786	0.428923	stable
ENSMUSG00000033967	Rnf225	381845	22.4685	1.07184	0.276112	3.88192	0.000103636	0.00235523	up
ENSMUSG00000020042	Abtb3	74007	547.389	0.232338	0.152807	1.52047	0.128394	0.315946	stable
ENSMUSG00000020044	Timp3	21859	1182.86	-0.109364	0.151989	-0.719553	0.4718	0.6784	stable
ENSMUSG00000020048	Hsp90b1	22027	3627.33	-0.500834	0.0689722	-7.2614	3.83106e-13	3.06011e-10	stable
ENSMUSG00000020052	Ascl1	17172	112.281	-0.244063	0.170775	-1.42915	0.152962	0.353365	stable
ENSMUSG00000020053	Igf1	16000	165.529	-0.479788	0.135432	-3.54265	0.00039613	0.0059862	stable
ENSMUSG00000020056	Washc3	67282	238.301	-0.117869	0.0955717	-1.2333	0.217463	0.435549	stable
ENSMUSG00000020057	Dram1	71712	35.5415	-0.378866	0.195076	-1.94214	0.0521198	0.177604	stable
ENSMUSG00000020061	Mybpc1	109272	75.8474	0.317215	0.327891	0.967438	0.333325	0.559903	stable
ENSMUSG00000020063	Sirt1	93759	225.021	-0.162787	0.103574	-1.5717	0.11602	0.296212	stable
ENSMUSG00000020064	Herc4	67345	488.254	-0.121027	0.0738861	-1.63802	0.101418	0.271929	stable
ENSMUSG00000020067	Mypn	68802	61.6646	0.62826	0.272718	2.3037	0.0212395	0.098581	stable
ENSMUSG00000085667	Gm12992	545681	79.9636	1.0693	0.212583	5.03004	4.90389e-07	4.03225e-05	up
ENSMUSG00000020070	Rufy2	70432	926.966	0.076645	0.0720491	1.06379	0.287425	0.513026	stable
ENSMUSG00000020072	Pbld2	67307	16.7149	0.328692	0.290083	1.1331	0.257174	0.481401	stable
ENSMUSG00000020074	Ccar1	67500	579.765	-0.575759	0.104775	-5.49519	3.903e-08	5.51925e-06	stable
ENSMUSG00000020075	Ddx21	56200	445.806	-0.0374612	0.0780287	-0.480096	0.631159	0.795064	stable
ENSMUSG00000020076	Ddx50	94213	877.943	-0.216681	0.0887495	-2.44149	0.0146268	0.076648	stable
ENSMUSG00000020077	Srgn	19073	176.068	-0.285667	0.14226	-2.00807	0.0446361	0.16074	stable
ENSMUSG00000020078	Vps26a	30930	1246.29	-0.206082	0.0773316	-2.66491	0.00770092	0.0496446	stable
ENSMUSG00000020079	Supv3l1	338359	389.099	0.25026	0.0804413	3.11109	0.00186401	0.0183276	stable
ENSMUSG00000020080	Hkdc1	216019	257.602	0.713258	0.29456	2.42143	0.0154594	0.0796669	stable
ENSMUSG00000020083	Fam241b	69894	770.759	-0.329167	0.0981792	-3.35271	0.000800239	0.0101078	stable
ENSMUSG00000020085	Aifm2	71361	161.742	0.0141841	0.127341	0.111386	0.91131	0.959533	stable
ENSMUSG00000020086	Macroh2a2	404634	519.132	-0.150506	0.0742469	-2.0271	0.0426523	0.156168	stable
ENSMUSG00000020087	Tysnd1	71767	450.593	0.0204509	0.0834901	0.24495	0.806495	0.904271	stable
ENSMUSG00000020088	Sar1a	20224	3070.56	-0.0685888	0.0508635	-1.34849	0.177502	0.386929	stable
ENSMUSG00000020089	Ppa1	67895	1426.46	-0.116041	0.0738619	-1.57105	0.11617	0.296506	stable
ENSMUSG00000020090	Npffr1	237362	58.3793	-0.0734946	0.255362	-0.287805	0.773496	0.885519	stable
ENSMUSG00000020091	Eif4ebp2	13688	1949.75	-0.131794	0.056924	-2.31527	0.020598	0.0964846	stable
ENSMUSG00000020092	Pald1	27355	280.125	0.206385	0.0970517	2.12655	0.0334578	0.132833	stable
ENSMUSG00000020096	Tbata	65971	48.4486	0.43154	0.177783	2.42734	0.0152099	0.0788901	stable
ENSMUSG00000020097	Sgpl1	20397	637.556	0.0992852	0.0650389	1.52655	0.126873	0.313564	stable
ENSMUSG00000020098	Pcbd1	13180	85.4661	-0.348739	0.185285	-1.88218	0.0598115	0.193422	stable
ENSMUSG00000020099	Unc5b	107449	560.235	0.360715	0.137473	2.62389	0.00869309	0.0539017	stable
ENSMUSG00000020100	Slc29a3	71279	388.552	0.0740141	0.0861028	0.859601	0.390009	0.611403	stable
ENSMUSG00000020101	Vsir	74048	854.759	0.148017	0.0641872	2.30602	0.0211096	0.0981136	stable
ENSMUSG00000020102	Slc16a7	20503	640.952	-0.269625	0.0848878	-3.17625	0.00149193	0.0158089	stable
ENSMUSG00000020105	Lrig3	320398	48.4103	0.130305	0.189387	0.688035	0.491431	0.69362	stable
ENSMUSG00000020107	Anapc16	52717	960.815	-0.0308774	0.0774653	-0.398597	0.69019	0.835119	stable
ENSMUSG00000020108	Ddit4	74747	1015.12	-0.290491	0.102606	-2.83113	0.00463846	0.0354118	stable
ENSMUSG00000020109	Dnajb12	56709	869.888	0.207328	0.0688832	3.00985	0.00261377	0.0232715	stable
ENSMUSG00000020111	Micu1	216001	2481.84	0.210892	0.0583663	3.61326	0.000302376	0.00496183	stable
ENSMUSG00000020114	Cand1	71902	2968.5	-0.0564693	0.061454	-0.918887	0.358154	0.583044	stable
ENSMUSG00000020115	Tbk1	56480	686.945	-0.0741992	0.0639355	-1.16053	0.245833	0.469567	stable
ENSMUSG00000020116	Pno1	66249	432.065	0.0343898	0.100004	0.343882	0.730935	0.860122	stable
ENSMUSG00000020120	Plek	56193	250.989	0.184705	0.0977738	1.8891	0.058878	0.191808	stable
ENSMUSG00000020121	Srgap1	117600	464.967	0.118334	0.188701	0.627097	0.530595	0.72317	stable
ENSMUSG00000020122	Egfr	13649	288.986	0.0492849	0.115416	0.427019	0.669366	0.820516	stable
ENSMUSG00000020124	Usp15	14479	1187.59	-0.230826	0.070314	-3.28279	0.00102786	0.011907	stable
ENSMUSG00000020128	Vps54	245944	453.958	-0.137973	0.082003	-1.68254	0.092464	0.257179	stable
ENSMUSG00000020130	Tbc1d15	66687	550.816	-0.170807	0.0683095	-2.50048	0.0124023	0.0681195	stable
ENSMUSG00000020131	Pcsk4	18551	83.0819	0.152451	0.179599	0.848843	0.395968	0.616082	stable
ENSMUSG00000020132	Rab21	216344	2065.21	-0.158497	0.0688949	-2.30056	0.0214168	0.0990563	stable
ENSMUSG00000020133	2310011J03Rik	66374	816.692	-0.100248	0.104021	-0.963728	0.335183	0.561758	stable
ENSMUSG00000020134	Peli1	67245	708.131	-0.369997	0.0954626	-3.87583	0.000106262	0.00239574	stable
ENSMUSG00000020135	Apc2	23805	3382.58	0.228198	0.116793	1.95387	0.050717	0.174614	stable
ENSMUSG00000020137	Thap2	66816	323.706	-0.367007	0.0768867	-4.77335	1.81189e-06	0.000110922	stable
ENSMUSG00000020140	Lgr5	14160	52.7304	0.189882	0.177252	1.07125	0.284057	0.510147	stable
ENSMUSG00000020142	Slc1a4	55963	1709.11	0.0333111	0.0465258	0.71597	0.47401	0.679809	stable
ENSMUSG00000020143	Dock2	94176	103.36	0.231257	0.151414	1.52731	0.126684	0.313348	stable
ENSMUSG00000020149	Rab1a	19324	4699.9	-0.134658	0.0742572	-1.8134	0.0697697	0.214136	stable
ENSMUSG00000020150	Gamt	14431	264.079	0.119291	0.133909	0.890836	0.373017	0.595925	stable
ENSMUSG00000020151	Ptprr	19279	405.744	-0.0361543	0.12746	-0.283653	0.776676	0.887645	stable
ENSMUSG00000020152	Actr2	66713	6175.71	-0.242934	0.0516266	-4.70559	2.53132e-06	0.000145912	stable
ENSMUSG00000020153	Ndufs7	75406	1566.36	-0.192175	0.0755153	-2.54485	0.0109323	0.0628497	stable
ENSMUSG00000020154	Ptprb	19263	1003.92	0.209939	0.132872	1.58001	0.114104	0.293241	stable
ENSMUSG00000020155	Kcnmb1	16533	26.6037	-0.127672	0.290152	-0.440016	0.659925	0.813781	stable
ENSMUSG00000020156	Pwwp3a	68114	614.911	0.214009	0.0830455	2.577	0.00996605	0.0589251	stable
ENSMUSG00000020160	Meis1	17268	101.761	-0.0568581	0.251432	-0.226137	0.821095	0.912847	stable
ENSMUSG00000107499	Ccdc142	243510	41.0065	1.06872	0.207357	5.154	2.54986e-07	2.50125e-05	up
ENSMUSG00000020164	Kcnmb4os1	67342	12.7731	0.111047	0.333826	0.332649	0.739399	0.864765	stable
ENSMUSG00000020166	Cnot2	72068	976.114	-0.0572049	0.0756649	-0.756029	0.449632	0.660778	stable
ENSMUSG00000020167	Tcf3	21423	489.881	0.333748	0.112678	2.96196	0.00305684	0.0260944	stable
ENSMUSG00000020170	Frs2	327826	937.389	0.102345	0.0781596	1.30943	0.190388	0.402314	stable
ENSMUSG00000020171	Yeats4	64050	786.803	-0.0969336	0.0751727	-1.28948	0.197232	0.411284	stable
ENSMUSG00000020173	Cobl	12808	2913.26	-0.17534	0.0792006	-2.21387	0.0268376	0.115244	stable
ENSMUSG00000020175	Rab36	76877	428.001	0.122268	0.117708	1.03874	0.298927	0.525028	stable
ENSMUSG00000020176	Grb10	14783	829.837	0.129437	0.115482	1.12084	0.262354	0.487345	stable
ENSMUSG00000020178	Adora2a	11540	1534.23	0.765445	0.539011	1.42009	0.155581	0.357025	stable
ENSMUSG00000020180	Snrpd3	67332	1451.44	-0.140264	0.0943517	-1.48661	0.137117	0.329183	stable
ENSMUSG00000020181	Nav3	260315	1791.59	0.0378886	0.101893	0.371848	0.710006	0.847163	stable
ENSMUSG00000020182	Ddc	13195	107.228	0.247071	0.140168	1.76268	0.0779551	0.230457	stable
ENSMUSG00000020183	Cpm	70574	164.467	0.319549	0.131213	2.43534	0.0148776	0.0776534	stable
ENSMUSG00000020184	Mdm2	17246	694.758	-0.0750312	0.0806672	-0.930132	0.352303	0.578345	stable
ENSMUSG00000020186	Csrp2	13008	112.313	-0.449952	0.124719	-3.60773	0.000308884	0.00502544	stable
ENSMUSG00000020189	Osbpl8	237542	1378.51	-0.296724	0.0964493	-3.07647	0.00209465	0.0199061	stable
ENSMUSG00000020190	Mknk2	17347	1001.65	0.109144	0.0832752	1.31064	0.189979	0.401832	stable
ENSMUSG00000020193	Zpbp	53604	31.6109	0.150894	0.222669	0.67766	0.497987	0.699543	stable
ENSMUSG00000020196	Cabin1	104248	1782.3	0.184322	0.101584	1.81448	0.069604	0.213952	stable
ENSMUSG00000020198	Ap3d1	11776	4264.43	0.01992	0.0691214	0.288188	0.773203	0.885304	stable
ENSMUSG00000020205	Phlda1	21664	416.731	-0.256426	0.0953056	-2.69056	0.00713314	0.0469959	stable
ENSMUSG00000020211	Sf3a2	20222	833.621	0.13038	0.0685896	1.90087	0.0573193	0.188598	stable
ENSMUSG00000020212	Mdm1	17245	87.8303	-0.215154	0.1524	-1.41178	0.158016	0.360276	stable
ENSMUSG00000020216	Jsrp1	71912	119.589	-0.311027	0.253222	-1.22828	0.219342	0.438109	stable
ENSMUSG00000020218	Wif1	24117	26.7917	-0.396212	0.281363	-1.40819	0.159076	0.361759	stable
ENSMUSG00000046610	Oacyl	319888	15.176	1.06339	0.303289	3.50619	0.000454565	0.00661882	up
ENSMUSG00000020220	Vps13d	230895	1879.53	0.160564	0.107263	1.49692	0.134415	0.325023	stable
ENSMUSG00000020224	Llph	66225	561.394	-0.450608	0.0964194	-4.67342	2.96229e-06	0.000165458	stable
ENSMUSG00000020225	Tmbim4	68212	487.53	-0.167157	0.0866017	-1.93018	0.0535846	0.180996	stable
ENSMUSG00000020227	Irak3	73914	23.4276	0.108953	0.282629	0.385497	0.699869	0.841911	stable
ENSMUSG00000020228	Helb	117599	90.4099	0.186188	0.130318	1.42872	0.153085	0.353475	stable
ENSMUSG00000020230	Prmt2	15468	1354.65	-0.216094	0.136439	-1.58381	0.113237	0.292029	stable
ENSMUSG00000020231	Dip2a	64451	1370.47	0.0283738	0.0961626	0.295061	0.767947	0.881936	stable
ENSMUSG00000020232	Hmg20b	15353	398.419	0.0447258	0.111141	0.402422	0.687373	0.833153	stable
ENSMUSG00000020235	Fzr1	56371	1680.58	0.14966	0.0693498	2.15805	0.0309241	0.126271	stable
ENSMUSG00000020238	Ncln	103425	1354.42	0.234295	0.0536853	4.36422	1.27575e-05	0.000487458	stable
ENSMUSG00000020241	Col6a2	12834	410.77	-0.0381168	0.146911	-0.259455	0.795284	0.89911	stable
ENSMUSG00000020246	Hcfc2	67933	590.07	-0.201369	0.102028	-1.97366	0.0484206	0.169783	stable
ENSMUSG00000020248	Nfyb	18045	1062.79	0.00202636	0.0826677	0.0245121	0.980444	0.992335	stable
ENSMUSG00000020250	Txnrd1	50493	1261.17	-0.178646	0.0538542	-3.31723	0.000909161	0.0110429	stable
ENSMUSG00000020251	Glt8d2	74782	316.188	0.0685197	0.21608	0.317103	0.751165	0.871503	stable
ENSMUSG00000020253	Ppm1m	67905	399.279	0.0952342	0.0882383	1.07928	0.280461	0.506564	stable
ENSMUSG00000020255	Nopchap1	28109	640.488	-0.185599	0.0616455	-3.01076	0.00260598	0.0232391	stable
ENSMUSG00000020256	Aldh1l2	216188	40.9656	0.253868	0.189955	1.33646	0.181399	0.391624	stable
ENSMUSG00000020257	Wdr82	77305	3522.58	-0.0678209	0.0549471	-1.23429	0.217093	0.43538	stable
ENSMUSG00000020258	Glyctk	235582	77.0532	0.250324	0.155897	1.6057	0.108339	0.283508	stable
ENSMUSG00000020260	Pofut2	80294	632.453	0.0848795	0.081502	1.04144	0.297671	0.524003	stable
ENSMUSG00000020261	Slc36a1	215335	1955.59	-0.129334	0.0615536	-2.10116	0.0356271	0.138528	stable
ENSMUSG00000020262	Adarb1	110532	4822.08	0.120365	0.094134	1.27866	0.201017	0.415836	stable
ENSMUSG00000020263	Appl2	216190	1224.06	0.277696	0.0723989	3.83564	0.000125237	0.00271061	stable
ENSMUSG00000020265	Sumo3	20610	2513.96	-0.0431188	0.084063	-0.512934	0.607997	0.780003	stable
ENSMUSG00000020267	Hint1	15254	2056.04	-0.474958	0.0890241	-5.33516	9.54598e-08	1.11306e-05	stable
[truncated: 13,179 more rows]

## Sheet: pIC SNI-2w
ENSEMBL	SYMBOL	ENTREZID	baseMean	log2FoldChange	lfcSE	stat	pvalue	padj	change
ENSMUSG00000000001	Gnai3	14679	542.358	-0.0890658	0.075306	-1.18272	0.23692	0.549899	stable
ENSMUSG00000000028	Cdc45	12544	25.1784	0.222897	0.220768	1.00964	0.312666	0.63097	stable
ENSMUSG00000066197	Gpr139	209776	51.0791	1.68257	0.494555	3.40219	0.000668482	0.0145045	up
ENSMUSG00000000056	Narf	67608	1167.35	-0.111845	0.0588849	-1.89939	0.0575135	0.259274	stable
ENSMUSG00000000058	Cav2	12390	737.947	-0.112994	0.107752	-1.04865	0.294337	0.613452	stable
ENSMUSG00000000078	Klf6	23849	1178.17	0.0185198	0.069227	0.267522	0.789067	0.924914	stable
ENSMUSG00000000085	Scmh1	29871	908.079	0.082425	0.0561143	1.46888	0.141866	0.422065	stable
ENSMUSG00000000088	Cox5a	12858	1981.65	0.118512	0.0594019	1.99509	0.0460333	0.228034	stable
ENSMUSG00000000093	Tbx2	21385	52.7445	0.497022	0.196431	2.53027	0.0113976	0.0970694	stable
ENSMUSG00000000120	Ngfr	18053	24.6976	0.354413	0.239251	1.48135	0.138515	0.417634	stable
ENSMUSG00000000125	Wnt3	22415	24.4609	0.468523	0.258102	1.81526	0.0694835	0.288735	stable
ENSMUSG00000000126	Wnt9a	216795	540.201	0.161124	0.0827697	1.94666	0.0515757	0.242672	stable
ENSMUSG00000000127	Fer	14158	223.652	-0.0705777	0.107011	-0.659538	0.50955	0.784729	stable
ENSMUSG00000000131	Xpo6	74204	1737.11	-0.0544596	0.0621685	-0.876	0.38103	0.691569	stable
ENSMUSG00000000134	Tfe3	209446	845.356	0.0719904	0.0630312	1.14214	0.253396	0.568369	stable
ENSMUSG00000000142	Axin2	12006	622.073	0.068643	0.0748145	0.91751	0.358876	0.672787	stable
ENSMUSG00000000148	Brat1	231841	397.861	0.125216	0.0769273	1.62772	0.103585	0.360698	stable
ENSMUSG00000000149	Gna12	14673	1906.3	0.276201	0.0680905	4.05638	4.98386e-05	0.00219029	stable
ENSMUSG00000000154	Slc22a18	18400	15.1289	0.0976658	0.30295	0.322383	0.747163	0.909137	stable
ENSMUSG00000000167	Pih1d2	72614	28.4501	-0.217302	0.246333	-0.882146	0.377698	0.688468	stable
ENSMUSG00000000168	Dlat	235339	2086.27	-0.0206372	0.0486793	-0.423943	0.671608	0.874467	stable
ENSMUSG00000000171	Sdhd	66925	1587.69	0.0233474	0.0459216	0.50842	0.611159	0.840513	stable
ENSMUSG00000000184	Ccnd2	12444	1205.59	-0.383709	0.0786173	-4.88072	1.05701e-06	0.000108866	stable
ENSMUSG00000000194	Gpr107	277463	1233.27	-0.00383498	0.0676718	-0.0566703	0.954808	0.987007	stable
ENSMUSG00000000197	Nalcn	338370	1782.13	-0.180131	0.0912415	-1.97422	0.0483567	0.23468	stable
ENSMUSG00000000202	Btbd17	72014	600.268	0.307815	0.114198	2.69546	0.00702915	0.0704089	stable
ENSMUSG00000000214	Th	21823	44.9427	0.240206	0.178955	1.34227	0.179509	0.477039	stable
ENSMUSG00000000223	Drp2	13497	1764	0.0460823	0.0517411	0.890632	0.373126	0.684855	stable
ENSMUSG00000000247	Lhx2	16870	1429.25	-0.079464	0.0939126	-0.846149	0.39747	0.706183	stable
ENSMUSG00000000253	Gmpr	66355	725.349	0.129576	0.086106	1.50485	0.132363	0.406386	stable
ENSMUSG00000000266	Mid2	23947	415.786	-0.137308	0.0856939	-1.60231	0.109087	0.369802	stable
ENSMUSG00000000275	Trim25	217069	209.119	-0.258746	0.151295	-1.7102	0.0872287	0.327166	stable
ENSMUSG00000000276	Dgke	56077	1562.04	-0.0457334	0.0540475	-0.846171	0.397457	0.706183	stable
ENSMUSG00000000278	Scpep1	74617	330.153	-0.150654	0.0757507	-1.98882	0.0467216	0.230327	stable
ENSMUSG00000000282	Mnt	17428	966.967	-0.146847	0.0918984	-1.59793	0.110059	0.370966	stable
ENSMUSG00000000290	Itgb2	16414	145.556	0.111766	0.0995757	1.12243	0.261681	0.577182	stable
ENSMUSG00000000295	Hddc2	69692	183.986	0.0164331	0.117676	0.139647	0.888939	0.966541	stable
ENSMUSG00000000296	Tpd52l1	21987	463.81	-0.0592448	0.0683379	-0.866939	0.385976	0.695626	stable
ENSMUSG00000000301	Pemt	18618	38.8149	0.0814372	0.213671	0.381134	0.703104	0.891904	stable
ENSMUSG00000000303	Cdh1	12550	88.5764	0.192688	0.356312	0.540784	0.588657	0.828779	stable
ENSMUSG00000000305	Cdh4	12561	797.023	-0.213071	0.11821	-1.80249	0.0714689	0.293498	stable
ENSMUSG00000000308	Ckmt1	12716	3618.14	-0.0246161	0.057896	-0.425177	0.670708	0.874467	stable
ENSMUSG00000000317	Bcl6b	12029	54.4621	-0.120062	0.182781	-0.656861	0.51127	0.785724	stable
ENSMUSG00000000318	Clec10a	17312	19.1962	-0.112081	0.34571	-0.324205	0.745783	0.908512	stable
ENSMUSG00000000320	Alox12	11684	14.2844	0.60481	0.32588	1.85593	0.0634636	0.274312	stable
ENSMUSG00000000326	Comt	12846	2007.47	0.0148114	0.0540201	0.274183	0.783944	0.923263	stable
ENSMUSG00000000339	Rtca	66368	988.928	0.0942142	0.0652168	1.44463	0.148562	0.431873	stable
ENSMUSG00000000340	Dbt	13171	353.801	-0.0148595	0.0838967	-0.177117	0.859416	0.953846	stable
ENSMUSG00000000346	Dazap2	23994	3047.43	0.0564739	0.0525536	1.0746	0.282556	0.601807	stable
ENSMUSG00000000355	Mcts1	68995	622.028	-0.0479199	0.103782	-0.461736	0.644271	0.860547	stable
ENSMUSG00000000359	Rem1	19700	12.1022	0.298779	0.331362	0.90167	0.367232	0.680249	stable
ENSMUSG00000000365	Rnf17	30054	11.0119	0.185799	0.354201	0.524559	0.59989	0.834956	stable
ENSMUSG00000000374	Trappc10	216131	2450.02	-0.0589539	0.0703115	-0.838467	0.401768	0.709063	stable
ENSMUSG00000000378	Ccm2	216527	1527.63	-0.0393793	0.0636641	-0.618548	0.536214	0.799322	stable
ENSMUSG00000000384	Tbrg4	21379	647.906	0.0828424	0.0668335	1.23954	0.215147	0.522327	stable
ENSMUSG00000000392	Fap	14089	48.5266	0.324522	0.228097	1.42274	0.154813	0.442533	stable
ENSMUSG00000000399	Ndufa9	66108	1976.55	-0.106001	0.0558056	-1.89947	0.0575026	0.259274	stable
ENSMUSG00000000402	Egfl6	54156	69.5785	-0.00653306	0.172742	-0.0378199	0.969831	0.99129	stable
ENSMUSG00000000409	Lck	16818	33.4532	0.042811	0.213855	0.200187	0.841334	0.947521	stable
ENSMUSG00000000416	Cttnbp2	30785	1316.87	-0.10407	0.0738431	-1.40934	0.158736	0.447876	stable
ENSMUSG00000000420	Galnt1	14423	1011.11	0.149263	0.0741226	2.01373	0.0440383	0.222819	stable
ENSMUSG00000000439	Mkrn2	67027	499.742	0.00295087	0.0677793	0.0435364	0.965274	0.990452	stable
ENSMUSG00000000440	Pparg	19016	68.8251	0.228476	0.146053	1.56434	0.117737	0.383875	stable
ENSMUSG00000000441	Raf1	110157	559.677	0.0395162	0.100284	0.394043	0.693549	0.886569	stable
ENSMUSG00000000486	Septin1	54204	21.9545	0.331261	0.240241	1.37887	0.167935	0.460626	stable
ENSMUSG00000000486	Gm4532	100043580	21.9545	0.331261	0.240241	1.37887	0.167935	0.460626	stable
ENSMUSG00000000489	Pdgfb	18591	933.541	-0.304488	0.0722175	-4.21626	2.48391e-05	0.00131546	stable
ENSMUSG00000000530	Acvrl1	11482	433.4	0.25481	0.0822413	3.09832	0.0019462	0.0298927	stable
ENSMUSG00000000531	Tamalin	56149	1492.39	-0.301859	0.0803115	-3.7586	0.000170866	0.00549522	stable
ENSMUSG00000000532	Acvr1b	11479	3527.62	-0.0935595	0.0600983	-1.55678	0.119524	0.386469	stable
ENSMUSG00000000538	Tom1l2	216810	7631.54	0.0176292	0.062237	0.283259	0.776978	0.920985	stable
ENSMUSG00000000552	Zfp385a	29813	1871.87	0.273984	0.105727	2.59142	0.00955801	0.086876	stable
ENSMUSG00000000555	Itga5	16402	102.931	0.268059	0.130668	2.05144	0.0402237	0.211151	stable
ENSMUSG00000000560	Gabra2	14395	930.706	-0.228805	0.0835656	-2.73803	0.00618078	0.0650879	stable
ENSMUSG00000000561	Wdr77	70465	667.995	-0.048313	0.0809043	-0.597163	0.550399	0.808125	stable
ENSMUSG00000000562	Adora3	11542	20.5733	-0.0978195	0.260828	-0.375035	0.707635	0.89409	stable
ENSMUSG00000000562	Tmigd3	69296	20.5733	-0.0978195	0.260828	-0.375035	0.707635	0.89409	stable
ENSMUSG00000000563	Atp5pb	11950	4730.03	0.0597641	0.062519	0.955936	0.339105	0.65609	stable
ENSMUSG00000000567	Sox9	20682	632.151	0.256411	0.102938	2.49094	0.0127407	0.10383	stable
ENSMUSG00000000568	Hnrnpd	11991	2728.45	-0.0248292	0.0587274	-0.422786	0.672451	0.875042	stable
ENSMUSG00000000579	Dynlt1c	100040563	17.4896	0.292284	0.382255	0.764631	0.444491	0.741261	stable
ENSMUSG00000000581	C1d	57316	799.763	-0.0471303	0.0790986	-0.595843	0.55128	0.808565	stable
ENSMUSG00000000594	Gm2a	14667	2014.01	0.206105	0.0643358	3.20358	0.0013573	0.0237605	stable
ENSMUSG00000000600	Krit1	79264	576.749	-0.147895	0.0674707	-2.19199	0.0283805	0.171942	stable
ENSMUSG00000000605	Clcn4	12727	3865.6	0.0629459	0.0516881	1.2178	0.223299	0.532038	stable
ENSMUSG00000000627	Sema4f	20355	1260.8	0.0528321	0.0698734	0.756111	0.449583	0.744412	stable
ENSMUSG00000000628	Hk2	15277	122.154	-0.250113	0.115523	-2.16505	0.0303836	0.179393	stable
ENSMUSG00000000631	Myo18a	360013	4389.32	0.142827	0.0901277	1.58472	0.113029	0.375378	stable
ENSMUSG00000000632	Sez6	20370	4098.93	0.0241945	0.0797037	0.303556	0.761466	0.914153	stable
ENSMUSG00000000682	Cd52	23833	43.009	-0.116464	0.21268	-0.547604	0.583964	0.825861	stable
ENSMUSG00000000686	Abhd15	67477	11.2854	-0.645673	0.327228	-1.97316	0.0484774	0.234942	stable
ENSMUSG00000000693	Loxl3	16950	84.3762	0.0469145	0.122878	0.381798	0.702611	0.891783	stable
ENSMUSG00000000708	Kat2b	18519	322.944	0.125077	0.0880841	1.41997	0.155615	0.443893	stable
ENSMUSG00000000711	Rab5b	19344	4185.64	-0.0786699	0.0449858	-1.74877	0.0803309	0.313991	stable
ENSMUSG00000000732	Icosl	50723	78.868	-0.356011	0.146786	-2.42537	0.0152927	0.11638	stable
ENSMUSG00000000738	Spg7	234847	1185.99	0.187471	0.0635998	2.94767	0.00320178	0.0421911	stable
ENSMUSG00000000740	Rpl13	270106	6380.2	0.0832486	0.0840233	0.990781	0.321793	0.640154	stable
ENSMUSG00000000743	Chmp1a	234852	2691.42	0.0778989	0.0507235	1.53576	0.124598	0.39415	stable
ENSMUSG00000000751	Rpa1	68275	1188.57	-0.0483665	0.0505928	-0.955996	0.339074	0.65609	stable
ENSMUSG00000000753	Serpinf1	20317	230.893	0.0336466	0.12272	0.274175	0.78395	0.923263	stable
ENSMUSG00000000759	Tubgcp3	259279	619.028	-0.0450633	0.0654161	-0.688872	0.490904	0.77367	stable
ENSMUSG00000000766	Oprm1	18390	10.9499	-0.76765	0.354239	-2.16704	0.0302315	0.179148	stable
ENSMUSG00000000776	Polr3d	67065	423.501	-0.0529618	0.0807301	-0.656035	0.511801	0.786392	stable
ENSMUSG00000000782	Tcf7	21414	103.011	0.511687	0.118892	4.30381	1.67888e-05	0.000965239	stable
ENSMUSG00000000787	Ddx3x	13205	3768.45	-0.00948953	0.0919579	-0.103194	0.917809	0.97542	stable
ENSMUSG00000000791	Il12rb1	16161	12.7745	0.918662	0.322023	2.85279	0.00433378	0.0514901	stable
ENSMUSG00000000792	Slc5a5	114479	405.175	-0.108887	0.0975266	-1.11648	0.264216	0.579901	stable
ENSMUSG00000000794	Kcnn3	140493	504.856	-0.227667	0.110044	-2.06887	0.0385586	0.206482	stable
ENSMUSG00000000804	Usp32	237898	2784.51	-0.0949307	0.0695765	-1.36441	0.17244	0.466958	stable
ENSMUSG00000000805	Car4	12351	760.929	0.0165731	0.100017	0.165702	0.868391	0.95817	stable
ENSMUSG00000000811	Txnrd3	232223	91.9092	0.370372	0.128204	2.88893	0.00386561	0.047508	stable
ENSMUSG00000000823	Zfp512b	269401	974.646	0.116241	0.0758236	1.53305	0.125263	0.395286	stable
ENSMUSG00000000826	Dnajc5	13002	9147.31	-0.0600844	0.044589	-1.34752	0.177814	0.474584	stable
ENSMUSG00000000827	Tpd52l2	66314	932.382	0.0308391	0.0613688	0.502521	0.615301	0.843033	stable
ENSMUSG00000000838	Fmr1	14265	1272.33	-0.0544623	0.0792349	-0.687353	0.49186	0.774054	stable
ENSMUSG00000000861	Bcl11a	14025	1809.02	-0.0205688	0.0615974	-0.333923	0.738437	0.905081	stable
ENSMUSG00000000869	Il4	16189	237.459	-0.188735	0.0929371	-2.03078	0.0422775	0.217183	stable
ENSMUSG00000000876	Pxmp4	59038	439.799	0.134541	0.0800351	1.68102	0.0927582	0.338306	stable
ENSMUSG00000000881	Dlg3	53310	4495.99	-0.0823694	0.0510994	-1.61195	0.106974	0.366614	stable
ENSMUSG00000000884	Gnb1l	13972	76.2818	-0.00859156	0.134725	-0.0637713	0.949152	0.984616	stable
ENSMUSG00000000889	Dbh	13166	15.4939	0.329836	0.311439	1.05907	0.289568	0.608571	stable
ENSMUSG00000000901	Mmp11	17385	33.545	0.389756	0.19915	1.95709	0.0503367	0.239527	stable
ENSMUSG00000000902	Smarcb1	20587	1088.92	0.0997095	0.0717003	1.39064	0.164334	0.456081	stable
ENSMUSG00000000915	Hip1r	29816	1825.52	0.261937	0.0711645	3.68072	0.000232575	0.00675513	stable
ENSMUSG00000000916	Nsun5	100609	141.765	0.00877484	0.115751	0.0758077	0.939572	0.981826	stable
ENSMUSG00000000934	Top1mt	72960	207.853	0.00375817	0.0830383	0.0452583	0.963901	0.989481	stable
ENSMUSG00000000957	Mmp14	17387	331.672	0.114492	0.1084	1.0562	0.290877	0.60999	stable
ENSMUSG00000000958	Slc7a7	20540	62.8522	-0.0433997	0.160535	-0.270344	0.786896	0.92475	stable
ENSMUSG00000000959	Oxa1l	69089	928.759	0.0277965	0.0657093	0.423022	0.672279	0.874968	stable
ENSMUSG00000000976	Heatr6	217026	292.215	-0.0400934	0.0814284	-0.492376	0.622453	0.847025	stable
ENSMUSG00000000983	Wfdc18	14038	25.2001	-0.483157	0.280187	-1.72441	0.0846339	0.32131	stable
ENSMUSG00000001016	Ilf2	67781	1671.92	-0.023079	0.0543975	-0.424267	0.671371	0.874467	stable
ENSMUSG00000001017	Chtop	66511	3520.02	-0.0124667	0.0480544	-0.25943	0.795304	0.928352	stable
ENSMUSG00000001018	Snapin	20615	870.513	0.0600908	0.0826151	0.727359	0.467006	0.758083	stable
ENSMUSG00000001021	S100a3	20197	11.3105	-0.256533	0.340825	-0.752682	0.451641	0.746421	stable
ENSMUSG00000001025	S100a6	20200	238.995	0.127019	0.124671	1.01884	0.308279	0.627295	stable
ENSMUSG00000001029	Icam2	15896	82.3294	0.0183959	0.173736	0.105884	0.915675	0.975031	stable
ENSMUSG00000001034	Mapk7	23939	380.458	0.196725	0.0830382	2.3691	0.0178316	0.128645	stable
ENSMUSG00000001036	Epn2	13855	2713.78	-0.124587	0.0512581	-2.43059	0.0150742	0.11524	stable
ENSMUSG00000001039	B9d1	27078	184.306	0.0617337	0.114216	0.540501	0.588852	0.828828	stable
ENSMUSG00000001052	Sec24b	99683	1084.94	-0.0707526	0.0708	-0.999331	0.317634	0.63542	stable
ENSMUSG00000001053	N4bp3	212706	302.136	-0.249311	0.0920179	-2.70937	0.00674109	0.0688688	stable
ENSMUSG00000001054	Rmnd5b	66089	1014.98	-0.017844	0.0677593	-0.263344	0.792285	0.926713	stable
ENSMUSG00000001056	Nhp2	52530	643.653	-0.0741991	0.0885304	-0.838121	0.401963	0.709063	stable
ENSMUSG00000001062	Vps9d1	72325	1048.83	0.217787	0.0879063	2.47749	0.013231	0.106278	stable
ENSMUSG00000001065	Zfp276	57247	206.58	-0.0833217	0.140754	-0.591968	0.553872	0.810036	stable
ENSMUSG00000001082	Mfsd10	68294	206.818	0.132857	0.106363	1.24909	0.211632	0.518227	stable
ENSMUSG00000001089	Luzp1	269593	1943.21	0.0448514	0.0833062	0.538392	0.590306	0.829371	stable
ENSMUSG00000001098	Kctd10	330171	727.773	-0.152625	0.118086	-1.29249	0.196189	0.498656	stable
ENSMUSG00000001100	Poldip2	67811	2048.74	0.111497	0.0614728	1.81377	0.0697138	0.289077	stable
ENSMUSG00000001103	Sebox	18292	29.3283	-0.216647	0.233049	-0.92962	0.352568	0.667403	stable
ENSMUSG00000001105	Ift20	55978	841.326	0.1709	0.0819998	2.08415	0.0371463	0.202477	stable
ENSMUSG00000001119	Col6a1	12833	524.403	0.00830765	0.120037	0.0692093	0.944823	0.983096	stable
ENSMUSG00000001120	Pcbp3	59093	1071.68	0.0667412	0.0624707	1.06836	0.285359	0.605179	stable
ENSMUSG00000001123	Lgals9	16859	231.632	-0.079118	0.110217	-0.717841	0.472855	0.762972	stable
ENSMUSG00000001127	Araf	11836	2706.29	-0.0822132	0.0548117	-1.49992	0.133635	0.408977	stable
ENSMUSG00000001128	Cfp	18636	49.2264	-0.116587	0.210773	-0.553142	0.580167	0.824057	stable
ENSMUSG00000001131	Timp1	21857	13.6652	-0.486311	0.342512	-1.41984	0.155656	0.443893	stable
ENSMUSG00000001134	Uxt	22294	56.9867	0.130908	0.157228	0.832597	0.405072	0.711483	stable
ENSMUSG00000001138	Cnnm3	94218	663.574	0.0827333	0.0634464	1.30399	0.192238	0.493297	stable
ENSMUSG00000001143	Lman2l	214895	891.39	-0.199327	0.0981306	-2.03124	0.0422303	0.217183	stable
ENSMUSG00000001150	Mcm3ap	54387	993.526	-0.119077	0.0820052	-1.45206	0.146484	0.429224	stable
ENSMUSG00000001151	Pcnt	18541	579.042	-0.069839	0.0811726	-0.860377	0.389581	0.699796	stable
ENSMUSG00000001156	Mxd1	17119	629.088	-0.0584094	0.0768586	-0.759959	0.447279	0.742741	stable
ENSMUSG00000001157	Gmcl1	23885	520.51	-0.140697	0.0633092	-2.22237	0.0262582	0.164547	stable
ENSMUSG00000001158	Snrnp27	66618	635.441	0.0142422	0.0902683	0.157776	0.874633	0.960763	stable
ENSMUSG00000001166	Oas1c	114643	23.7708	0.23562	0.240768	0.978619	0.327768	0.64569	stable
ENSMUSG00000001173	Ocrl	320634	1068.51	-0.0952236	0.0638092	-1.49232	0.135616	0.412374	stable
ENSMUSG00000001175	Calm1	12313	79820.9	-0.00922173	0.0467792	-0.197133	0.843723	0.948088	stable
ENSMUSG00000001211	Agpat3	28169	6887.78	0.174737	0.0679978	2.56975	0.0101773	0.0902293	stable
ENSMUSG00000001227	Sema6b	20359	3574.8	0.138988	0.0855686	1.62428	0.104315	0.362283	stable
ENSMUSG00000001228	Uhrf1	18140	13.2209	0.795409	0.320508	2.48171	0.0130753	0.105381	stable
ENSMUSG00000001229	Dpp9	224897	2076.47	0.0461211	0.0826961	0.557717	0.577038	0.821698	stable
ENSMUSG00000001240	Ramp2	54409	337.648	0.0953379	0.116889	0.815629	0.414712	0.717915	stable
ENSMUSG00000001247	Lsr	54135	118.204	-0.136883	0.115252	-1.18769	0.234956	0.546852	stable
ENSMUSG00000001248	Gramd1a	52857	1644.22	0.0688563	0.0785909	0.876135	0.380957	0.691569	stable
ENSMUSG00000001260	Gabrg1	14405	373.361	0.111905	0.113394	0.986872	0.323705	0.64236	stable
ENSMUSG00000001270	Ckb	12709	30987.4	0.232142	0.0966126	2.40281	0.0162698	0.12059	stable
ENSMUSG00000001280	Sp1	20683	442.545	0.0861302	0.080366	1.07172	0.283844	0.6037	stable
ENSMUSG00000001281	Itgb7	16421	12.7332	0.305595	0.329248	0.928159	0.353325	0.667524	stable
ENSMUSG00000001285	Myg1	60315	506.271	-0.0752481	0.0785611	-0.957829	0.338149	0.655223	stable
ENSMUSG00000001288	Rarg	19411	222.041	0.177635	0.120115	1.47887	0.139174	0.418475	stable
ENSMUSG00000001289	Pfdn5	56612	2573.84	-0.00353213	0.0988651	-0.0357268	0.9715	0.991457	stable
ENSMUSG00000001300	Efnb2	13642	1269.79	-0.0892828	0.0977884	-0.91302	0.361232	0.675279	stable
ENSMUSG00000001305	Rrp15	67223	128.458	-0.11447	0.11221	-1.02014	0.307662	0.62652	stable
ENSMUSG00000001313	Rnd2	11858	2282.11	0.17545	0.0718101	2.44325	0.0145557	0.113156	stable
ENSMUSG00000001323	Srr	27364	1201.43	-0.0524391	0.0585702	-0.89532	0.370616	0.683308	stable
ENSMUSG00000001333	Sync	68828	16.4037	-0.341307	0.298167	-1.14468	0.25234	0.566991	stable
ENSMUSG00000001334	Fndc5	384061	1495.69	0.530562	0.0980387	5.41176	6.24077e-08	1.0477e-05	stable
ENSMUSG00000001349	Cnn1	12797	13.8578	0.287274	0.376379	0.763257	0.44531	0.741563	stable
ENSMUSG00000001366	Fbxo9	71538	2097.12	0.164954	0.058505	2.81948	0.00481013	0.0552342	stable
ENSMUSG00000001376	Vps50	73288	1063.45	-0.137811	0.083387	-1.65267	0.0983983	0.350352	stable
ENSMUSG00000001380	Hars1	15115	1508.28	-0.0652488	0.048896	-1.33444	0.18206	0.480042	stable
ENSMUSG00000001383	Zmat2	66492	4103.35	-0.0616434	0.0671245	-0.918343	0.358439	0.672644	stable
ENSMUSG00000001415	Smg5	229512	1614.92	0.00838854	0.0662037	0.126708	0.899172	0.969708	stable
ENSMUSG00000001416	Cct3	12462	2434.14	-0.124642	0.0566434	-2.20046	0.027774	0.169861	stable
ENSMUSG00000001418	Glmp	56700	798.516	0.0575875	0.0744761	0.773234	0.439384	0.737934	stable
ENSMUSG00000001419	Mef2d	17261	5925.05	-0.0487604	0.0820223	-0.594477	0.552193	0.808917	stable
ENSMUSG00000001420	Tmem79	71913	20.8903	0.439899	0.268014	1.64133	0.100729	0.354666	stable
ENSMUSG00000001424	Snd1	56463	1901.7	0.0125654	0.0621093	0.202312	0.839673	0.947397	stable
ENSMUSG00000001435	Col18a1	12822	137.889	0.556641	0.163036	3.41423	0.000639634	0.0140552	stable
ENSMUSG00000001436	Slc19a1	20509	350.573	0.0418904	0.0744213	0.562881	0.573516	0.820675	stable
ENSMUSG00000001440	Kpnb1	16211	3414.72	-0.106097	0.0612403	-1.73247	0.0831899	0.319221	stable
ENSMUSG00000001441	Npepps	19155	3561.67	-0.138428	0.0511524	-2.70619	0.00680596	0.0690606	stable
ENSMUSG00000001445	Mrpl10	107732	307.418	0.0167352	0.10008	0.167218	0.867199	0.957962	stable
ENSMUSG00000001467	Cyp51	13121	1722.87	-0.00176665	0.0693775	-0.0254643	0.979685	0.993465	stable
ENSMUSG00000001472	Tcf25	66855	13886.6	0.0617785	0.0468712	1.31805	0.187487	0.487478	stable
ENSMUSG00000001473	Tubb6	67951	51.5801	-0.00482184	0.170533	-0.0282751	0.977443	0.993158	stable
ENSMUSG00000001482	Def8	23854	1102.54	0.0556834	0.0764449	0.728412	0.466361	0.757696	stable
ENSMUSG00000001493	Meox1	17285	15.5429	0.471455	0.299017	1.57668	0.114869	0.378789	stable
ENSMUSG00000044338	Aplnr	23796	22.9861	1.57217	0.275731	5.70182	1.18536e-08	2.57904e-06	up
ENSMUSG00000001507	Itga3	16400	364.485	0.0442472	0.0866	0.510938	0.609395	0.840077	stable
ENSMUSG00000001517	Foxm1	14235	27.7504	0.327603	0.227884	1.43759	0.15055	0.43539	stable
ENSMUSG00000001518	Itfg2	101142	374.271	-0.0200755	0.0748684	-0.268143	0.788589	0.924914	stable
ENSMUSG00000001520	Nrip2	60345	170.689	-0.133541	0.0962896	-1.38687	0.165481	0.457601	stable
ENSMUSG00000001521	Tulp3	22158	312.524	-0.0471245	0.0855435	-0.550883	0.581714	0.824412	stable
ENSMUSG00000001524	Gtf2h4	14885	259.717	0.0663607	0.0928228	0.714918	0.47466	0.763567	stable
ENSMUSG00000001525	Tubb5	22154	14491.8	-0.0405988	0.0688429	-0.589732	0.555371	0.810858	stable
ENSMUSG00000001542	Ell2	192657	520.696	0.224123	0.0822595	2.72458	0.00643833	0.0667614	stable
ENSMUSG00000001552	Jup	16480	1093.2	0.0566849	0.0795408	0.712652	0.476061	0.764604	stable
ENSMUSG00000001555	Fkbp10	14230	152.395	0.368497	0.114997	3.20441	0.0013534	0.0237418	stable
ENSMUSG00000001569	Nom1	433864	563.656	0.00461382	0.0650028	0.0709788	0.943415	0.983096	stable
ENSMUSG00000001576	Ergic1	67458	3423.68	0.0188227	0.0513346	0.366666	0.713868	0.895897	stable
ENSMUSG00000001604	Tcea3	21401	14.1762	-0.266184	0.313935	-0.847895	0.396496	0.70565	stable
ENSMUSG00000001627	Ifrd1	15982	563.904	-0.00704687	0.0656475	-0.107344	0.914516	0.974678	stable
ENSMUSG00000001630	Stk38l	232533	582.453	-0.0547163	0.0674537	-0.811168	0.417269	0.72017	stable
ENSMUSG00000001632	Brpf1	78783	592.405	-0.112928	0.0612958	-1.84235	0.0654237	0.278765	stable
ENSMUSG00000001642	Akr1b1	11677	688.822	-0.0439784	0.0665927	-0.66041	0.508991	0.784679	stable
ENSMUSG00000001663	Gstt1	14871	179.278	-0.0293709	0.123578	-0.237671	0.812137	0.936866	stable
ENSMUSG00000001665	Gstt3	103140	21.5124	0.474194	0.257676	1.84027	0.0657284	0.279566	stable
ENSMUSG00000001666	Ddt	13202	192.401	0.0320734	0.0971306	0.33021	0.741242	0.906144	stable
ENSMUSG00000001674	Ddx18	66942	379.617	-0.158102	0.0658913	-2.39944	0.0164203	0.121531	stable
ENSMUSG00000001687	Ubl3	24109	3680.97	0.110723	0.0708288	1.56324	0.117996	0.384221	stable
ENSMUSG00000001700	Gramd2b	107022	459.23	0.145128	0.0687407	2.11124	0.0347514	0.194356	stable
ENSMUSG00000001707	Eef1e1	66143	532.508	-0.161745	0.0811484	-1.99321	0.0462389	0.228897	stable
ENSMUSG00000001729	Akt1	11651	3891.24	0.156379	0.0716325	2.18307	0.0290307	0.174496	stable
ENSMUSG00000001741	Il16	16170	45.1913	-0.427961	0.180672	-2.36872	0.0178498	0.128721	stable
ENSMUSG00000001750	Tcirg1	27060	170.206	0.124308	0.127334	0.976236	0.328947	0.647026	stable
ENSMUSG00000001751	Naglu	27419	221.645	0.337873	0.0851715	3.96697	7.27913e-05	0.00291652	stable
ENSMUSG00000001755	Coasy	71743	544.849	0.109206	0.0894794	1.22046	0.222291	0.531021	stable
ENSMUSG00000001761	Smo	319757	331.435	0.166172	0.12321	1.34869	0.177437	0.473955	stable
ENSMUSG00000001763	Tspan33	232670	536.235	0.058901	0.0910236	0.647096	0.51757	0.789475	stable
ENSMUSG00000001767	Crnkl1	66877	297.834	-0.225276	0.107312	-2.09927	0.0357933	0.197616	stable
ENSMUSG00000001768	Rin2	74030	585.188	-0.25093	0.0683436	-3.6716	0.000241041	0.00690546	stable
ENSMUSG00000001768	BC039771	408057	585.188	-0.25093	0.0683436	-3.6716	0.000241041	0.00690546	stable
ENSMUSG00000001773	Folh1	53320	67.3636	0.217301	0.170331	1.27576	0.202041	0.50666	stable
ENSMUSG00000001774	Chordc1	66917	1103.05	-0.39188	0.0743461	-5.27103	1.35662e-07	2.01549e-05	stable
ENSMUSG00000001783	Rtcb	28088	2204.5	-0.115935	0.0429062	-2.70206	0.00689107	0.0694818	stable
ENSMUSG00000001785	Pwp1	103136	367.183	-0.0766213	0.0727648	-1.053	0.292341	0.611414	stable
ENSMUSG00000001786	Fbxo7	69754	862.172	-0.0117475	0.0534338	-0.219852	0.825986	0.942157	stable
ENSMUSG00000001794	Capns1	12336	2837.96	-0.0197468	0.0733359	-0.269266	0.787725	0.924914	stable
ENSMUSG00000001802	Lrp3	435965	2008.85	0.157937	0.0798821	1.97713	0.0480274	0.234134	stable
ENSMUSG00000001829	Clpb	20480	1245.8	-0.0291853	0.0610406	-0.478128	0.632559	0.853584	stable
[truncated: 14,900 more rows]

## Sheet: pIC SNI-4w
ENSEMBL	SYMBOL	ENTREZID	baseMean	log2FoldChange	lfcSE	stat	pvalue	padj	change
[truncated: 15,356 more rows]
