# Supplementary material for: Transcriptomic signatures of the insular cortex in a mouse model of neuropathic pain
Source: Front Mol Neurosci. 2026 Jul 2;19:1840950. doi: 10.3389/fnmol.2026.1840950 (PMC13372706; doi:10.3389/fnmol.2026.1840950)
Supplement: Supplementary file 3 [file Data_Sheet_2.xlsx]

## Sheet: aIC SNI-2w
Cell type enrichment of DEGs induced in the aIC 2 weeks after SNI
Gene	EnrichName	Enrichment	CellType	Type	Enriched
9630013A20Rik	enrich_Oligodendrocyte	83.8033	Oligodendrocyte	Up	TRUE
Acer2	enrich_Endothelial	11.1803	Endothelial	Down	TRUE
Adam33	enrich_Microglia	2.41988	Microglia	Up	TRUE
Adamts15	enrich_Neuron	3.00198	Neuron	Up	TRUE
Aff2	enrich_Neuron	6.27944	Neuron	Up	TRUE
Ankrd37	enrich_Endothelial	13.4345	Endothelial	Down	TRUE
Apcdd1	enrich_Endothelial	13.4537	Endothelial	Up	TRUE
Aplnr	enrich_Endothelial	70.0913	Endothelial	Up	TRUE
Apold1	enrich_Endothelial	76.3932	Endothelial	Down	TRUE
Atf3	enrich_Microglia	1.7405	Microglia	Down	TRUE
Atp10b	enrich_Oligodendrocyte	7.21252	Oligodendrocyte	Up	TRUE
Bace2	enrich_Oligodendrocyte	5.67647	Oligodendrocyte	Up	TRUE
Barx2	enrich_Oligodendrocyte	8.07753	Oligodendrocyte	Up	TRUE
Bhlhe40	enrich_Astrocyte	2.08026	Astrocyte	Down	TRUE
Bmf	enrich_Microglia	2.29053	Microglia	Up	TRUE
Cacna1a	enrich_Neuron	4.0446	Neuron	Up	TRUE
Cacna1g	enrich_Neuron	2.15166	Neuron	Up	TRUE
Capn6	enrich_Oligodendrocyte	2.32766	Oligodendrocyte	Up	TRUE
Capsl	enrich_Astrocyte	2.92601	Astrocyte	Down	TRUE
Ccl19	enrich_Endothelial	2.19269	Endothelial	Down	TRUE
Cd180	enrich_Microglia	24.2742	Microglia	Up	TRUE
Cd72	enrich_Microglia	4.27418	Microglia	Down	TRUE
Ch25h	enrich_Microglia	23.3988	Microglia	Down	TRUE
Cilp2	enrich_Microglia	1.92786	Microglia	Up	TRUE
Clic6	enrich_Endothelial	4.03364	Endothelial	Down	TRUE
Cnn1	enrich_Astrocyte	1.64998	Astrocyte	Down	TRUE
Col19a1	enrich_Neuron	3.70446	Neuron	Up	TRUE
Crabp1	enrich_Neuron	35.5374	Neuron	Down	TRUE
Ctxn2	enrich_Neuron	5.17509	Neuron	Down	TRUE
Cybb	enrich_Microglia	5.47533	Microglia	Up	TRUE
Dlk1	enrich_Astrocyte	1.89347	Astrocyte	Down	TRUE
Dlx6	enrich_Neuron	18.1881	Neuron	Down	TRUE
Egr2	enrich_Microglia	8.52853	Microglia	Down	TRUE
Epha8	enrich_Neuron	6.04423	Neuron	Up	TRUE
F13a1	enrich_Microglia	13.5028	Microglia	Up	TRUE
Fblim1	enrich_Microglia	1.90592	Microglia	Down	TRUE
Fbn2	enrich_Oligodendrocyte	2.1699	Oligodendrocyte	Up	TRUE
Gadd45b	enrich_Microglia	2.13975	Microglia	Down	TRUE
Gbp4	enrich_Endothelial	5.49242	Endothelial	Down	TRUE
Gpr21	enrich_Neuron	3.06477	Neuron	Up	TRUE
Gpr88	enrich_Neuron	5.49413	Neuron	Down	TRUE
Grm2	enrich_Neuron	28.5141	Neuron	Up	TRUE
Gsx1	enrich_Oligodendrocyte	4.50142	Oligodendrocyte	Up	TRUE
H2-Aa	enrich_Microglia	13.8108	Microglia	Down	TRUE
H2-Eb1	enrich_Microglia	19.9836	Microglia	Down	TRUE
Hgf	enrich_Astrocyte	23.3517	Astrocyte	Up	TRUE
Hmcn1	enrich_Endothelial	30.2362	Endothelial	Up	TRUE
Hs6st3	enrich_Neuron	13.8257	Neuron	Up	TRUE
Hspa1b	enrich_Microglia	2.67679	Microglia	Down	TRUE
Hspb1	enrich_Endothelial	5.57643	Endothelial	Down	TRUE
Hspb3	enrich_Microglia	9.69086	Microglia	Up	TRUE
Hspg2	enrich_Endothelial	5.34843	Endothelial	Up	TRUE
Htr1b	enrich_Neuron	1.91618	Neuron	Down	TRUE
Icam1	enrich_Microglia	2.9674	Microglia	Down	TRUE
Ifi27l2a	enrich_Microglia	10.0435	Microglia	Down	TRUE
Ifitm3	enrich_Endothelial	3.95391	Endothelial	Down	TRUE
Igsf9	enrich_Neuron	9.79945	Neuron	Up	TRUE
Iigp1	enrich_Endothelial	1.93903	Endothelial	Down	TRUE
Irf7	enrich_Endothelial	1.74844	Endothelial	Down	TRUE
Junb	enrich_Microglia	1.9563	Microglia	Down	TRUE
Kcp	enrich_Endothelial	6.22531	Endothelial	Up	TRUE
Lama5	enrich_Endothelial	1.80956	Endothelial	Up	TRUE
Lgals3bp	enrich_Microglia	1.51786	Microglia	Down	TRUE
Ly6a	enrich_Endothelial	33.0712	Endothelial	Down	TRUE
Lyve1	enrich_Microglia	17.6374	Microglia	Up	TRUE
Mag	enrich_Oligodendrocyte	77.7766	Oligodendrocyte	Up	TRUE
Meis1	enrich_Astrocyte	1.72323	Astrocyte	Down	TRUE
Mrc1	enrich_Microglia	11.1583	Microglia	Up	TRUE
Nab2	enrich_Microglia	3.33462	Microglia	Down	TRUE
Nid2	enrich_Endothelial	3.80115	Endothelial	Up	TRUE
Nlrp3	enrich_Microglia	47.6114	Microglia	Up	TRUE
Nnat	enrich_Neuron	2.35082	Neuron	Down	TRUE
Npy2r	enrich_Neuron	3.54107	Neuron	Down	TRUE
Nxph4	enrich_Neuron	39.1751	Neuron	Down	TRUE
Pcp4	enrich_Neuron	4.80485	Neuron	Down	TRUE
Penk	enrich_Neuron	11.8611	Neuron	Down	TRUE
Pigz	enrich_Oligodendrocyte	2.76694	Oligodendrocyte	Up	TRUE
Pla2g4e	enrich_Neuron	4.0862	Neuron	Up	TRUE
Pln	enrich_Astrocyte	1.8702	Astrocyte	Down	TRUE
Pnpla3	enrich_Astrocyte	1.58285	Astrocyte	Up	TRUE
Prokr2	enrich_Neuron	7.13347	Neuron	Down	TRUE
Rem2	enrich_Neuron	7.52828	Neuron	Down	TRUE
Rtp4	enrich_Endothelial	1.9224	Endothelial	Down	TRUE
Sele	enrich_Endothelial	3.3403	Endothelial	Down	TRUE
Serpina3f	enrich_Endothelial	2.94245	Endothelial	Down	TRUE
Sgk2	enrich_Oligodendrocyte	12.3649	Oligodendrocyte	Up	TRUE
Slc10a4	enrich_Neuron	33.9582	Neuron	Down	TRUE
Slc40a1	enrich_Endothelial	4.27759	Endothelial	Up	TRUE
Smpdl3b	enrich_Microglia	1.66513	Microglia	Down	TRUE
Sox11	enrich_Neuron	2.04654	Neuron	Down	TRUE
Sstr2	enrich_Neuron	2.79332	Neuron	Down	TRUE
Stab1	enrich_Microglia	3.5725	Microglia	Up	TRUE
Sult1a1	enrich_Microglia	6.27779	Microglia	Down	TRUE
Tacr1	enrich_Neuron	12.5805	Neuron	Down	TRUE
Tbx2	enrich_Endothelial	1.79406	Endothelial	Up	TRUE
Tbxa2r	enrich_Endothelial	7.0548	Endothelial	Up	TRUE
Tekt4	enrich_Astrocyte	1.65651	Astrocyte	Down	TRUE
Tlr9	enrich_Microglia	64.173	Microglia	Up	TRUE
Tmem125	enrich_Oligodendrocyte	120.058	Oligodendrocyte	Up	TRUE
Tnfaip8l3	enrich_Neuron	2.88815	Neuron	Down	TRUE
Tspan18	enrich_Endothelial	2.11629	Endothelial	Up	TRUE
Usp43	enrich_Endothelial	3.54485	Endothelial	Up	TRUE
Vsig2	enrich_Endothelial	14.1433	Endothelial	Up	TRUE
Zcchc12	enrich_Neuron	8.95588	Neuron	Down	TRUE

## Sheet: aIC SNI-4w
Cell type enrichment of DEGs induced in the aIC 4 weeks after SNI
Gene	EnrichName	Enrichment	CellType	Type	Enriched
1700047M11Rik	enrich_Oligodendrocyte	47.3768	Oligodendrocyte	Up	TRUE
Abcc8	enrich_Neuron	11.4634	Neuron	Up	TRUE
Acr	enrich_Neuron	1.54514	Neuron	Up	TRUE
Angptl4	enrich_Endothelial	2.51981	Endothelial	Up	TRUE
Arhgap27	enrich_Microglia	1.77503	Microglia	Up	TRUE
Arsg	enrich_Oligodendrocyte	1.60245	Oligodendrocyte	Up	TRUE
Asgr1	enrich_Neuron	1.81419	Neuron	Down	TRUE
Atp10b	enrich_Oligodendrocyte	7.21252	Oligodendrocyte	Up	TRUE
Bace2	enrich_Oligodendrocyte	5.67647	Oligodendrocyte	Up	TRUE
Bdnf	enrich_Astrocyte	1.99729	Astrocyte	Down	TRUE
Bmf	enrich_Microglia	2.29053	Microglia	Up	TRUE
Ccl19	enrich_Endothelial	2.19269	Endothelial	Down	TRUE
Ccno	enrich_Astrocyte	3.1607	Astrocyte	Up	TRUE
Cd180	enrich_Microglia	24.2742	Microglia	Up	TRUE
Cdt1	enrich_Microglia	2.14712	Microglia	Up	TRUE
Cldn14	enrich_Oligodendrocyte	39.6275	Oligodendrocyte	Up	TRUE
Cort	enrich_Neuron	3.64923	Neuron	Down	TRUE
Crabp2	enrich_Neuron	2.4858	Neuron	Down	TRUE
Crb2	enrich_Astrocyte	5.50667	Astrocyte	Up	TRUE
Cysltr2	enrich_Endothelial	5.08104	Endothelial	Down	TRUE
Dact1	enrich_Neuron	7.97742	Neuron	Down	TRUE
Dlx2	enrich_Neuron	24.4009	Neuron	Up	TRUE
Dpyd	enrich_Oligodendrocyte	4.76564	Oligodendrocyte	Down	TRUE
Ebf2	enrich_Neuron	4.86605	Neuron	Down	TRUE
Epha8	enrich_Neuron	6.04423	Neuron	Up	TRUE
Fam83d	enrich_Oligodendrocyte	1.51755	Oligodendrocyte	Up	TRUE
G530011O06Rik	enrich_Astrocyte	3.09908	Astrocyte	Up	TRUE
Gbp4	enrich_Endothelial	5.49242	Endothelial	Down	TRUE
Gjb1	enrich_Oligodendrocyte	146.946	Oligodendrocyte	Up	TRUE
Gm10790	enrich_Microglia	17.7435	Microglia	Up	TRUE
Gpr149	enrich_Neuron	7.56393	Neuron	Up	TRUE
Gpr156	enrich_Astrocyte	1.7649	Astrocyte	Up	TRUE
Gpr157	enrich_Microglia	42.2241	Microglia	Up	TRUE
Gpr21	enrich_Neuron	3.06477	Neuron	Up	TRUE
Gprc5a	enrich_Endothelial	2.60968	Endothelial	Down	TRUE
Grm2	enrich_Neuron	28.5141	Neuron	Up	TRUE
Grm4	enrich_Neuron	1.59276	Neuron	Up	TRUE
Hdc	enrich_Microglia	1.68987	Microglia	Up	TRUE
Hspa1b	enrich_Microglia	2.67679	Microglia	Down	TRUE
Hspb1	enrich_Endothelial	5.57643	Endothelial	Down	TRUE
Ifi27l2a	enrich_Microglia	10.0435	Microglia	Down	TRUE
Ifitm3	enrich_Endothelial	3.95391	Endothelial	Down	TRUE
Igsf9	enrich_Neuron	9.79945	Neuron	Up	TRUE
Il1b	enrich_Microglia	33.3032	Microglia	Up	TRUE
Lgals1	enrich_Microglia	1.96192	Microglia	Down	TRUE
Lhx8	enrich_Neuron	15.4061	Neuron	Up	TRUE
Lingo3	enrich_Oligodendrocyte	2.77839	Oligodendrocyte	Up	TRUE
Ltf	enrich_Microglia	7.05887	Microglia	Up	TRUE
Mag	enrich_Oligodendrocyte	77.7766	Oligodendrocyte	Up	TRUE
Mamstr	enrich_Endothelial	1.98752	Endothelial	Up	TRUE
Mgp	enrich_Endothelial	9.31829	Endothelial	Down	TRUE
Ndn	enrich_Neuron	2.82841	Neuron	Down	TRUE
Ngfr	enrich_Neuron	3.97424	Neuron	Up	TRUE
Ngp	enrich_Microglia	13.5765	Microglia	Up	TRUE
Opalin	enrich_Oligodendrocyte	133.1	Oligodendrocyte	Up	TRUE
Pglyrp1	enrich_Endothelial	46.32	Endothelial	Down	TRUE
Pigz	enrich_Oligodendrocyte	2.76694	Oligodendrocyte	Up	TRUE
Pip5kl1	enrich_Neuron	3.17943	Neuron	Up	TRUE
Pipox	enrich_Astrocyte	5.64863	Astrocyte	Up	TRUE
Pla2g4e	enrich_Neuron	4.0862	Neuron	Up	TRUE
Pomc	enrich_Endothelial	4.14285	Endothelial	Down	TRUE
Prkg2	enrich_Oligodendrocyte	3.59321	Oligodendrocyte	Down	TRUE
Prokr2	enrich_Neuron	7.13347	Neuron	Down	TRUE
Rasl11a	enrich_Astrocyte	2.13884	Astrocyte	Down	TRUE
S1pr5	enrich_Oligodendrocyte	51.5162	Oligodendrocyte	Up	TRUE
Sec14l5	enrich_Oligodendrocyte	13.9797	Oligodendrocyte	Up	TRUE
Sele	enrich_Endothelial	3.3403	Endothelial	Down	TRUE
Serpinh1	enrich_Endothelial	4.88182	Endothelial	Down	TRUE
Sgk2	enrich_Oligodendrocyte	12.3649	Oligodendrocyte	Up	TRUE
Slc2a9	enrich_Microglia	1.98041	Microglia	Up	TRUE
Slc38a5	enrich_Endothelial	77.0673	Endothelial	Up	TRUE
Slc45a3	enrich_Oligodendrocyte	2.93794	Oligodendrocyte	Up	TRUE
Snai2	enrich_Endothelial	2.51552	Endothelial	Down	TRUE
Sox11	enrich_Neuron	2.04654	Neuron	Down	TRUE
Tbx2	enrich_Endothelial	1.79406	Endothelial	Up	TRUE
Tbxa2r	enrich_Endothelial	7.0548	Endothelial	Up	TRUE
Tbxas1	enrich_Microglia	58.6366	Microglia	Up	TRUE
Tlr9	enrich_Microglia	64.173	Microglia	Up	TRUE
Tmem125	enrich_Oligodendrocyte	120.058	Oligodendrocyte	Up	TRUE
Tnni1	enrich_Oligodendrocyte	12.5754	Oligodendrocyte	Up	TRUE
Usp43	enrich_Endothelial	3.54485	Endothelial	Up	TRUE
Wnt3	enrich_Oligodendrocyte	2.84561	Oligodendrocyte	Up	TRUE

## Sheet: pIC SNI-2w
Cell type enrichment of DEGs induced in the pIC 2 weeks after SNI
Gene	EnrichName	Enrichment	CellType	Type	Enriched
1700047M11Rik	enrich_Oligodendrocyte	47.3768	Oligodendrocyte	Up	TRUE
9630013A20Rik	enrich_Oligodendrocyte	83.8033	Oligodendrocyte	Up	TRUE
Acer2	enrich_Endothelial	11.1803	Endothelial	Down	TRUE
Aplnr	enrich_Endothelial	70.0913	Endothelial	Up	TRUE
Apold1	enrich_Endothelial	76.3932	Endothelial	Down	TRUE
Atp10b	enrich_Oligodendrocyte	7.21252	Oligodendrocyte	Up	TRUE
Bfsp2	enrich_Oligodendrocyte	5.11697	Oligodendrocyte	Up	TRUE
Bhlhe40	enrich_Astrocyte	2.08026	Astrocyte	Down	TRUE
Capn6	enrich_Oligodendrocyte	2.32766	Oligodendrocyte	Up	TRUE
Casp7	enrich_Endothelial	1.73758	Endothelial	Up	TRUE
Cd180	enrich_Microglia	24.2742	Microglia	Up	TRUE
Ch25h	enrich_Microglia	23.3988	Microglia	Down	TRUE
Cldn11	enrich_Oligodendrocyte	441.595	Oligodendrocyte	Up	TRUE
Cldn14	enrich_Oligodendrocyte	39.6275	Oligodendrocyte	Up	TRUE
Cnp	enrich_Oligodendrocyte	24.6868	Oligodendrocyte	Up	TRUE
Col9a3	enrich_Oligodendrocyte	2.98695	Oligodendrocyte	Up	TRUE
Egfl8	enrich_Endothelial	21.5904	Endothelial	Up	TRUE
Egr2	enrich_Microglia	8.52853	Microglia	Down	TRUE
Enpp6	enrich_Oligodendrocyte	135.386	Oligodendrocyte	Up	TRUE
Evi2a	enrich_Microglia	2.55653	Microglia	Up	TRUE
Fa2h	enrich_Oligodendrocyte	310.692	Oligodendrocyte	Up	TRUE
Fblim1	enrich_Microglia	1.90592	Microglia	Up	TRUE
Fzd10	enrich_Astrocyte	7.0426	Astrocyte	Up	TRUE
Gbp4	enrich_Endothelial	5.49242	Endothelial	Down	TRUE
Gbp5	enrich_Endothelial	1.59766	Endothelial	Down	TRUE
Gjb1	enrich_Oligodendrocyte	146.946	Oligodendrocyte	Up	TRUE
Gjc2	enrich_Oligodendrocyte	84.6466	Oligodendrocyte	Up	TRUE
Gjd2	enrich_Neuron	6.87051	Neuron	Up	TRUE
Gli1	enrich_Astrocyte	14.6862	Astrocyte	Down	TRUE
Gm13293	enrich_Astrocyte	1.5414	Astrocyte	Up	TRUE
Gpr183	enrich_Microglia	74.3731	Microglia	Up	TRUE
Gpr21	enrich_Neuron	3.06477	Neuron	Up	TRUE
Gpr62	enrich_Oligodendrocyte	13.356	Oligodendrocyte	Up	TRUE
Grm2	enrich_Neuron	28.5141	Neuron	Up	TRUE
Hr	enrich_Oligodendrocyte	1.70744	Oligodendrocyte	Up	TRUE
Hsd11b1	enrich_Astrocyte	4.98046	Astrocyte	Up	TRUE
Hspa1b	enrich_Microglia	2.67679	Microglia	Down	TRUE
Hspb3	enrich_Microglia	9.69086	Microglia	Up	TRUE
I830077J02Rik	enrich_Microglia	9.40585	Microglia	Up	TRUE
Icam1	enrich_Microglia	2.9674	Microglia	Down	TRUE
Ifi27l2a	enrich_Microglia	10.0435	Microglia	Down	TRUE
Irf7	enrich_Endothelial	1.74844	Endothelial	Down	TRUE
Irs2	enrich_Astrocyte	2.01238	Astrocyte	Down	TRUE
Itgb4	enrich_Oligodendrocyte	20.9847	Oligodendrocyte	Up	TRUE
Kcng1	enrich_Neuron	2.09577	Neuron	Down	TRUE
Kcng4	enrich_Astrocyte	1.60103	Astrocyte	Up	TRUE
Kcnq1	enrich_Endothelial	50.8313	Endothelial	Up	TRUE
Kif19a	enrich_Oligodendrocyte	13.426	Oligodendrocyte	Up	TRUE
Klk6	enrich_Oligodendrocyte	20.036	Oligodendrocyte	Up	TRUE
Lgals3bp	enrich_Microglia	1.51786	Microglia	Down	TRUE
Lrrc55	enrich_Endothelial	4.25865	Endothelial	Up	TRUE
Mag	enrich_Oligodendrocyte	77.7766	Oligodendrocyte	Up	TRUE
Matn2	enrich_Oligodendrocyte	1.64125	Oligodendrocyte	Down	TRUE
Mbp	enrich_Oligodendrocyte	215.512	Oligodendrocyte	Up	TRUE
Mc4r	enrich_Oligodendrocyte	1.60074	Oligodendrocyte	Down	TRUE
Mobp	enrich_Oligodendrocyte	369.545	Oligodendrocyte	Up	TRUE
Mog	enrich_Oligodendrocyte	405.538	Oligodendrocyte	Up	TRUE
Mybpc3	enrich_Microglia	5.41905	Microglia	Up	TRUE
Ncaph	enrich_Endothelial	2.17919	Endothelial	Up	TRUE
Nipal4	enrich_Oligodendrocyte	36.9365	Oligodendrocyte	Up	TRUE
Nkx6-2	enrich_Oligodendrocyte	54.5023	Oligodendrocyte	Up	TRUE
Npnt	enrich_Neuron	1.78775	Neuron	Up	TRUE
Npy2r	enrich_Neuron	3.54107	Neuron	Down	TRUE
Ntn5	enrich_Neuron	10.7101	Neuron	Up	TRUE
Opalin	enrich_Oligodendrocyte	133.1	Oligodendrocyte	Up	TRUE
P2rx1	enrich_Microglia	15.9803	Microglia	Up	TRUE
Pdlim2	enrich_Oligodendrocyte	5.24073	Oligodendrocyte	Up	TRUE
Pigz	enrich_Oligodendrocyte	2.76694	Oligodendrocyte	Up	TRUE
Plekhh1	enrich_Oligodendrocyte	3.84449	Oligodendrocyte	Up	TRUE
Plp1	enrich_Oligodendrocyte	404.738	Oligodendrocyte	Up	TRUE
Pnlip	enrich_Oligodendrocyte	11.3627	Oligodendrocyte	Up	TRUE
Pou3f1	enrich_Oligodendrocyte	3.55625	Oligodendrocyte	Up	TRUE
Ppp1r14a	enrich_Oligodendrocyte	23.0865	Oligodendrocyte	Up	TRUE
Prima1	enrich_Oligodendrocyte	2.79719	Oligodendrocyte	Up	TRUE
Prr18	enrich_Oligodendrocyte	4.67354	Oligodendrocyte	Up	TRUE
Rsph4a	enrich_Neuron	1.70052	Neuron	Down	TRUE
Rtp4	enrich_Endothelial	1.9224	Endothelial	Down	TRUE
S1pr5	enrich_Oligodendrocyte	51.5162	Oligodendrocyte	Up	TRUE
Sgk2	enrich_Oligodendrocyte	12.3649	Oligodendrocyte	Up	TRUE
Slc45a3	enrich_Oligodendrocyte	2.93794	Oligodendrocyte	Up	TRUE
Slc7a10	enrich_Astrocyte	6.4485	Astrocyte	Up	TRUE
Sox11	enrich_Neuron	2.04654	Neuron	Down	TRUE
St18	enrich_Oligodendrocyte	1.81446	Oligodendrocyte	Up	TRUE
Sult1a1	enrich_Microglia	6.27779	Microglia	Down	TRUE
Tbx1	enrich_Endothelial	19.0491	Endothelial	Up	TRUE
Tbxa2r	enrich_Endothelial	7.0548	Endothelial	Up	TRUE
Tmem125	enrich_Oligodendrocyte	120.058	Oligodendrocyte	Up	TRUE
Tmem88b	enrich_Oligodendrocyte	85.2499	Oligodendrocyte	Up	TRUE
Tnni1	enrich_Oligodendrocyte	12.5754	Oligodendrocyte	Up	TRUE
Tspan2	enrich_Oligodendrocyte	10.4769	Oligodendrocyte	Up	TRUE
Ucp3	enrich_Astrocyte	3.80812	Astrocyte	Up	TRUE
Ugt8a	enrich_Oligodendrocyte	162.52	Oligodendrocyte	Up	TRUE
Usp43	enrich_Endothelial	3.54485	Endothelial	Up	TRUE

## Sheet: pIC SNI-4w
Cell type enrichment of DEGs induced in the pIC 4 weeks after SNI
Gene	EnrichName	Enrichment	CellType	Type	Enriched
1600029O15Rik	enrich_Neuron	2.942	Neuron	Down	TRUE
Abcb1b	enrich_Endothelial	2.71975	Endothelial	Up	TRUE
Acr	enrich_Neuron	1.54514	Neuron	Up	TRUE
Adm	enrich_Endothelial	10.3754	Endothelial	Up	TRUE
Adora2a	enrich_Endothelial	4.81	Endothelial	Up	TRUE
Arhgap27	enrich_Microglia	1.77503	Microglia	Up	TRUE
Arl5c	enrich_Microglia	4.44905	Microglia	Up	TRUE
Arsg	enrich_Oligodendrocyte	1.60245	Oligodendrocyte	Up	TRUE
Aspa	enrich_Oligodendrocyte	6.98479	Oligodendrocyte	Up	TRUE
Atp10b	enrich_Oligodendrocyte	7.21252	Oligodendrocyte	Up	TRUE
Capg	enrich_Endothelial	3.13478	Endothelial	Up	TRUE
Ccno	enrich_Astrocyte	3.1607	Astrocyte	Up	TRUE
Cd180	enrich_Microglia	24.2742	Microglia	Up	TRUE
Cd4	enrich_Microglia	4.6319	Microglia	Up	TRUE
Cd72	enrich_Microglia	4.27418	Microglia	Up	TRUE
Cdt1	enrich_Microglia	2.14712	Microglia	Up	TRUE
Chat	enrich_Neuron	5.21619	Neuron	Up	TRUE
Cldn14	enrich_Oligodendrocyte	39.6275	Oligodendrocyte	Up	TRUE
Clec14a	enrich_Endothelial	35.5703	Endothelial	Up	TRUE
Clic6	enrich_Endothelial	4.03364	Endothelial	Up	TRUE
Cyp2j12	enrich_Oligodendrocyte	14.487	Oligodendrocyte	Up	TRUE
Cysltr2	enrich_Endothelial	5.08104	Endothelial	Down	TRUE
Dlx6	enrich_Neuron	18.1881	Neuron	Up	TRUE
Drd2	enrich_Neuron	11.1535	Neuron	Up	TRUE
Ebf2	enrich_Neuron	4.86605	Neuron	Down	TRUE
Egfl8	enrich_Endothelial	21.5904	Endothelial	Up	TRUE
Egr2	enrich_Microglia	8.52853	Microglia	Down	TRUE
Epha8	enrich_Neuron	6.04423	Neuron	Up	TRUE
Fblim1	enrich_Microglia	1.90592	Microglia	Up	TRUE
Fbn2	enrich_Oligodendrocyte	2.1699	Oligodendrocyte	Down	TRUE
Fzd10	enrich_Astrocyte	7.0426	Astrocyte	Up	TRUE
G530011O06Rik	enrich_Astrocyte	3.09908	Astrocyte	Up	TRUE
Gbp4	enrich_Endothelial	5.49242	Endothelial	Down	TRUE
Gjb1	enrich_Oligodendrocyte	146.946	Oligodendrocyte	Up	TRUE
Gm13293	enrich_Astrocyte	1.5414	Astrocyte	Up	TRUE
Gpr157	enrich_Microglia	42.2241	Microglia	Up	TRUE
Gpr17	enrich_Oligodendrocyte	65.3314	Oligodendrocyte	Down	TRUE
Gpr21	enrich_Neuron	3.06477	Neuron	Up	TRUE
Gpr62	enrich_Oligodendrocyte	13.356	Oligodendrocyte	Up	TRUE
Gpr88	enrich_Neuron	5.49413	Neuron	Up	TRUE
Gprc5a	enrich_Endothelial	2.60968	Endothelial	Down	TRUE
Grm2	enrich_Neuron	28.5141	Neuron	Up	TRUE
Hp	enrich_Microglia	4.60961	Microglia	Up	TRUE
Hspa1b	enrich_Microglia	2.67679	Microglia	Down	TRUE
Hspb1	enrich_Endothelial	5.57643	Endothelial	Down	TRUE
Il1b	enrich_Microglia	33.3032	Microglia	Up	TRUE
Ip6k3	enrich_Microglia	3.47873	Microglia	Up	TRUE
Itgb4	enrich_Oligodendrocyte	20.9847	Oligodendrocyte	Up	TRUE
Kcng1	enrich_Neuron	2.09577	Neuron	Down	TRUE
Kcng4	enrich_Astrocyte	1.60103	Astrocyte	Up	TRUE
Lgr6	enrich_Astrocyte	13.7847	Astrocyte	Up	TRUE
Lonrf3	enrich_Astrocyte	2.31218	Astrocyte	Down	TRUE
Ltf	enrich_Microglia	7.05887	Microglia	Up	TRUE
Mag	enrich_Oligodendrocyte	77.7766	Oligodendrocyte	Up	TRUE
Mamstr	enrich_Endothelial	1.98752	Endothelial	Up	TRUE
Matn2	enrich_Oligodendrocyte	1.64125	Oligodendrocyte	Down	TRUE
Mc4r	enrich_Oligodendrocyte	1.60074	Oligodendrocyte	Down	TRUE
Mog	enrich_Oligodendrocyte	405.538	Oligodendrocyte	Up	TRUE
Myct1	enrich_Endothelial	93.8788	Endothelial	Up	TRUE
Ncaph	enrich_Endothelial	2.17919	Endothelial	Up	TRUE
Ndn	enrich_Neuron	2.82841	Neuron	Down	TRUE
Ndst3	enrich_Neuron	3.95556	Neuron	Down	TRUE
Ngp	enrich_Microglia	13.5765	Microglia	Up	TRUE
Ninj2	enrich_Oligodendrocyte	30.1341	Oligodendrocyte	Up	TRUE
Nkx6-2	enrich_Oligodendrocyte	54.5023	Oligodendrocyte	Up	TRUE
Npas4	enrich_Neuron	24.9974	Neuron	Down	TRUE
Ntn5	enrich_Neuron	10.7101	Neuron	Up	TRUE
Ntrk1	enrich_Neuron	15.3304	Neuron	Up	TRUE
Olfm4	enrich_Microglia	1.96167	Microglia	Down	TRUE
Opalin	enrich_Oligodendrocyte	133.1	Oligodendrocyte	Up	TRUE
P2rx1	enrich_Microglia	15.9803	Microglia	Up	TRUE
Pcp4l1	enrich_Endothelial	2.89531	Endothelial	Up	TRUE
Pcsk9	enrich_Astrocyte	1.92828	Astrocyte	Up	TRUE
Pdlim2	enrich_Oligodendrocyte	5.24073	Oligodendrocyte	Up	TRUE
Pigz	enrich_Oligodendrocyte	2.76694	Oligodendrocyte	Up	TRUE
Pla2g4e	enrich_Neuron	4.0862	Neuron	Up	TRUE
Plekhh1	enrich_Oligodendrocyte	3.84449	Oligodendrocyte	Up	TRUE
Pnlip	enrich_Oligodendrocyte	11.3627	Oligodendrocyte	Up	TRUE
Pnp2	enrich_Microglia	1.66536	Microglia	Up	TRUE
Pou3f1	enrich_Oligodendrocyte	3.55625	Oligodendrocyte	Up	TRUE
Ppp1r14a	enrich_Oligodendrocyte	23.0865	Oligodendrocyte	Up	TRUE
Prima1	enrich_Oligodendrocyte	2.79719	Oligodendrocyte	Up	TRUE
Rasd2	enrich_Microglia	1.98887	Microglia	Up	TRUE
Rasl11a	enrich_Astrocyte	2.13884	Astrocyte	Down	TRUE
Rassf3	enrich_Endothelial	2.28683	Endothelial	Up	TRUE
Rem2	enrich_Neuron	7.52828	Neuron	Up	TRUE
Rsph4a	enrich_Neuron	1.70052	Neuron	Down	TRUE
S100a9	enrich_Microglia	9.47027	Microglia	Up	TRUE
S1pr5	enrich_Oligodendrocyte	51.5162	Oligodendrocyte	Up	TRUE
Scube3	enrich_Neuron	30.1947	Neuron	Up	TRUE
Sgk2	enrich_Oligodendrocyte	12.3649	Oligodendrocyte	Up	TRUE
Slc2a9	enrich_Microglia	1.98041	Microglia	Up	TRUE
Slc45a3	enrich_Oligodendrocyte	2.93794	Oligodendrocyte	Up	TRUE
Slc5a7	enrich_Neuron	5.82485	Neuron	Up	TRUE
Slfn3	enrich_Endothelial	2.57767	Endothelial	Down	TRUE
Sox11	enrich_Neuron	2.04654	Neuron	Down	TRUE
St18	enrich_Oligodendrocyte	1.81446	Oligodendrocyte	Up	TRUE
Sypl2	enrich_Astrocyte	6.0667	Astrocyte	Down	TRUE
Sytl1	enrich_Neuron	2.33587	Neuron	Up	TRUE
Tbxa2r	enrich_Endothelial	7.0548	Endothelial	Up	TRUE
Tle6	enrich_Oligodendrocyte	2.42366	Oligodendrocyte	Up	TRUE
Tmem125	enrich_Oligodendrocyte	120.058	Oligodendrocyte	Up	TRUE
Tmem88b	enrich_Oligodendrocyte	85.2499	Oligodendrocyte	Up	TRUE
Tnfrsf25	enrich_Endothelial	2.36695	Endothelial	Down	TRUE
Tnni1	enrich_Oligodendrocyte	12.5754	Oligodendrocyte	Up	TRUE
Ttr	enrich_Endothelial	12.466	Endothelial	Up	TRUE
Ucp3	enrich_Astrocyte	3.80812	Astrocyte	Up	TRUE
Usp43	enrich_Endothelial	3.54485	Endothelial	Up	TRUE
Vwf	enrich_Endothelial	18.829	Endothelial	Up	TRUE
Wnt3	enrich_Oligodendrocyte	2.84561	Oligodendrocyte	Up	TRUE
