# Supplementary material for: Transcriptomic signatures of the insular cortex in a mouse model of neuropathic pain
Source: Front Mol Neurosci. 2026 Jul 2;19:1840950. doi: 10.3389/fnmol.2026.1840950 (PMC13372706; doi:10.3389/fnmol.2026.1840950)
Supplement: Supplementary file 4 [file Data_Sheet_3.xlsx]

## Sheet: aIC SNI-2w
	category	subcategory	ID	Description	GeneRatio	BgRatio	RichFactor	FoldEnrichment	zScore	pvalue	p.adjust	qvalue	geneID	Count
mmu04974	Organismal Systems	Digestive system	mmu04974	Protein digestion and absorption	11/122	108/10570	0.101852	8.82438	8.8315	4.12391e-08	9.4025e-06	7.77031e-06	Col1a1/Col14a1/Col5a2/Col19a1/Col15a1/Col4a6/Col12a1/Slc9a3/Col6a6/Col10a1/Kcnj13	11
mmu04010	Environmental Information Processing	Signal transduction	mmu04010	MAPK signaling pathway	14/122	299/10570	0.0468227	4.05669	5.79377	8.50187e-06	0.000807404	0.000667246	Cacna1g/Hgf/Map3k21/Cacna1a/Pla2g4e/Hspb1/Gadd45b/Fos/Nr4a1/Fas/Dusp4/Gadd45a/Ntf3/Hspa1b	14
mmu04080	Environmental Information Processing	Signaling molecules and interaction	mmu04080	Neuroactive ligand-receptor interaction	16/122	392/10570	0.0408163	3.5363	5.52959	1.06237e-05	0.000807404	0.000667246	Grm2/Tbxa2r/Ltb4r2/Aplnr/Gh/Prl/Drd1/Nmb/Npy2r/Qrfprl/Tacr1/Glra3/Penk/Sstr2/Htr1b/Tac1	16
mmu04064	Environmental Information Processing	Signal transduction	mmu04064	NF-kappa B signaling pathway	8/122	107/10570	0.0747664	6.47771	6.15379	3.14194e-05	0.00179091	0.00148002	Card14/Pidd1/Gadd45b/Ptgs2/Gadd45a/Icam1/Ccl19/Ccl21e	8
mmu04820	Cellular Processes	Cell motility	mmu04820	Cytoskeleton in muscle cells	11/122	233/10570	0.0472103	4.09027	5.15415	7.704e-05	0.00301541	0.00249196	Col1a1/Nid2/Fbn2/Col5a2/Fbn1/Hspg2/Col4a6/Itga11/Col6a6/Myh1/Trim54	11
mmu05143	Human Diseases	Infectious disease: parasitic	mmu05143	African trypanosomiasis	5/122	39/10570	0.128205	11.1076	6.83323	7.9353e-05	0.00301541	0.00249196	Tlr9/Fas/Sele/Ido1/Icam1	5
mmu04512	Environmental Information Processing	Signaling molecules and interaction	mmu04512	ECM-receptor interaction	6/122	89/10570	0.0674157	5.84085	4.9556	0.000556253	0.018118	0.0149728	Col1a1/Lama5/Hspg2/Col4a6/Itga11/Col6a6	6
mmu05165	Human Diseases	Infectious disease: viral	mmu05165	Human papillomavirus infection	12/122	359/10570	0.0334262	2.89602	3.94945	0.000884019	0.022759	0.0188082	Wnt9a/Col1a1/Lama5/Hes3/Col4a6/Itga11/Heyl/Col6a6/Irf9/Atp6v1c2/Fas/Ptgs2	12
mmu05164	Human Diseases	Infectious disease: viral	mmu05164	Influenza A	8/122	174/10570	0.045977	3.98342	4.28781	0.00089838	0.022759	0.0188082	Nlrp3/Irf9/Rsad2/Fas/Irf7/H2-Aa/Icam1/H2-Eb1	8
mmu04933	Human Diseases	Endocrine and metabolic disease	mmu04933	AGE-RAGE signaling pathway in diabetic complications	6/122	101/10570	0.0594059	5.14689	4.52492	0.00108447	0.0247259	0.0204337	Col1a1/Cybb/Col4a6/Sele/Icam1/Egr1	6
mmu05140	Human Diseases	Infectious disease: parasitic	mmu05140	Leishmaniasis	5/122	70/10570	0.0714286	6.18852	4.70629	0.00125495	0.0260117	0.0214963	Cybb/Fos/Ptgs2/H2-Aa/H2-Eb1	5
mmu04668	Environmental Information Processing	Signal transduction	mmu04668	TNF signaling pathway	6/122	118/10570	0.0508475	4.40539	4.01965	0.00240647	0.0457229	0.0377858	Fos/Fas/Sele/Ptgs2/Icam1/Junb	6
mmu04020	Environmental Information Processing	Signal transduction	mmu04020	Calcium signaling pathway	9/122	255/10570	0.0352941	3.05786	3.59444	0.00273977	0.0480513	0.03971	Cacna1g/Hgf/Cacna1a/Tbxa2r/Ltb4r2/Drd1/Tacr1/Pln/Cxcr4	9
mmu05323	Human Diseases	Immune disease	mmu05323	Rheumatoid arthritis	5/122	87/10570	0.0574713	4.97927	4.02718	0.00328048	0.0513795	0.0424605	Atp6v1c2/Fos/H2-Aa/Icam1/H2-Eb1	5
mmu04151	Environmental Information Processing	Signal transduction	mmu04151	PI3K-Akt signaling pathway	11/122	368/10570	0.0298913	2.58976	3.35424	0.00347476	0.0513795	0.0424605	Col1a1/Lama5/Sgk2/Hgf/Col4a6/Itga11/Col6a6/Gh/Prl/Nr4a1/Ntf3	11
mmu05417	Human Diseases	Cardiovascular disease	mmu05417	Lipid and atherosclerosis	8/122	217/10570	0.0368664	3.19408	3.52882	0.00360558	0.0513795	0.0424605	Cybb/Nlrp3/Fos/Fas/Irf7/Sele/Icam1/Hspa1b	8
mmu04657	Organismal Systems	Immune system	mmu04657	IL-17 signaling pathway	5/122	94/10570	0.0531915	4.60848	3.79726	0.00457245	0.0579177	0.0478637	Traf3ip2/Fosb/Fos/Lcn2/Ptgs2	5
mmu05222	Human Diseases	Cancer: specific types	mmu05222	Small cell lung cancer	5/122	94/10570	0.0531915	4.60848	3.79726	0.00457245	0.0579177	0.0478637	Lama5/Col4a6/Gadd45b/Ptgs2/Gadd45a	5
mmu05169	Human Diseases	Infectious disease: viral	mmu05169	Epstein-Barr virus infection	8/122	229/10570	0.0349345	3.0267	3.35048	0.00498244	0.0597893	0.0494104	Irf9/Gadd45b/Fas/Irf7/Gadd45a/H2-Aa/Icam1/H2-Eb1	8
mmu05162	Human Diseases	Infectious disease: viral	mmu05162	Measles	6/122	145/10570	0.0413793	3.58508	3.38688	0.00660681	0.0753176	0.0622431	Tlr9/Irf9/Fos/Fas/Irf7/Hspa1b	6
mmu04082	NA	NA	mmu04082	Neuroactive ligand signaling	7/122	196/10570	0.0357143	3.09426	3.19791	0.00755155	0.0819883	0.0677558	Grm2/Drd1/Tacr1/Glra3/Penk/Htr1b/Tac1	7
mmu04115	Cellular Processes	Cell growth and death	mmu04115	p53 signaling pathway	4/122	75/10570	0.0533333	4.62077	3.40032	0.0109375	0.109131	0.0901871	Pidd1/Gadd45b/Fas/Gadd45a	4
mmu04216	Cellular Processes	Cell growth and death	mmu04216	Ferroptosis	3/122	41/10570	0.0731707	6.33946	3.70149	0.0116231	0.109131	0.0901871	Cybb/Slc40a1/Pcbp1	3
mmu05168	Human Diseases	Infectious disease: viral	mmu05168	Herpes simplex virus 1 infection	7/122	214/10570	0.0327103	2.834	2.9288	0.0119083	0.109131	0.0901871	Tlr9/Irf9/Fas/Irf7/H2-Aa/Bst2/H2-Eb1	7
mmu05144	Human Diseases	Infectious disease: parasitic	mmu05144	Malaria	4/122	77/10570	0.0519481	4.50075	3.33147	0.0119662	0.109131	0.0901871	Hgf/Tlr9/Sele/Icam1	4
mmu04672	Organismal Systems	Immune system	mmu04672	Intestinal immune network for IgA production	3/122	43/10570	0.0697674	6.04461	3.5817	0.0132341	0.116053	0.0959073	H2-Aa/Cxcr4/H2-Eb1	3
mmu05167	Human Diseases	Infectious disease: viral	mmu05167	Kaposi sarcoma-associated herpesvirus infection	7/122	224/10570	0.03125	2.70748	2.79109	0.0149968	0.126639	0.104656	Irf9/Rps27a/Fos/Fas/Irf7/Ptgs2/Icam1	7
mmu04930	Human Diseases	Endocrine and metabolic disease	mmu04930	Type II diabetes mellitus	3/122	48/10570	0.0625	5.41496	3.31267	0.0177941	0.139898	0.115613	Hkdc1/Cacna1g/Cacna1a	3
mmu05030	Human Diseases	Substance dependence	mmu05030	Cocaine addiction	3/122	48/10570	0.0625	5.41496	3.31267	0.0177941	0.139898	0.115613	Grm2/Fosb/Drd1	3
mmu04210	Cellular Processes	Cell growth and death	mmu04210	Apoptosis	5/122	136/10570	0.0367647	3.18527	2.77159	0.0205046	0.155835	0.128783	Pidd1/Gadd45b/Fos/Fas/Gadd45a	5
mmu05166	Human Diseases	Infectious disease: viral	mmu05166	Human T-cell leukemia virus 1 infection	7/122	247/10570	0.0283401	2.45537	2.50091	0.0241989	0.177979	0.147083	Bub1b/Fos/H2-Aa/Icam1/Egr2/Egr1/H2-Eb1	7
mmu05224	Human Diseases	Cancer: specific types	mmu05224	Breast cancer	5/122	147/10570	0.0340136	2.94692	2.56856	0.02756	0.194928	0.16109	Wnt9a/Heyl/Gadd45b/Fos/Gadd45a	5
mmu04370	Environmental Information Processing	Signal transduction	mmu04370	VEGF signaling pathway	3/122	58/10570	0.0517241	4.48135	2.87276	0.0292275	0.194928	0.16109	Pla2g4e/Hspb1/Ptgs2	3
mmu04510	Cellular Processes	Cellular community - eukaryotes	mmu04510	Focal adhesion	6/122	202/10570	0.029703	2.57345	2.43983	0.0294336	0.194928	0.16109	Col1a1/Lama5/Hgf/Col4a6/Itga11/Col6a6	6
mmu05330	Human Diseases	Immune disease	mmu05330	Allograft rejection	3/122	60/10570	0.05	4.33197	2.79676	0.0318846	0.194928	0.16109	Fas/H2-Aa/H2-Eb1	3
mmu05332	Human Diseases	Immune disease	mmu05332	Graft-versus-host disease	3/122	60/10570	0.05	4.33197	2.79676	0.0318846	0.194928	0.16109	Fas/H2-Aa/H2-Eb1	3
mmu04620	Organismal Systems	Immune system	mmu04620	Toll-like receptor signaling pathway	4/122	104/10570	0.0384615	3.33228	2.58278	0.032134	0.194928	0.16109	Tlr9/Irf9/Fos/Irf7	4
mmu00592	Metabolism	Lipid metabolism	mmu00592	alpha-Linolenic acid metabolism	2/122	25/10570	0.08	6.93115	3.20823	0.033343	0.194928	0.16109	Plb1/Pla2g4e	2
mmu05310	Human Diseases	Immune disease	mmu05310	Asthma	2/122	25/10570	0.08	6.93115	3.20823	0.033343	0.194928	0.16109	H2-Aa/H2-Eb1	2
mmu05217	Human Diseases	Cancer: specific types	mmu05217	Basal cell carcinoma	3/122	63/10570	0.047619	4.12568	2.68879	0.0360995	0.201178	0.166255	Wnt9a/Gadd45b/Gadd45a	3
mmu05146	Human Diseases	Infectious disease: parasitic	mmu05146	Amoebiasis	4/122	108/10570	0.037037	3.20886	2.49318	0.0361768	0.201178	0.166255	Col1a1/Lama5/Col4a6/Hspb1	4
mmu05145	Human Diseases	Infectious disease: parasitic	mmu05145	Toxoplasmosis	4/122	109/10570	0.0366972	3.17943	2.47143	0.0372314	0.202113	0.167028	Lama5/H2-Aa/H2-Eb1/Hspa1b	4
mmu04625	Organismal Systems	Immune system	mmu04625	C-type lectin receptor signaling pathway	4/122	112/10570	0.0357143	3.09426	2.40766	0.040501	0.20888	0.17262	Nlrp3/Irf9/Ptgs2/Egr2	4
mmu05161	Human Diseases	Infectious disease: viral	mmu05161	Hepatitis B	5/122	164/10570	0.0304878	2.64144	2.28921	0.0412093	0.20888	0.17262	Hspg2/Fos/Fas/Irf7/Egr2	5
mmu04081	NA	NA	mmu04081	Hormone signaling	6/122	220/10570	0.0272727	2.36289	2.20741	0.0419307	0.20888	0.17262	Slc40a1/Gh/Prl/Drd1/Penk/Sstr2	6
mmu04940	Human Diseases	Endocrine and metabolic disease	mmu04940	Type I diabetes mellitus	3/122	67/10570	0.0447761	3.87937	2.55481	0.0421425	0.20888	0.17262	Fas/H2-Aa/H2-Eb1	3
mmu05160	Human Diseases	Infectious disease: viral	mmu05160	Hepatitis C	5/122	167/10570	0.0299401	2.59399	2.2436	0.0439768	0.213334	0.176301	Irf9/Rsad2/Fas/Irf7/Ifit1	5
mmu05031	Human Diseases	Substance dependence	mmu05031	Amphetamine addiction	3/122	69/10570	0.0434783	3.76693	2.49165	0.0453427	0.215378	0.17799	Fosb/Fos/Drd1	3
mmu04935	Organismal Systems	Endocrine system	mmu04935	Growth hormone synthesis, secretion and action	4/122	117/10570	0.034188	2.96203	2.30599	0.0463032	0.215451	0.178051	Gh/Fos/Sstr2/Junb	4
mmu05218	Human Diseases	Cancer: specific types	mmu05218	Melanoma	3/122	72/10570	0.0416667	3.60997	2.4012	0.0503629	0.225152	0.186067	Hgf/Gadd45b/Gadd45a	3
mmu05223	Human Diseases	Cancer: specific types	mmu05223	Non-small cell lung cancer	3/122	72/10570	0.0416667	3.60997	2.4012	0.0503629	0.225152	0.186067	Hgf/Gadd45b/Gadd45a	3
mmu04217	Cellular Processes	Cell growth and death	mmu04217	Necroptosis	5/122	177/10570	0.0282486	2.44744	2.09844	0.0539948	0.236747	0.195649	Cybb/Nlrp3/Pla2g4e/Irf9/Fas	5
mmu05320	Human Diseases	Immune disease	mmu05320	Autoimmune thyroid disease	3/122	76/10570	0.0394737	3.41997	2.28785	0.0574584	0.241867	0.199881	Fas/H2-Aa/H2-Eb1	3
mmu04710	Organismal Systems	Environmental adaptation	mmu04710	Circadian rhythm	2/122	34/10570	0.0588235	5.09643	2.58516	0.0583276	0.241867	0.199881	Bhlhe40/Per2	2
mmu04514	Environmental Information Processing	Signaling molecules and interaction	mmu04514	Cell adhesion molecules	5/122	181/10570	0.0276243	2.39335	2.04312	0.058345	0.241867	0.199881	Mag/Sele/H2-Aa/Icam1/H2-Eb1	5
mmu04145	Cellular Processes	Transport and catabolism	mmu04145	Phagosome	5/122	183/10570	0.0273224	2.3672	2.016	0.0605937	0.246703	0.203877	Cybb/Mrc1/Atp6v1c2/H2-Aa/H2-Eb1	5
mmu05216	Human Diseases	Cancer: specific types	mmu05216	Thyroid cancer	2/122	37/10570	0.0540541	4.68321	2.42511	0.0677304	0.270921	0.223892	Gadd45b/Gadd45a	2
mmu04623	Organismal Systems	Immune system	mmu04623	Cytosolic DNA-sensing pathway	3/122	82/10570	0.0365854	3.16973	2.13131	0.0689349	0.270986	0.223945	Nlrp3/Irf7/Pcbp1	3
mmu01250	Metabolism	Global and overview maps	mmu01250	Biosynthesis of nucleotide sugars	2/122	38/10570	0.0526316	4.55997	2.37554	0.0709692	0.273077	0.225673	Hkdc1/Gfpt2	2
mmu04380	Organismal Systems	Development and regeneration	mmu04380	Osteoclast differentiation	4/122	136/10570	0.0294118	2.54822	1.96361	0.072333	0.273077	0.225673	Irf9/Fosb/Fos/Junb	4
mmu04726	Organismal Systems	Nervous system	mmu04726	Serotonergic synapse	4/122	137/10570	0.0291971	2.52962	1.94723	0.0738742	0.273077	0.225673	Cacna1a/Pla2g4e/Ptgs2/Htr1b	4
mmu00520	Metabolism	Carbohydrate metabolism	mmu00520	Amino sugar and nucleotide sugar metabolism	2/122	39/10570	0.0512821	4.44304	2.32766	0.0742577	0.273077	0.225673	Hkdc1/Gfpt2	2
mmu04612	Organismal Systems	Immune system	mmu04612	Antigen processing and presentation	3/122	88/10570	0.0340909	2.95361	1.98856	0.0813642	0.2854	0.235857	H2-Aa/H2-Eb1/Hspa1b	3
mmu04658	Organismal Systems	Immune system	mmu04658	Th1 and Th2 cell differentiation	3/122	88/10570	0.0340909	2.95361	1.98856	0.0813642	0.2854	0.235857	Fos/H2-Aa/H2-Eb1	3
mmu05210	Human Diseases	Cancer: specific types	mmu05210	Colorectal cancer	3/122	88/10570	0.0340909	2.95361	1.98856	0.0813642	0.2854	0.235857	Gadd45b/Fos/Gadd45a	3
mmu00590	Metabolism	Lipid metabolism	mmu00590	Arachidonic acid metabolism	3/122	89/10570	0.0337079	2.92043	1.96595	0.0835243	0.288539	0.238451	Plb1/Pla2g4e/Ptgs2	3
mmu05205	Human Diseases	Cancer: overview	mmu05205	Proteoglycans in cancer	5/122	204/10570	0.0245098	2.12351	1.75093	0.0871366	0.296525	0.24505	Wnt9a/Col1a1/Hspg2/Hgf/Fas	5
mmu05416	Human Diseases	Cardiovascular disease	mmu05416	Viral myocarditis	3/122	94/10570	0.0319149	2.76509	1.85743	0.0946877	0.315223	0.260503	H2-Aa/Icam1/H2-Eb1	3
mmu05226	Human Diseases	Cancer: specific types	mmu05226	Gastric cancer	4/122	150/10570	0.0266667	2.31038	1.74659	0.0953965	0.315223	0.260503	Wnt9a/Hgf/Gadd45b/Gadd45a	4
mmu04061	Environmental Information Processing	Signaling molecules and interaction	mmu04061	Viral protein interaction with cytokine and cytokine receptor	3/122	95/10570	0.0315789	2.73598	1.83658	0.0969909	0.315913	0.261073	Cxcr4/Ccl19/Ccl21e	3
mmu05415	Human Diseases	Cardiovascular disease	mmu05415	Diabetic cardiomyopathy	5/122	217/10570	0.0230415	1.9963	1.60238	0.106178	0.337844	0.279197	Col1a1/Cybb/Gfpt2/Pln/mt-Nd3	5
mmu04713	Organismal Systems	Environmental adaptation	mmu04713	Circadian entrainment	3/122	100/10570	0.03	2.59918	1.73622	0.108843	0.337844	0.279197	Cacna1g/Fos/Per2	3
mmu00565	Metabolism	Lipid metabolism	mmu00565	Ether lipid metabolism	2/122	49/10570	0.0408163	3.5363	1.92287	0.109544	0.337844	0.279197	Plb1/Pla2g4e	2
mmu03260	Genetic Information Processing	Information processing in viruses	mmu03260	Virion - Human immunodeficiency virus	1/122	10/10570	0.1	8.66393	2.61999	0.109651	0.337844	0.279197	Cxcr4	1
mmu00564	Metabolism	Lipid metabolism	mmu00564	Glycerophospholipid metabolism	3/122	101/10570	0.029703	2.57345	1.71688	0.111278	0.338286	0.279562	Plb1/Pla2g4e/Plpp4	3
mmu05142	Human Diseases	Infectious disease: parasitic	mmu05142	Chagas disease	3/122	103/10570	0.0291262	2.52348	1.67889	0.116212	0.345495	0.28552	Tlr9/Fos/Fas	3
mmu04024	Environmental Information Processing	Signal transduction	mmu04024	cAMP signaling pathway	5/122	224/10570	0.0223214	1.93391	1.5266	0.117217	0.345495	0.28552	Fos/Drd1/Pln/Sstr2/Htr1b	5
mmu04148	Cellular Processes	Transport and catabolism	mmu04148	Efferocytosis	4/122	163/10570	0.0245399	2.12612	1.56565	0.119534	0.345495	0.28552	Stab1/Dusp4/Ptgs2/Ch25h	4
mmu05202	Human Diseases	Cancer: overview	mmu05202	Transcriptional misregulation in cancer	5/122	226/10570	0.0221239	1.9168	1.50544	0.120469	0.345495	0.28552	Gadd45b/Meis1/Nr4a3/Gadd45a/Per2	5
mmu04659	Organismal Systems	Immune system	mmu04659	Th17 cell differentiation	3/122	105/10570	0.0285714	2.47541	1.64179	0.121226	0.345495	0.28552	Fos/H2-Aa/H2-Eb1	3
mmu04060	Environmental Information Processing	Signaling molecules and interaction	mmu04060	Cytokine-cytokine receptor interaction	6/122	294/10570	0.0204082	1.76815	1.4434	0.124554	0.350596	0.289735	Gh/Prl/Fas/Cxcr4/Ccl19/Ccl21e	6
mmu00591	Metabolism	Lipid metabolism	mmu00591	Linoleic acid metabolism	2/122	55/10570	0.0363636	3.15052	1.72783	0.13244	0.36381	0.300655	Plb1/Pla2g4e	2
mmu04978	Organismal Systems	Digestive system	mmu04978	Mineral absorption	2/122	55/10570	0.0363636	3.15052	1.72783	0.13244	0.36381	0.300655	Slc40a1/Slc9a3	2
mmu05225	Human Diseases	Cancer: specific types	mmu05225	Hepatocellular carcinoma	4/122	175/10570	0.0228571	1.98033	1.41305	0.143918	0.38697	0.319795	Wnt9a/Hgf/Gadd45b/Gadd45a	4
mmu05213	Human Diseases	Cancer: specific types	mmu05213	Endometrial cancer	2/122	58/10570	0.0344828	2.98756	1.64011	0.144265	0.38697	0.319795	Gadd45b/Gadd45a	2
mmu04730	Organismal Systems	Nervous system	mmu04730	Long-term depression	2/122	60/10570	0.0333333	2.88798	1.58472	0.152268	0.400603	0.331062	Cacna1a/Pla2g4e	2
mmu04724	Organismal Systems	Nervous system	mmu04724	Glutamatergic synapse	3/122	117/10570	0.025641	2.22152	1.43567	0.15288	0.400603	0.331062	Grm2/Cacna1a/Pla2g4e	3
mmu05152	Human Diseases	Infectious disease: bacterial	mmu05152	Tuberculosis	4/122	180/10570	0.0222222	1.92532	1.35301	0.154619	0.400603	0.331062	Mrc1/Tlr9/H2-Aa/H2-Eb1	4
mmu04670	Organismal Systems	Immune system	mmu04670	Leukocyte transendothelial migration	3/122	119/10570	0.0252101	2.18419	1.40377	0.158393	0.405771	0.335333	Cybb/Icam1/Cxcr4	3
mmu05321	Human Diseases	Immune disease	mmu05321	Inflammatory bowel disease	2/122	62/10570	0.0322581	2.79482	1.53157	0.160357	0.406238	0.335718	H2-Aa/H2-Eb1	2
mmu00561	Metabolism	Lipid metabolism	mmu00561	Glycerolipid metabolism	2/122	63/10570	0.031746	2.75046	1.50578	0.164431	0.407503	0.336764	Pnpla3/Plpp4	2
mmu03250	Genetic Information Processing	Information processing in viruses	mmu03250	Viral life cycle - HIV-1	2/122	63/10570	0.031746	2.75046	1.50578	0.164431	0.407503	0.336764	Cxcr4/Bst2	2
mmu04913	Organismal Systems	Endocrine system	mmu04913	Ovarian steroidogenesis	2/122	65/10570	0.0307692	2.66583	1.45569	0.172633	0.42323	0.349761	Pla2g4e/Ptgs2	2
mmu04611	Organismal Systems	Immune system	mmu04611	Platelet activation	3/122	126/10570	0.0238095	2.06284	1.29688	0.178151	0.432112	0.357101	Col1a1/Tbxa2r/Pla2g4e	3
mmu05150	Human Diseases	Infectious disease: bacterial	mmu05150	Staphylococcus aureus infection	3/122	128/10570	0.0234375	2.03061	1.26762	0.183919	0.441405	0.36478	H2-Aa/Icam1/H2-Eb1	3
mmu00120	Metabolism	Lipid metabolism	mmu00120	Primary bile acid biosynthesis	1/122	18/10570	0.0555556	4.8133	1.74964	0.188715	0.443815	0.366772	Ch25h	1
mmu05171	Human Diseases	Infectious disease: viral	mmu05171	Coronavirus disease - COVID-19	6/122	334/10570	0.0179641	1.5564	1.11653	0.188816	0.443815	0.366772	Cybb/Nlrp3/F13a1/Irf9/Rps27a/Fos	6
mmu04926	Organismal Systems	Endocrine system	mmu04926	Relaxin signaling pathway	3/122	131/10570	0.0229008	1.98411	1.2247	0.192662	0.448234	0.370424	Col1a1/Col4a6/Fos	3
mmu04068	Environmental Information Processing	Signal transduction	mmu04068	FoxO signaling pathway	3/122	133/10570	0.0225564	1.95427	1.19671	0.198549	0.457263	0.377886	Sgk2/Gadd45b/Gadd45a	3
mmu04927	Organismal Systems	Endocrine system	mmu04927	Cortisol synthesis and secretion	2/122	72/10570	0.0277778	2.40665	1.29413	0.201816	0.46014	0.380263	Cacna1g/Nr4a1	2
mmu04917	Organismal Systems	Endocrine system	mmu04917	Prolactin signaling pathway	2/122	74/10570	0.027027	2.3416	1.25144	0.21026	0.470418	0.388758	Fos/Prl	2
mmu04728	Organismal Systems	Nervous system	mmu04728	Dopaminergic synapse	3/122	137/10570	0.0218978	1.89721	1.14217	0.21045	0.470418	0.388758	Cacna1a/Fos/Drd1	3
mmu05214	Human Diseases	Cancer: specific types	mmu05214	Glioma	2/122	75/10570	0.0266667	2.31038	1.2306	0.214497	0.470762	0.389041	Gadd45b/Gadd45a	2
mmu05212	Human Diseases	Cancer: specific types	mmu05212	Pancreatic cancer	2/122	76/10570	0.0263158	2.27998	1.2101	0.218741	0.470762	0.389041	Gadd45b/Gadd45a	2
mmu05220	Human Diseases	Cancer: specific types	mmu05220	Chronic myeloid leukemia	2/122	76/10570	0.0263158	2.27998	1.2101	0.218741	0.470762	0.389041	Gadd45b/Gadd45a	2
mmu04371	Environmental Information Processing	Signal transduction	mmu04371	Apelin signaling pathway	3/122	140/10570	0.0214286	1.85656	1.10245	0.219479	0.470762	0.389041	Aplnr/Ccn2/Egr1	3
mmu04721	Organismal Systems	Nervous system	mmu04721	Synaptic vesicle cycle	2/122	77/10570	0.025974	2.25037	1.18991	0.222992	0.470762	0.389041	Cacna1a/Atp6v1c2	2
mmu05133	Human Diseases	Infectious disease: bacterial	mmu05133	Pertussis	2/122	77/10570	0.025974	2.25037	1.18991	0.222992	0.470762	0.389041	Nlrp3/Fos	2
mmu04964	Organismal Systems	Excretory system	mmu04964	Proximal tubule bicarbonate reclamation	1/122	22/10570	0.0454545	3.93815	1.49067	0.225594	0.471884	0.389969	Slc9a3	1
mmu03430	Genetic Information Processing	Replication and repair	mmu03430	Mismatch repair	1/122	23/10570	0.0434783	3.76693	1.43542	0.234551	0.486159	0.401766	Exo1	1
mmu04621	Organismal Systems	Immune system	mmu04621	NOD-like receptor signaling pathway	4/122	216/10570	0.0185185	1.60443	0.969841	0.239154	0.491235	0.405961	Cybb/Nlrp3/Irf9/Irf7	4
mmu00534	Metabolism	Glycan biosynthesis and metabolism	mmu00534	Glycosaminoglycan biosynthesis - heparan sulfate / heparin	1/122	24/10570	0.0416667	3.60997	1.38318	0.243405	0.495502	0.409487	Hs6st3	1
mmu05418	Human Diseases	Cardiovascular disease	mmu05418	Fluid shear stress and atherosclerosis	3/122	149/10570	0.0201342	1.74442	0.98886	0.247012	0.498395	0.411878	Fos/Sele/Icam1	3
mmu04662	Organismal Systems	Immune system	mmu04662	B cell receptor signaling pathway	2/122	84/10570	0.0238095	2.06284	1.05678	0.252902	0.505805	0.418001	Fos/Cd72	2
mmu04977	Organismal Systems	Digestive system	mmu04977	Vitamin digestion and absorption	1/122	26/10570	0.0384615	3.33228	1.28661	0.260809	0.511616	0.422804	Plb1	1
mmu04723	Organismal Systems	Nervous system	mmu04723	Retrograde endocannabinoid signaling	3/122	154/10570	0.0194805	1.68778	0.929051	0.26254	0.511616	0.422804	Cacna1a/Ptgs2/mt-Nd3	3
mmu04921	Organismal Systems	Endocrine system	mmu04921	Oxytocin signaling pathway	3/122	154/10570	0.0194805	1.68778	0.929051	0.26254	0.511616	0.422804	Pla2g4e/Fos/Ptgs2	3
mmu04966	Organismal Systems	Excretory system	mmu04966	Collecting duct acid secretion	1/122	27/10570	0.037037	3.20886	1.24179	0.269362	0.516644	0.426959	Atp6v1c2	1
mmu05235	Human Diseases	Cancer: overview	mmu05235	PD-L1 expression and PD-1 checkpoint pathway in cancer	2/122	88/10570	0.0227273	1.96908	0.98641	0.270052	0.516644	0.426959	Tlr9/Fos	2
mmu04110	Cellular Processes	Cell growth and death	mmu04110	Cell cycle	3/122	157/10570	0.0191083	1.65553	0.894199	0.271918	0.516644	0.426959	Bub1b/Gadd45b/Gadd45a	3
mmu04912	Organismal Systems	Endocrine system	mmu04912	GnRH signaling pathway	2/122	90/10570	0.0222222	1.92532	0.952604	0.278627	0.520713	0.430322	Pla2g4e/Egr1	2
mmu05204	Human Diseases	Cancer: overview	mmu05204	Chemical carcinogenesis - DNA adducts	2/122	90/10570	0.0222222	1.92532	0.952604	0.278627	0.520713	0.430322	Sult1a1/Ptgs2	2
mmu04742	Organismal Systems	Sensory system	mmu04742	Taste transduction	2/122	92/10570	0.0217391	1.88346	0.919653	0.287197	0.526815	0.435364	Cacna1a/Htr1b	2
mmu04934	Human Diseases	Endocrine and metabolic disease	mmu04934	Cushing syndrome	3/122	162/10570	0.0185185	1.60443	0.837726	0.287628	0.526815	0.435364	Wnt9a/Cacna1g/Nr4a1	3
mmu05032	Human Diseases	Substance dependence	mmu05032	Morphine addiction	2/122	93/10570	0.0215054	1.86321	0.903484	0.291478	0.526815	0.435364	Cacna1a/Drd1	2
mmu05010	Human Diseases	Neurodegenerative disease	mmu05010	Alzheimer disease	6/122	389/10570	0.0154242	1.33634	0.730361	0.293118	0.526815	0.435364	Wnt9a/Cybb/Bace2/Fas/Ptgs2/mt-Nd3	6
mmu00563	Metabolism	Glycan biosynthesis and metabolism	mmu00563	Glycosylphosphatidylinositol (GPI)-anchor biosynthesis	1/122	30/10570	0.0333333	2.88798	1.11897	0.294436	0.526815	0.435364	Pigz	1
mmu04640	Organismal Systems	Immune system	mmu04640	Hematopoietic cell lineage	2/122	94/10570	0.0212766	1.84339	0.887514	0.295756	0.526815	0.435364	H2-Aa/H2-Eb1	2
mmu05170	Human Diseases	Infectious disease: viral	mmu05170	Human immunodeficiency virus 1 infection	4/122	243/10570	0.0164609	1.42616	0.726225	0.308308	0.544916	0.450323	Fos/Fas/Cxcr4/Bst2	4
mmu05231	Human Diseases	Cancer: overview	mmu05231	Choline metabolism in cancer	2/122	98/10570	0.0204082	1.76815	0.825514	0.312828	0.548652	0.45341	Pla2g4e/Fos	2
mmu04630	Environmental Information Processing	Signal transduction	mmu04630	JAK-STAT signaling pathway	3/122	171/10570	0.0175439	1.51999	0.740758	0.31607	0.550107	0.454613	Irf9/Gh/Prl	3
mmu00052	Metabolism	Carbohydrate metabolism	mmu00052	Galactose metabolism	1/122	33/10570	0.030303	2.62543	1.01053	0.318657	0.550407	0.454861	Hkdc1	1
mmu05414	Human Diseases	Cardiovascular disease	mmu05414	Dilated cardiomyopathy	2/122	103/10570	0.0194175	1.68232	0.751924	0.334043	0.572646	0.473239	Itga11/Pln	2
mmu04925	Organismal Systems	Endocrine system	mmu04925	Aldosterone synthesis and secretion	2/122	104/10570	0.0192308	1.66614	0.737688	0.338266	0.575556	0.475644	Cacna1g/Nr4a1	2
mmu00500	Metabolism	Carbohydrate metabolism	mmu00500	Starch and sucrose metabolism	1/122	36/10570	0.0277778	2.40665	0.913525	0.342052	0.577688	0.477406	Hkdc1	1
mmu00051	Metabolism	Carbohydrate metabolism	mmu00051	Fructose and mannose metabolism	1/122	37/10570	0.027027	2.3416	0.883343	0.349672	0.581936	0.480917	Hkdc1	1
mmu00670	Metabolism	Metabolism of cofactors and vitamins	mmu00670	One carbon pool by folate	1/122	37/10570	0.027027	2.3416	0.883343	0.349672	0.581936	0.480917	Aldh1l2	1
mmu04218	Cellular Processes	Cell growth and death	mmu04218	Cellular senescence	3/122	183/10570	0.0163934	1.42032	0.61978	0.35407	0.584985	0.483436	Traf3ip2/Gadd45b/Gadd45a	3
mmu00250	Metabolism	Amino acid metabolism	mmu00250	Alanine, aspartate and glutamate metabolism	1/122	39/10570	0.025641	2.22152	0.825808	0.364651	0.598132	0.494301	Gfpt2	1
mmu04350	Environmental Information Processing	Signal transduction	mmu04350	TGF-beta signaling pathway	2/122	112/10570	0.0178571	1.54713	0.629008	0.371729	0.60155	0.497126	Fbn1/Hjv	2
mmu05033	Human Diseases	Substance dependence	mmu05033	Nicotine addiction	1/122	40/10570	0.025	2.16598	0.798341	0.372011	0.60155	0.497126	Cacna1a	1
mmu04725	Organismal Systems	Nervous system	mmu04725	Cholinergic synapse	2/122	114/10570	0.0175439	1.51999	0.603175	0.379995	0.610132	0.504218	Cacna1a/Fos	2
mmu05020	Human Diseases	Neurodegenerative disease	mmu05020	Prion disease	4/122	273/10570	0.014652	1.26944	0.487382	0.387149	0.610464	0.504493	Cybb/Egr1/mt-Nd3/Hspa1b	4
mmu04928	Organismal Systems	Endocrine system	mmu04928	Parathyroid hormone synthesis, secretion and action	2/122	116/10570	0.0172414	1.49378	0.577834	0.388216	0.610464	0.504493	Fos/Egr1	2
mmu04062	Organismal Systems	Immune system	mmu04062	Chemokine signaling pathway	3/122	194/10570	0.0154639	1.33978	0.516141	0.388701	0.610464	0.504493	Cxcr4/Ccl19/Ccl21e	3
mmu04066	Environmental Information Processing	Signal transduction	mmu04066	HIF-1 signaling pathway	2/122	117/10570	0.017094	1.48101	0.565341	0.392308	0.610464	0.504493	Cybb/Hkdc1	2
mmu04975	Organismal Systems	Digestive system	mmu04975	Fat digestion and absorption	1/122	43/10570	0.0232558	2.01487	0.720563	0.393589	0.610464	0.504493	Npc1l1	1
mmu04650	Organismal Systems	Immune system	mmu04650	Natural killer cell mediated cytotoxicity	2/122	120/10570	0.0166667	1.44399	0.528549	0.404513	0.623169	0.514992	Fas/Icam1	2
mmu04660	Organismal Systems	Immune system	mmu04660	T cell receptor signaling pathway	2/122	122/10570	0.0163934	1.42032	0.504569	0.412585	0.631339	0.521744	Grap2/Fos	2
mmu04973	Organismal Systems	Digestive system	mmu04973	Carbohydrate digestion and absorption	1/122	50/10570	0.02	1.73279	0.561223	0.441119	0.670501	0.554108	Hkdc1	1
mmu00380	Metabolism	Amino acid metabolism	mmu00380	Tryptophan metabolism	1/122	52/10570	0.0192308	1.66614	0.520333	0.454007	0.681011	0.562793	Ido1	1
mmu03272	NA	NA	mmu03272	Virion - Hepatitis viruses	1/122	52/10570	0.0192308	1.66614	0.520333	0.454007	0.681011	0.562793	Hspg2	1
mmu04915	Organismal Systems	Endocrine system	mmu04915	Estrogen signaling pathway	2/122	134/10570	0.0149254	1.29312	0.368993	0.459838	0.68525	0.566296	Fos/Hspa1b	2
mmu00330	Metabolism	Amino acid metabolism	mmu00330	Arginine and proline metabolism	1/122	54/10570	0.0185185	1.60443	0.481171	0.4666	0.687681	0.568305	P4ha1	1
mmu05135	Human Diseases	Infectious disease: bacterial	mmu05135	Yersinia infection	2/122	136/10570	0.0147059	1.27411	0.347653	0.467503	0.687681	0.568305	Nlrp3/Fos	2
mmu04382	NA	NA	mmu04382	Cornified envelope formation	3/122	223/10570	0.0134529	1.16555	0.269997	0.47736	0.688788	0.56922	Lama5/Pkp1/Col4a6	3
mmu00600	Metabolism	Lipid metabolism	mmu00600	Sphingolipid metabolism	1/122	56/10570	0.0178571	1.54713	0.44359	0.478906	0.688788	0.56922	Acer2	1
mmu05022	Human Diseases	Neurodegenerative disease	mmu05022	Pathways of neurodegeneration - multiple diseases	6/122	481/10570	0.012474	1.08074	0.195848	0.48263	0.688788	0.56922	Wnt9a/Cybb/Rps27a/Fas/Ptgs2/mt-Nd3	6
mmu04550	Cellular Processes	Cellular community - eukaryotes	mmu04550	Signaling pathways regulating pluripotency of stem cells	2/122	140/10570	0.0142857	1.2377	0.305943	0.482638	0.688788	0.56922	Wnt9a/Meis1	2
mmu04923	Organismal Systems	Endocrine system	mmu04923	Regulation of lipolysis in adipocytes	1/122	57/10570	0.0175439	1.51999	0.425352	0.484952	0.688788	0.56922	Ptgs2	1
mmu00190	Metabolism	Energy metabolism	mmu00190	Oxidative phosphorylation	2/122	141/10570	0.0141844	1.22893	0.295709	0.486381	0.688788	0.56922	Atp6v1c2/mt-Nd3	2
mmu05203	Human Diseases	Cancer: overview	mmu05203	Viral carcinogenesis	3/122	228/10570	0.0131579	1.13999	0.230912	0.492082	0.692397	0.572203	Irf9/Irf7/Egr2	3
mmu05208	Human Diseases	Cancer: overview	mmu05208	Chemical carcinogenesis - reactive oxygen species	3/122	229/10570	0.0131004	1.13501	0.223199	0.495003	0.692397	0.572203	Hgf/Fos/mt-Nd3	3
mmu05134	Human Diseases	Infectious disease: bacterial	mmu05134	Legionellosis	1/122	60/10570	0.0166667	1.44399	0.372672	0.502677	0.69714	0.576122	Hspa1b	1
mmu04213	Organismal Systems	Aging	mmu04213	Longevity regulating pathway - multiple species	1/122	61/10570	0.0163934	1.42032	0.355747	0.50845	0.69714	0.576122	Hspa1b	1
mmu04072	Environmental Information Processing	Signal transduction	mmu04072	Phospholipase D signaling pathway	2/122	149/10570	0.0134228	1.16294	0.21645	0.515716	0.69714	0.576122	Grm2/Pla2g4e	2
mmu04014	Environmental Information Processing	Signal transduction	mmu04014	Ras signaling pathway	3/122	237/10570	0.0126582	1.0967	0.162694	0.518067	0.69714	0.576122	Hgf/Pla2g4e/Ntf3	3
mmu05322	Human Diseases	Immune disease	mmu05322	Systemic lupus erythematosus	2/122	150/10570	0.0133333	1.15519	0.206852	0.519305	0.69714	0.576122	H2-Aa/H2-Eb1	2
mmu04330	Environmental Information Processing	Signal transduction	mmu04330	Notch signaling pathway	1/122	63/10570	0.015873	1.37523	0.32278	0.519798	0.69714	0.576122	Heyl	1
mmu04929	Organismal Systems	Endocrine system	mmu04929	GnRH secretion	1/122	63/10570	0.015873	1.37523	0.32278	0.519798	0.69714	0.576122	Cacna1g	1
mmu04664	Organismal Systems	Immune system	mmu04664	Fc epsilon RI signaling pathway	1/122	66/10570	0.0151515	1.31272	0.275376	0.536333	0.71245	0.588774	Pla2g4e	1
mmu04261	Organismal Systems	Circulatory system	mmu04261	Adrenergic signaling in cardiomyocytes	2/122	156/10570	0.0128205	1.11076	0.150598	0.540471	0.71245	0.588774	Scn5a/Pln	2
mmu00010	Metabolism	Carbohydrate metabolism	mmu00010	Glycolysis / Gluconeogenesis	1/122	67/10570	0.0149254	1.29312	0.260084	0.541718	0.71245	0.588774	Hkdc1	1
mmu04150	Environmental Information Processing	Signal transduction	mmu04150	mTOR signaling pathway	2/122	158/10570	0.0126582	1.0967	0.132334	0.547383	0.71245	0.588774	Wnt9a/Atp6v1c2	2
mmu04390	Environmental Information Processing	Signal transduction	mmu04390	Hippo signaling pathway	2/122	158/10570	0.0126582	1.0967	0.132334	0.547383	0.71245	0.588774	Wnt9a/Ccn2	2
mmu05230	Human Diseases	Cancer: overview	mmu05230	Central carbon metabolism in cancer	1/122	69/10570	0.0144928	1.25564	0.230209	0.552303	0.71245	0.588774	Hkdc1	1
mmu05211	Human Diseases	Cancer: specific types	mmu05211	Renal cell carcinoma	1/122	70/10570	0.0142857	1.2377	0.215612	0.557505	0.71245	0.588774	Hgf	1
mmu05221	Human Diseases	Cancer: specific types	mmu05221	Acute myeloid leukemia	1/122	70/10570	0.0142857	1.2377	0.215612	0.557505	0.71245	0.588774	Per2	1
mmu04932	Human Diseases	Endocrine and metabolic disease	mmu04932	Non-alcoholic fatty liver disease	2/122	162/10570	0.0123457	1.06962	0.0964934	0.560991	0.71245	0.588774	Fos/Fas	2
mmu05132	Human Diseases	Infectious disease: bacterial	mmu05132	Salmonella infection	3/122	253/10570	0.0118577	1.02734	0.0475692	0.562461	0.71245	0.588774	Nlrp3/Tlr9/Fos	3
mmu05163	Human Diseases	Infectious disease: viral	mmu05163	Human cytomegalovirus infection	3/122	256/10570	0.0117188	1.0153	0.0267864	0.57051	0.717513	0.592959	Fas/Ptgs2/Cxcr4	3
mmu04622	Organismal Systems	Immune system	mmu04622	RIG-I-like receptor signaling pathway	1/122	73/10570	0.0136986	1.18684	0.173093	0.572752	0.717513	0.592959	Irf7	1
mmu04971	Organismal Systems	Digestive system	mmu04971	Gastric acid secretion	1/122	75/10570	0.0133333	1.15519	0.145743	0.582626	0.725894	0.599885	Sstr2	1
mmu01521	Human Diseases	Drug resistance: antineoplastic	mmu01521	EGFR tyrosine kinase inhibitor resistance	1/122	80/10570	0.0125	1.08299	0.0805142	0.606332	0.751324	0.6209	Hgf	1
mmu01524	Human Diseases	Drug resistance: antineoplastic	mmu01524	Platinum drug resistance	1/122	81/10570	0.0123457	1.06962	0.0679672	0.61091	0.752906	0.622207	Fas	1
mmu05012	Human Diseases	Neurodegenerative disease	mmu05012	Parkinson disease	3/122	274/10570	0.0109489	0.948606	-0.0931395	0.616869	0.756162	0.624899	Rps27a/Drd1/mt-Nd3	3
mmu04360	Organismal Systems	Development and regeneration	mmu04360	Axon guidance	2/122	181/10570	0.0110497	0.957341	-0.0625526	0.621634	0.757928	0.626358	Epha8/Cxcr4	2
mmu04540	Cellular Processes	Cellular community - eukaryotes	mmu04540	Gap junction	1/122	86/10570	0.0116279	1.00743	0.00748001	0.633022	0.763646	0.631083	Drd1	1
mmu05412	Human Diseases	Cardiovascular disease	mmu05412	Arrhythmogenic right ventricular cardiomyopathy	1/122	86/10570	0.0116279	1.00743	0.00748001	0.633022	0.763646	0.631083	Itga11	1
mmu03320	Organismal Systems	Endocrine system	mmu03320	PPAR signaling pathway	1/122	89/10570	0.011236	0.973476	-0.0271529	0.645686	0.774823	0.64032	Plin4	1
mmu04727	Organismal Systems	Nervous system	mmu04727	GABAergic synapse	1/122	91/10570	0.010989	0.952081	-0.049608	0.653887	0.780556	0.645058	Cacna1a	1
mmu01522	Human Diseases	Drug resistance: antineoplastic	mmu01522	Endocrine resistance	1/122	93/10570	0.0107527	0.931606	-0.071585	0.661899	0.78253	0.646689	Fos	1
mmu04610	Organismal Systems	Immune system	mmu04610	Complement and coagulation cascades	1/122	94/10570	0.0106383	0.921695	-0.0824015	0.665837	0.78253	0.646689	F13a1	1
mmu04666	Organismal Systems	Immune system	mmu04666	Fc gamma R-mediated phagocytosis	1/122	94/10570	0.0106383	0.921695	-0.0824015	0.665837	0.78253	0.646689	Pla2g4e	1
mmu04814	Cellular Processes	Cell motility	mmu04814	Motor proteins	2/122	198/10570	0.010101	0.875145	-0.191641	0.670296	0.783731	0.647682	Myh1/Myo1h	2
mmu04137	Cellular Processes	Transport and catabolism	mmu04137	Mitophagy - animal	1/122	100/10570	0.01	0.866393	-0.145056	0.688522	0.792843	0.655212	Rps27a	1
mmu04916	Organismal Systems	Endocrine system	mmu04916	Melanogenesis	1/122	100/10570	0.01	0.866393	-0.145056	0.688522	0.792843	0.655212	Wnt9a	1
mmu05410	Human Diseases	Cardiovascular disease	mmu05410	Hypertrophic cardiomyopathy	1/122	100/10570	0.01	0.866393	-0.145056	0.688522	0.792843	0.655212	Itga11	1
mmu04976	Organismal Systems	Digestive system	mmu04976	Bile secretion	1/122	101/10570	0.00990099	0.857815	-0.155146	0.692151	0.793017	0.655356	Slc9a3	1
mmu05034	Human Diseases	Substance dependence	mmu05034	Alcoholism	2/122	208/10570	0.00961538	0.833071	-0.262738	0.696507	0.794018	0.656183	Fosb/Drd1	2
mmu04922	Organismal Systems	Endocrine system	mmu04922	Glucagon signaling pathway	1/122	104/10570	0.00961538	0.833071	-0.184858	0.70279	0.797194	0.658808	Sik1	1
mmu05215	Human Diseases	Cancer: specific types	mmu05215	Prostate cancer	1/122	107/10570	0.00934579	0.809713	-0.213773	0.713064	0.804844	0.66513	Nkx3-1	1
mmu04931	Human Diseases	Endocrine and metabolic disease	mmu04931	Insulin resistance	1/122	110/10570	0.00909091	0.78763	-0.241937	0.722985	0.812023	0.671062	Gfpt2	1
mmu05207	Human Diseases	Cancer: overview	mmu05207	Chemical carcinogenesis - receptor activation	2/122	231/10570	0.00865801	0.750124	-0.414927	0.750328	0.835479	0.690447	Cacna1a/Fos	2
mmu04919	Organismal Systems	Endocrine system	mmu04919	Thyroid hormone signaling pathway	1/122	120/10570	0.00833333	0.721995	-0.330953	0.753663	0.835479	0.690447	Pln	1
mmu04722	Organismal Systems	Nervous system	mmu04722	Neurotrophin signaling pathway	1/122	121/10570	0.00826446	0.716028	-0.339478	0.756539	0.835479	0.690447	Ntf3	1
mmu04810	Cellular Processes	Cell motility	mmu04810	Regulation of actin cytoskeleton	2/122	235/10570	0.00851064	0.737356	-0.439973	0.758812	0.835479	0.690447	Itga11/Cxcr4	2
mmu01200	Metabolism	Global and overview maps	mmu01200	Carbon metabolism	1/122	123/10570	0.00813008	0.704385	-0.356339	0.762191	0.835479	0.690447	Hkdc1	1
mmu04071	Environmental Information Processing	Signal transduction	mmu04071	Sphingolipid signaling pathway	1/122	126/10570	0.00793651	0.687614	-0.381175	0.770427	0.840465	0.694567	Acer2	1
mmu04750	Organismal Systems	Sensory system	mmu04750	Inflammatory mediator regulation of TRP channels	1/122	130/10570	0.00769231	0.666456	-0.41348	0.780968	0.847909	0.700719	Pla2g4e	1
mmu04910	Organismal Systems	Endocrine system	mmu04910	Insulin signaling pathway	1/122	140/10570	0.00714286	0.618852	-0.490564	0.805269	0.864416	0.714361	Hkdc1	1
mmu04936	Human Diseases	Endocrine and metabolic disease	mmu04936	Alcoholic liver disease	1/122	141/10570	0.0070922	0.614463	-0.498005	0.807547	0.864416	0.714361	Fas	1
mmu05017	Human Diseases	Neurodegenerative disease	mmu05017	Spinocerebellar ataxia	1/122	141/10570	0.0070922	0.614463	-0.498005	0.807547	0.864416	0.714361	Cacna1a	1
mmu04270	Organismal Systems	Circulatory system	mmu04270	Vascular smooth muscle contraction	1/122	144/10570	0.00694444	0.601662	-0.520061	0.814223	0.86749	0.716901	Pla2g4e	1
mmu04144	Cellular Processes	Transport and catabolism	mmu04144	Endocytosis	2/122	270/10570	0.00740741	0.641773	-0.644321	0.823012	0.872775	0.721269	Cxcr4/Hspa1b	2
mmu01240	Metabolism	Global and overview maps	mmu01240	Biosynthesis of cofactors	1/122	154/10570	0.00649351	0.562593	-0.590848	0.83486	0.881221	0.728249	Ido1	1
mmu04120	Genetic Information Processing	Folding, sorting and degradation	mmu04120	Ubiquitin mediated proteolysis	1/122	156/10570	0.00641026	0.55538	-0.604536	0.838706	0.881221	0.728249	Rps27a	1
mmu04140	Cellular Processes	Transport and catabolism	mmu04140	Autophagy - animal	1/122	167/10570	0.00598802	0.518798	-0.677308	0.858325	0.897697	0.741864	Rps27a	1
mmu04022	Environmental Information Processing	Signal transduction	mmu04022	cGMP-PKG signaling pathway	1/122	172/10570	0.00581395	0.503717	-0.709086	0.866441	0.901782	0.74524	Pln	1
mmu04310	Environmental Information Processing	Signal transduction	mmu04310	Wnt signaling pathway	1/122	175/10570	0.00571429	0.495082	-0.727793	0.871088	0.901782	0.74524	Wnt9a	1
mmu04141	Genetic Information Processing	Folding, sorting and degradation	mmu04141	Protein processing in endoplasmic reticulum	1/122	177/10570	0.00564972	0.489488	-0.740121	0.874096	0.901782	0.74524	Hspa1b	1
mmu05206	Human Diseases	Cancer: overview	mmu05206	MicroRNAs in cancer	2/122	314/10570	0.00636943	0.551843	-0.871137	0.881909	0.905744	0.748514	Bmf/Ptgs2	2
mmu04613	Organismal Systems	Immune system	mmu04613	Neutrophil extracellular trap formation	1/122	209/10570	0.00478469	0.414542	-0.923736	0.913764	0.934252	0.772073	Cybb	1
mmu04015	Environmental Information Processing	Signal transduction	mmu04015	Rap1 signaling pathway	1/122	215/10570	0.00465116	0.402974	-0.955692	0.919681	0.936104	0.773604	Hgf	1
mmu04714	Organismal Systems	Environmental adaptation	mmu04714	Thermogenesis	1/122	238/10570	0.00420168	0.364031	-1.07229	0.938863	0.951381	0.786229	mt-Nd3	1
mmu05016	Human Diseases	Neurodegenerative disease	mmu05016	Huntington disease	1/122	308/10570	0.00324675	0.281297	-1.38321	0.973455	0.98207	0.81159	mt-Nd3	1
mmu03010	Genetic Information Processing	Translation	mmu03010	Ribosome	1/122	331/10570	0.00302115	0.26175	-1.47458	0.979845	0.984161	0.813319	Rps27a	1
mmu05014	Human Diseases	Neurodegenerative disease	mmu05014	Amyotrophic lateral sclerosis	1/122	376/10570	0.00265957	0.230424	-1.64193	0.988261	0.988261	0.816707	mt-Nd3	1

## Sheet: aIC SNI-4w
	category	subcategory	ID	Description	GeneRatio	BgRatio	RichFactor	FoldEnrichment	zScore	pvalue	p.adjust	qvalue	geneID	Count
mmu04710	Organismal Systems	Environmental adaptation	mmu04710	Circadian rhythm	5/130	34/10570	0.147059	11.957	7.14056	5.44468e-05	0.00703151	0.00641258	Nr1d1/Prkab1/Dbp/Cry1/Per2	5
mmu04010	Environmental Information Processing	Signal transduction	mmu04010	MAPK signaling pathway	13/130	299/10570	0.0434783	3.53512	4.9621	7.70749e-05	0.00703151	0.00641258	Ngfr/Cdc25b/Il1b/Map3k21/Pla2g4e/Pla2g4b/Hspb1/Fos/Nr4a1/Dusp4/Gadd45a/Bdnf/Hspa1b	13
mmu04080	Environmental Information Processing	Signaling molecules and interaction	mmu04080	Neuroactive ligand-receptor interaction	15/130	392/10570	0.0382653	3.11126	4.75327	9.09247e-05	0.00703151	0.00641258	Grm2/Tbxa2r/Trhr2/S1pr5/Gpr156/Grm4/Pomc/Gh/Prl/Cort/Cysltr2/Glra3/Trhr/Htr5b/Qrfpr	15
mmu04932	Human Diseases	Endocrine and metabolic disease	mmu04932	Non-alcoholic fatty liver disease	7/130	162/10570	0.0432099	3.5133	3.59713	0.00381572	0.188511	0.171918	Il1b/Prkab1/Ndufa1/Uqcr11/Fos/Cox7a2/Uqcr10	7
mmu04611	Organismal Systems	Immune system	mmu04611	Platelet activation	6/130	126/10570	0.047619	3.87179	3.61863	0.00456161	0.188511	0.171918	Tbxas1/Tbxa2r/Gp5/Pla2g4e/Pla2g4b/Prkg2	6
mmu04370	Environmental Information Processing	Signal transduction	mmu04370	VEGF signaling pathway	4/130	58/10570	0.0689655	5.60743	3.92616	0.00555091	0.188511	0.171918	Pla2g4e/Pla2g4b/Hspb1/Ptgs2	4
mmu04081	NA	NA	mmu04081	Hormone signaling	8/130	220/10570	0.0363636	2.95664	3.27259	0.00574121	0.188511	0.171918	Thpo/Trhr2/Esr1/Pomc/Gh/Prl/Prkg2/Trhr	8
mmu05020	Human Diseases	Neurodegenerative disease	mmu05020	Prion disease	9/130	273/10570	0.032967	2.68047	3.13903	0.00650038	0.188511	0.171918	Il1b/Atp5f1e/Ndufa1/Uqcr11/Hspa5/Cox7a2/Egr1/Uqcr10/Hspa1b	9
mmu04064	Environmental Information Processing	Signal transduction	mmu04064	NF-kappa B signaling pathway	5/130	107/10570	0.046729	3.79942	3.24766	0.0102012	0.262965	0.239819	Pidd1/Il1b/Ptgs2/Gadd45a/Ccl19	5
mmu05143	Human Diseases	Infectious disease: parasitic	mmu05143	African trypanosomiasis	3/130	39/10570	0.0769231	6.25444	3.66828	0.0120319	0.27914	0.25457	Il1b/Tlr9/Sele	3
mmu04724	Organismal Systems	Nervous system	mmu04724	Glutamatergic synapse	5/130	117/10570	0.042735	3.47469	3.00352	0.0145985	0.286477	0.261261	Grm2/Pla2g4e/Grm4/Pla2g4b/Homer1	5
mmu05133	Human Diseases	Infectious disease: bacterial	mmu05133	Pertussis	4/130	77/10570	0.0519481	4.22378	3.1681	0.0148178	0.286477	0.261261	Il1b/C1s1/C1ra/Fos	4
mmu03265	Genetic Information Processing	Information processing in viruses	mmu03265	Virion - Ebolavirus, Lyssavirus and Morbillivirus	2/130	17/10570	0.117647	9.56561	3.94397	0.0180927	0.288273	0.262899	Ngfr/Asgr1	2
mmu05202	Human Diseases	Cancer: overview	mmu05202	Transcriptional misregulation in cancer	7/130	226/10570	0.0309735	2.51838	2.57471	0.0214607	0.288273	0.262899	Ngfr/Ddb2/Slc45a3/Spint1/Nr4a3/Gadd45a/Per2	7
mmu05010	Human Diseases	Neurodegenerative disease	mmu05010	Alzheimer disease	10/130	389/10570	0.0257069	2.09017	2.44463	0.0215833	0.288273	0.262899	Wnt3/Il1b/Bace2/Ide/Atp5f1e/Ndufa1/Uqcr11/Cox7a2/Ptgs2/Uqcr10	10
mmu05208	Human Diseases	Cancer: overview	mmu05208	Chemical carcinogenesis - reactive oxygen species	7/130	229/10570	0.0305677	2.48539	2.5358	0.0228716	0.288273	0.262899	Ephx3/Atp5f1e/Ndufa1/Uqcr11/Fos/Cox7a2/Uqcr10	7
mmu00590	Metabolism	Lipid metabolism	mmu00590	Arachidonic acid metabolism	4/130	89/10570	0.0449438	3.65428	2.80594	0.0239081	0.288273	0.262899	Tbxas1/Pla2g4e/Pla2g4b/Ptgs2	4
mmu04260	Organismal Systems	Circulatory system	mmu04260	Cardiac muscle contraction	4/130	89/10570	0.0449438	3.65428	2.80594	0.0239081	0.288273	0.262899	Uqcr11/Cox7a2/Uqcr10/Tnnc1	4
mmu04512	Environmental Information Processing	Signaling molecules and interaction	mmu04512	ECM-receptor interaction	4/130	89/10570	0.0449438	3.65428	2.80594	0.0239081	0.288273	0.262899	Col6a4/Tnxb/Col6a6/Gp5	4
mmu04820	Cellular Processes	Cell motility	mmu04820	Cytoskeleton in muscle cells	7/130	233/10570	0.0300429	2.44272	2.48486	0.0248511	0.288273	0.262899	Tnni1/Fbn1/Col6a4/Col6a6/Obscn/Trim54/Tnnc1	7
mmu04714	Organismal Systems	Environmental adaptation	mmu04714	Thermogenesis	7/130	238/10570	0.0294118	2.3914	2.42263	0.0274876	0.303672	0.276942	Prkab1/Atp5f1e/Ndufa1/Uqcr11/Prkg2/Cox7a2/Uqcr10	7
mmu00190	Metabolism	Energy metabolism	mmu00190	Oxidative phosphorylation	5/130	141/10570	0.035461	2.88325	2.51209	0.0299125	0.31168	0.284246	Atp5f1e/Ndufa1/Uqcr11/Cox7a2/Uqcr10	5
mmu05231	Human Diseases	Cancer: overview	mmu05231	Choline metabolism in cancer	4/130	98/10570	0.0408163	3.31868	2.57322	0.0325396	0.31168	0.284246	Pla2g4e/Slc22a21/Pla2g4b/Fos	4
mmu05022	Human Diseases	Neurodegenerative disease	mmu05022	Pathways of neurodegeneration - multiple diseases	11/130	481/10570	0.022869	1.85943	2.15276	0.0346559	0.31168	0.284246	Wnt3/Il1b/Atp5f1e/Ndufa1/Uqcr11/Rps27a/Hspa5/Cox7a2/Ptgs2/Bdnf/Uqcr10	11
mmu05224	Human Diseases	Cancer: specific types	mmu05224	Breast cancer	5/130	147/10570	0.0340136	2.76557	2.40539	0.0348917	0.31168	0.284246	Wnt3/Ddb2/Esr1/Fos/Gadd45a	5
mmu04730	Organismal Systems	Nervous system	mmu04730	Long-term depression	3/130	60/10570	0.05	4.06538	2.65704	0.0374357	0.31168	0.284246	Pla2g4e/Pla2g4b/Prkg2	3
mmu00592	Metabolism	Lipid metabolism	mmu00592	alpha-Linolenic acid metabolism	2/130	25/10570	0.08	6.50462	3.07477	0.0374473	0.31168	0.284246	Pla2g4e/Pla2g4b	2
mmu04151	Environmental Information Processing	Signal transduction	mmu04151	PI3K-Akt signaling pathway	9/130	368/10570	0.0244565	1.9885	2.15376	0.0376166	0.31168	0.284246	Ngfr/Sgk2/Col6a4/Tnxb/Col6a6/Gh/Prl/Nr4a1/Bdnf	9
mmu04921	Organismal Systems	Endocrine system	mmu04921	Oxytocin signaling pathway	5/130	154/10570	0.0324675	2.63986	2.28747	0.0413155	0.32725	0.298445	Prkab1/Pla2g4e/Pla2g4b/Fos/Ptgs2	5
mmu05217	Human Diseases	Cancer: specific types	mmu05217	Basal cell carcinoma	3/130	63/10570	0.047619	3.87179	2.55107	0.0423168	0.32725	0.298445	Wnt3/Ddb2/Gadd45a	3
mmu04913	Organismal Systems	Endocrine system	mmu04913	Ovarian steroidogenesis	3/130	65/10570	0.0461538	3.75266	2.48399	0.0457398	0.342311	0.31218	Pla2g4e/Pla2g4b/Ptgs2	3
mmu05415	Human Diseases	Cardiovascular disease	mmu05415	Diabetic cardiomyopathy	6/130	217/10570	0.0276498	2.24814	2.07299	0.0512601	0.36375	0.331732	Gfpt2/Atp5f1e/Ndufa1/Uqcr11/Cox7a2/Uqcr10	6
mmu05012	Human Diseases	Neurodegenerative disease	mmu05012	Parkinson disease	7/130	274/10570	0.0255474	2.0772	2.01594	0.0521935	0.36375	0.331732	Atp5f1e/Ndufa1/Uqcr11/Rps27a/Hspa5/Cox7a2/Uqcr10	7
mmu05171	Human Diseases	Infectious disease: viral	mmu05171	Coronavirus disease - COVID-19	8/130	334/10570	0.0239521	1.94749	1.96345	0.0537073	0.36375	0.331732	Il1b/C1s1/C1ra/Rps11/Rps27a/Fos/Rpl22l1/Rpl34-ps1	8
mmu05140	Human Diseases	Infectious disease: parasitic	mmu05140	Leishmaniasis	3/130	70/10570	0.0428571	3.48462	2.3273	0.0548761	0.36375	0.331732	Il1b/Fos/Ptgs2	3
mmu04668	Environmental Information Processing	Signal transduction	mmu04668	TNF signaling pathway	4/130	118/10570	0.0338983	2.75619	2.14068	0.0574953	0.367321	0.334988	Il1b/Fos/Sele/Ptgs2	4
mmu00512	Metabolism	Glycan biosynthesis and metabolism	mmu00512	Mucin type O-glycan biosynthesis	2/130	32/10570	0.0625	5.08173	2.58035	0.0585813	0.367321	0.334988	Galnt15/Galnt6	2
mmu04917	Organismal Systems	Endocrine system	mmu04917	Prolactin signaling pathway	3/130	74/10570	0.0405405	3.29626	2.21189	0.0627642	0.383192	0.349463	Esr1/Fos/Prl	3
mmu04115	Cellular Processes	Cell growth and death	mmu04115	p53 signaling pathway	3/130	75/10570	0.04	3.25231	2.18427	0.0648144	0.385563	0.351625	Ddb2/Pidd1/Gadd45a	3
mmu05144	Human Diseases	Infectious disease: parasitic	mmu05144	Malaria	3/130	77/10570	0.038961	3.16783	2.13039	0.0690066	0.399271	0.364127	Il1b/Tlr9/Sele	3
mmu04060	Environmental Information Processing	Signaling molecules and interaction	mmu04060	Cytokine-cytokine receptor interaction	7/130	294/10570	0.0238095	1.9359	1.81605	0.0705608	0.399271	0.364127	Ngfr/Thpo/Il1b/Ccl28/Gh/Prl/Ccl19	7
mmu05216	Human Diseases	Cancer: specific types	mmu05216	Thyroid cancer	2/130	37/10570	0.0540541	4.39501	2.30836	0.0756308	0.41777	0.380997	Ddb2/Gadd45a	2
mmu04623	Organismal Systems	Immune system	mmu04623	Cytosolic DNA-sensing pathway	3/130	82/10570	0.0365854	2.97467	2.00306	0.0800074	0.428556	0.390834	Il1b/Polr2k/Pcbp1	3
mmu04068	Environmental Information Processing	Signal transduction	mmu04068	FoxO signaling pathway	4/130	133/10570	0.0300752	2.44534	1.87175	0.0813812	0.428556	0.390834	Sgk2/Prkab1/Homer1/Gadd45a	4
mmu04915	Organismal Systems	Endocrine system	mmu04915	Estrogen signaling pathway	4/130	134/10570	0.0298507	2.4271	1.85514	0.0831251	0.428556	0.390834	Esr1/Pomc/Fos/Hspa1b	4
mmu05016	Human Diseases	Neurodegenerative disease	mmu05016	Huntington disease	7/130	308/10570	0.0227273	1.8479	1.68517	0.0854625	0.431028	0.393088	Atp5f1e/Ndufa1/Uqcr11/Cox7a2/Polr2k/Bdnf/Uqcr10	7
mmu04726	Organismal Systems	Nervous system	mmu04726	Serotonergic synapse	4/130	137/10570	0.0291971	2.37395	1.80619	0.0884669	0.433658	0.395487	Pla2g4e/Pla2g4b/Ptgs2/Htr5b	4
mmu04082	NA	NA	mmu04082	Neuroactive ligand signaling	5/130	196/10570	0.0255102	2.07418	1.69383	0.0940651	0.433658	0.395487	Grm2/Grm4/Pomc/Glra3/Htr5b	5
mmu05210	Human Diseases	Cancer: specific types	mmu05210	Colorectal cancer	3/130	88/10570	0.0340909	2.77185	1.86245	0.0941424	0.433658	0.395487	Ddb2/Fos/Gadd45a	3
mmu04020	Environmental Information Processing	Signal transduction	mmu04020	Calcium signaling pathway	6/130	255/10570	0.0235294	1.91312	1.64703	0.0944875	0.433658	0.395487	Tbxa2r/Trhr2/Cysltr2/Trhr/Htr5b/Tnnc1	6
mmu04814	Cellular Processes	Cell motility	mmu04814	Motor proteins	5/130	198/10570	0.0252525	2.05322	1.6694	0.0971744	0.433658	0.395487	Tnni1/Myo5c/Myo3b/Tnnc1/Dynlt1b	5
mmu00514	Metabolism	Glycan biosynthesis and metabolism	mmu00514	Other types of O-glycan biosynthesis	2/130	43/10570	0.0465116	3.78175	2.03957	0.0978514	0.433658	0.395487	Galnt15/Galnt6	2
mmu04912	Organismal Systems	Endocrine system	mmu04912	GnRH signaling pathway	3/130	90/10570	0.0333333	2.71026	1.81819	0.0990684	0.433658	0.395487	Pla2g4e/Pla2g4b/Egr1	3
mmu05162	Human Diseases	Infectious disease: viral	mmu05162	Measles	4/130	145/10570	0.0275862	2.24297	1.68169	0.103497	0.444563	0.405432	Il1b/Tlr9/Fos/Hspa1b	4
mmu04640	Organismal Systems	Immune system	mmu04640	Hematopoietic cell lineage	3/130	94/10570	0.0319149	2.59493	1.73319	0.109225	0.444563	0.405432	Thpo/Il1b/Gp5	3
mmu04657	Organismal Systems	Immune system	mmu04657	IL-17 signaling pathway	3/130	94/10570	0.0319149	2.59493	1.73319	0.109225	0.444563	0.405432	Il1b/Fos/Ptgs2	3
mmu05222	Human Diseases	Cancer: specific types	mmu05222	Small cell lung cancer	3/130	94/10570	0.0319149	2.59493	1.73319	0.109225	0.444563	0.405432	Ddb2/Ptgs2/Gadd45a	3
mmu04072	Environmental Information Processing	Signal transduction	mmu04072	Phospholipase D signaling pathway	4/130	149/10570	0.0268456	2.18276	1.62245	0.111426	0.445702	0.406471	Grm2/Pla2g4e/Grm4/Pla2g4b	4
mmu03266	Genetic Information Processing	Information processing in viruses	mmu03266	Virion - Herpesvirus	1/130	10/10570	0.1	8.13077	2.51735	0.116448	0.454643	0.414624	Ide	1
mmu05030	Human Diseases	Substance dependence	mmu05030	Cocaine addiction	2/130	48/10570	0.0416667	3.38782	1.85017	0.11758	0.454643	0.414624	Grm2/Bdnf	2
mmu00565	Metabolism	Lipid metabolism	mmu00565	Ether lipid metabolism	2/130	49/10570	0.0408163	3.31868	1.8153	0.121639	0.461254	0.420654	Pla2g4e/Pla2g4b	2
mmu04713	Organismal Systems	Environmental adaptation	mmu04713	Circadian entrainment	3/130	100/10570	0.03	2.43923	1.6136	0.125174	0.461254	0.420654	Fos/Prkg2/Per2	3
mmu00564	Metabolism	Lipid metabolism	mmu00564	Glycerophospholipid metabolism	3/130	101/10570	0.029703	2.41508	1.59451	0.127911	0.461254	0.420654	Pla2g4e/Pla2g4b/Plpp4	3
mmu04933	Human Diseases	Endocrine and metabolic disease	mmu04933	AGE-RAGE signaling pathway in diabetic complications	3/130	101/10570	0.029703	2.41508	1.59451	0.127911	0.461254	0.420654	Il1b/Sele/Egr1	3
mmu05417	Human Diseases	Cardiovascular disease	mmu05417	Lipid and atherosclerosis	5/130	217/10570	0.0230415	1.87345	1.45068	0.129231	0.461254	0.420654	Il1b/Fos/Sele/Hspa5/Hspa1b	5
mmu05142	Human Diseases	Infectious disease: parasitic	mmu05142	Chagas disease	3/130	103/10570	0.0291262	2.36819	1.55701	0.133448	0.46909	0.4278	Il1b/Tlr9/Fos	3
mmu04620	Organismal Systems	Immune system	mmu04620	Toll-like receptor signaling pathway	3/130	104/10570	0.0288462	2.34541	1.53858	0.136248	0.471783	0.430256	Il1b/Tlr9/Fos	3
mmu00591	Metabolism	Lipid metabolism	mmu00591	Linoleic acid metabolism	2/130	55/10570	0.0363636	2.95664	1.6234	0.146658	0.496433	0.452736	Pla2g4e/Pla2g4b	2
mmu04974	Organismal Systems	Digestive system	mmu04974	Protein digestion and absorption	3/130	108/10570	0.0277778	2.25855	1.46694	0.147646	0.496433	0.452736	Col15a1/Col6a4/Col6a6	3
mmu04923	Organismal Systems	Endocrine system	mmu04923	Regulation of lipolysis in adipocytes	2/130	57/10570	0.0350877	2.8529	1.56518	0.15522	0.514063	0.468814	Prkg2/Ptgs2	2
mmu03420	Genetic Information Processing	Replication and repair	mmu03420	Nucleotide excision repair	2/130	58/10570	0.0344828	2.80371	1.53701	0.159537	0.514063	0.468814	Ddb2/Polr2k	2
mmu05213	Human Diseases	Cancer: specific types	mmu05213	Endometrial cancer	2/130	58/10570	0.0344828	2.80371	1.53701	0.159537	0.514063	0.468814	Ddb2/Gadd45a	2
mmu05134	Human Diseases	Infectious disease: bacterial	mmu05134	Legionellosis	2/130	60/10570	0.0333333	2.71026	1.48243	0.168236	0.533958	0.486958	Il1b/Hspa1b	2
mmu04928	Organismal Systems	Endocrine system	mmu04928	Parathyroid hormone synthesis, secretion and action	3/130	116/10570	0.0258621	2.10279	1.33265	0.171316	0.533958	0.486958	Pde4c/Fos/Egr1	3
mmu04213	Organismal Systems	Aging	mmu04213	Longevity regulating pathway - multiple species	2/130	61/10570	0.0327869	2.66583	1.45597	0.172616	0.533958	0.486958	Prkab1/Hspa1b	2
mmu00450	Metabolism	Metabolism of other amino acids	mmu00450	Selenocompound metabolism	1/130	17/10570	0.0588235	4.78281	1.74176	0.189853	0.572346	0.521967	Inmt	1
mmu05206	Human Diseases	Cancer: overview	mmu05206	MicroRNAs in cancer	6/130	314/10570	0.0191083	1.55365	1.11135	0.18996	0.572346	0.521967	Wnt3/Slc45a3/Cdc25b/Tnxb/Bmf/Ptgs2	6
mmu04664	Organismal Systems	Immune system	mmu04664	Fc epsilon RI signaling pathway	2/130	66/10570	0.030303	2.46387	1.33118	0.194775	0.57933	0.528336	Pla2g4e/Pla2g4b	2
mmu00511	Metabolism	Glycan biosynthesis and metabolism	mmu00511	Other glycan degradation	1/130	18/10570	0.0555556	4.51709	1.66645	0.199833	0.582745	0.531451	Neu2	1
mmu05132	Human Diseases	Infectious disease: bacterial	mmu05132	Salmonella infection	5/130	253/10570	0.0197628	1.60687	1.09023	0.200947	0.582745	0.531451	Il1b/Tlr9/Fos/S100a10/Dynlt1b	5
mmu04750	Organismal Systems	Sensory system	mmu04750	Inflammatory mediator regulation of TRP channels	3/130	130/10570	0.0230769	1.87633	1.12183	0.215031	0.605179	0.551911	Il1b/Pla2g4e/Pla2g4b	3
mmu04920	Organismal Systems	Endocrine system	mmu04920	Adipocytokine signaling pathway	2/130	72/10570	0.0277778	2.25855	1.1957	0.2218	0.605179	0.551911	Prkab1/Pomc	2
mmu04927	Organismal Systems	Endocrine system	mmu04927	Cortisol synthesis and secretion	2/130	72/10570	0.0277778	2.25855	1.1957	0.2218	0.605179	0.551911	Pomc/Nr4a1	2
mmu05218	Human Diseases	Cancer: specific types	mmu05218	Melanoma	2/130	72/10570	0.0277778	2.25855	1.1957	0.2218	0.605179	0.551911	Ddb2/Gadd45a	2
mmu05223	Human Diseases	Cancer: specific types	mmu05223	Non-small cell lung cancer	2/130	72/10570	0.0277778	2.25855	1.1957	0.2218	0.605179	0.551911	Ddb2/Gadd45a	2
mmu00770	Metabolism	Metabolism of cofactors and vitamins	mmu00770	Pantothenate and CoA biosynthesis	1/130	21/10570	0.047619	3.87179	1.46993	0.229047	0.605179	0.551911	Dpyd	1
mmu04918	Organismal Systems	Endocrine system	mmu04918	Thyroid hormone synthesis	2/130	74/10570	0.027027	2.19751	1.15351	0.23088	0.605179	0.551911	Asgr1/Hspa5	2
mmu04210	Cellular Processes	Cell growth and death	mmu04210	Apoptosis	3/130	136/10570	0.0220588	1.79355	1.03934	0.234453	0.605179	0.551911	Pidd1/Fos/Gadd45a	3
mmu04380	Organismal Systems	Development and regeneration	mmu04380	Osteoclast differentiation	3/130	136/10570	0.0220588	1.79355	1.03934	0.234453	0.605179	0.551911	Il1b/Pirb/Fos	3
mmu05214	Human Diseases	Cancer: specific types	mmu05214	Glioma	2/130	75/10570	0.0266667	2.16821	1.13291	0.23543	0.605179	0.551911	Ddb2/Gadd45a	2
mmu05212	Human Diseases	Cancer: specific types	mmu05212	Pancreatic cancer	2/130	76/10570	0.0263158	2.13968	1.11264	0.239985	0.605179	0.551911	Ddb2/Gadd45a	2
mmu05220	Human Diseases	Cancer: specific types	mmu05220	Chronic myeloid leukemia	2/130	76/10570	0.0263158	2.13968	1.11264	0.239985	0.605179	0.551911	Ddb2/Gadd45a	2
mmu03430	Genetic Information Processing	Replication and repair	mmu03430	Mismatch repair	1/130	23/10570	0.0434783	3.53512	1.35811	0.247932	0.618497	0.564056	Pms2	1
mmu04936	Human Diseases	Endocrine and metabolic disease	mmu04936	Alcoholic liver disease	3/130	141/10570	0.0212766	1.72995	0.973689	0.250872	0.619174	0.564673	Il1b/Prkab1/Tra2a	3
mmu00340	Metabolism	Amino acid metabolism	mmu00340	Histidine metabolism	1/130	26/10570	0.0384615	3.12722	1.21181	0.275403	0.649187	0.592045	Hdc	1
mmu04662	Organismal Systems	Immune system	mmu04662	B cell receptor signaling pathway	2/130	84/10570	0.0238095	1.9359	0.960951	0.27652	0.649187	0.592045	Pirb/Fos	2
mmu05418	Human Diseases	Cardiovascular disease	mmu05418	Fluid shear stress and atherosclerosis	3/130	149/10570	0.0201342	1.63707	0.873901	0.277475	0.649187	0.592045	Il1b/Fos/Sele	3
mmu05226	Human Diseases	Cancer: specific types	mmu05226	Gastric cancer	3/130	150/10570	0.02	1.62615	0.861849	0.280822	0.649187	0.592045	Wnt3/Ddb2/Gadd45a	3
mmu04911	Organismal Systems	Endocrine system	mmu04911	Insulin secretion	2/130	86/10570	0.0232558	1.89088	0.925639	0.285654	0.649187	0.592045	Trpm4/Abcc8	2
mmu05323	Human Diseases	Immune disease	mmu05323	Rheumatoid arthritis	2/130	87/10570	0.0229885	1.86914	0.908335	0.290217	0.649187	0.592045	Il1b/Fos	2
mmu04612	Organismal Systems	Immune system	mmu04612	Antigen processing and presentation	2/130	88/10570	0.0227273	1.8479	0.891258	0.294777	0.649187	0.592045	Hspa5/Hspa1b	2
mmu05235	Human Diseases	Cancer: overview	mmu05235	PD-L1 expression and PD-1 checkpoint pathway in cancer	2/130	88/10570	0.0227273	1.8479	0.891258	0.294777	0.649187	0.592045	Tlr9/Fos	2
mmu04024	Environmental Information Processing	Signal transduction	mmu04024	cAMP signaling pathway	4/130	224/10570	0.0178571	1.45192	0.762853	0.297094	0.649187	0.592045	Pde4c/Pomc/Fos/Bdnf	4
mmu04120	Genetic Information Processing	Folding, sorting and degradation	mmu04120	Ubiquitin mediated proteolysis	3/130	156/10570	0.0192308	1.56361	0.791353	0.300978	0.649187	0.592045	Ddb2/Rps27a/Uba6	3
mmu01523	Human Diseases	Drug resistance: antineoplastic	mmu01523	Antifolate resistance	1/130	29/10570	0.0344828	2.80371	1.08534	0.301877	0.649187	0.592045	Il1b	1
mmu04110	Cellular Processes	Cell growth and death	mmu04110	Cell cycle	3/130	157/10570	0.0191083	1.55365	0.779894	0.304347	0.649187	0.592045	Cdt1/Cdc25b/Gadd45a	3
mmu04390	Environmental Information Processing	Signal transduction	mmu04390	Hippo signaling pathway	3/130	158/10570	0.0189873	1.54382	0.768515	0.307717	0.649187	0.592045	Wnt3/Crb2/Snai2	3
mmu00563	Metabolism	Glycan biosynthesis and metabolism	mmu00563	Glycosylphosphatidylinositol (GPI)-anchor biosynthesis	1/130	30/10570	0.0333333	2.71026	1.04674	0.310487	0.649187	0.592045	Pigz	1
mmu05014	Human Diseases	Neurodegenerative disease	mmu05014	Amyotrophic lateral sclerosis	6/130	376/10570	0.0159574	1.29746	0.65538	0.316798	0.649187	0.592045	Atp5f1e/Ndufa1/Uqcr11/Hspa5/Cox7a2/Uqcr10	6
mmu01522	Human Diseases	Drug resistance: antineoplastic	mmu01522	Endocrine resistance	2/130	93/10570	0.0215054	1.74855	0.809065	0.317506	0.649187	0.592045	Esr1/Fos	2
mmu04934	Human Diseases	Endocrine and metabolic disease	mmu04934	Cushing syndrome	3/130	162/10570	0.0185185	1.5057	0.723775	0.321212	0.649187	0.592045	Wnt3/Pomc/Nr4a1	3
mmu04610	Organismal Systems	Immune system	mmu04610	Complement and coagulation cascades	2/130	94/10570	0.0212766	1.72995	0.793228	0.322034	0.649187	0.592045	C1s1/C1ra	2
mmu04666	Organismal Systems	Immune system	mmu04666	Fc gamma R-mediated phagocytosis	2/130	94/10570	0.0212766	1.72995	0.793228	0.322034	0.649187	0.592045	Pla2g4e/Pla2g4b	2
mmu04061	Environmental Information Processing	Signaling molecules and interaction	mmu04061	Viral protein interaction with cytokine and cytokine receptor	2/130	95/10570	0.0210526	1.71174	0.77758	0.326555	0.649187	0.592045	Ccl28/Ccl19	2
mmu00410	Metabolism	Metabolism of other amino acids	mmu00410	beta-Alanine metabolism	1/130	32/10570	0.03125	2.54087	0.97409	0.327392	0.649187	0.592045	Dpyd	1
mmu03020	Genetic Information Processing	Transcription	mmu03020	RNA polymerase	1/130	32/10570	0.03125	2.54087	0.97409	0.327392	0.649187	0.592045	Polr2k	1
mmu04215	Cellular Processes	Cell growth and death	mmu04215	Apoptosis - multiple species	1/130	32/10570	0.03125	2.54087	0.97409	0.327392	0.649187	0.592045	Ngfr	1
mmu04014	Environmental Information Processing	Signal transduction	mmu04014	Ras signaling pathway	4/130	237/10570	0.0168776	1.37228	0.646802	0.333318	0.655338	0.597654	Ngfr/Pla2g4e/Pla2g4b/Bdnf	4
mmu04137	Cellular Processes	Transport and catabolism	mmu04137	Mitophagy - animal	2/130	100/10570	0.02	1.62615	0.702015	0.349032	0.668574	0.609725	Rps27a/Tomm7	2
mmu04916	Organismal Systems	Endocrine system	mmu04916	Melanogenesis	2/130	100/10570	0.02	1.62615	0.702015	0.349032	0.668574	0.609725	Wnt3/Pomc	2
mmu05410	Human Diseases	Cardiovascular disease	mmu05410	Hypertrophic cardiomyopathy	2/130	100/10570	0.02	1.62615	0.702015	0.349032	0.668574	0.609725	Prkab1/Tnnc1	2
mmu04630	Environmental Information Processing	Signal transduction	mmu04630	JAK-STAT signaling pathway	3/130	171/10570	0.0175439	1.42645	0.627349	0.351578	0.668574	0.609725	Thpo/Gh/Prl	3
mmu05225	Human Diseases	Cancer: specific types	mmu05225	Hepatocellular carcinoma	3/130	175/10570	0.0171429	1.39385	0.586235	0.365038	0.67715	0.617546	Wnt3/Ddb2/Gadd45a	3
mmu04925	Organismal Systems	Endocrine system	mmu04925	Aldosterone synthesis and secretion	2/130	104/10570	0.0192308	1.56361	0.64453	0.366836	0.67715	0.617546	Pomc/Nr4a1	2
mmu04659	Organismal Systems	Immune system	mmu04659	Th17 cell differentiation	2/130	105/10570	0.0190476	1.54872	0.63054	0.371259	0.67715	0.617546	Il1b/Fos	2
mmu04217	Cellular Processes	Cell growth and death	mmu04217	Necroptosis	3/130	177/10570	0.0169492	1.3781	0.566053	0.371754	0.67715	0.617546	Il1b/Pla2g4e/Pla2g4b	3
mmu01250	Metabolism	Global and overview maps	mmu01250	Biosynthesis of nucleotide sugars	1/130	38/10570	0.0263158	2.13968	0.785337	0.375678	0.67715	0.617546	Gfpt2	1
mmu00250	Metabolism	Amino acid metabolism	mmu00250	Alanine, aspartate and glutamate metabolism	1/130	39/10570	0.025641	2.08481	0.757339	0.383384	0.67715	0.617546	Gfpt2	1
mmu00520	Metabolism	Carbohydrate metabolism	mmu00520	Amino sugar and nucleotide sugar metabolism	1/130	39/10570	0.025641	2.08481	0.757339	0.383384	0.67715	0.617546	Gfpt2	1
mmu05146	Human Diseases	Infectious disease: parasitic	mmu05146	Amoebiasis	2/130	108/10570	0.0185185	1.5057	0.589433	0.384453	0.67715	0.617546	Il1b/Hspb1	2
mmu04514	Environmental Information Processing	Signaling molecules and interaction	mmu04514	Cell adhesion molecules	3/130	181/10570	0.0165746	1.34764	0.526408	0.385145	0.67715	0.617546	Mag/Cldn14/Sele	3
mmu03010	Genetic Information Processing	Translation	mmu03010	Ribosome	5/130	331/10570	0.0151057	1.22821	0.470721	0.385275	0.67715	0.617546	Rps11/Mrps18c/Rps27a/Rpl22l1/Rpl34-ps1	5
mmu00260	Metabolism	Amino acid metabolism	mmu00260	Glycine, serine and threonine metabolism	1/130	40/10570	0.025	2.03269	0.730172	0.390996	0.68	0.620146	Pipox	1
mmu04931	Human Diseases	Endocrine and metabolic disease	mmu04931	Insulin resistance	2/130	110/10570	0.0181818	1.47832	0.562716	0.393184	0.68	0.620146	Gfpt2/Prkab1	2
mmu04216	Cellular Processes	Cell growth and death	mmu04216	Ferroptosis	1/130	41/10570	0.0243902	1.98311	0.703786	0.398514	0.68	0.620146	Pcbp1	1
mmu04350	Environmental Information Processing	Signal transduction	mmu04350	TGF-beta signaling pathway	2/130	112/10570	0.0178571	1.45192	0.536522	0.401859	0.68	0.620146	Fbn1/Hjv	2
mmu04625	Organismal Systems	Immune system	mmu04625	C-type lectin receptor signaling pathway	2/130	112/10570	0.0178571	1.45192	0.536522	0.401859	0.68	0.620146	Il1b/Ptgs2	2
mmu03060	Genetic Information Processing	Folding, sorting and degradation	mmu03060	Protein export	1/130	42/10570	0.0238095	1.9359	0.678138	0.405941	0.68	0.620146	Hspa5	1
mmu00760	Metabolism	Metabolism of cofactors and vitamins	mmu00760	Nicotinate and nicotinamide metabolism	1/130	43/10570	0.0232558	1.89088	0.653187	0.413276	0.68	0.620146	Nmnat3	1
mmu04672	Organismal Systems	Immune system	mmu04672	Intestinal immune network for IgA production	1/130	43/10570	0.0232558	1.89088	0.653187	0.413276	0.68	0.620146	Ccl28	1
mmu04975	Organismal Systems	Digestive system	mmu04975	Fat digestion and absorption	1/130	43/10570	0.0232558	1.89088	0.653187	0.413276	0.68	0.620146	Npc1l1	1
mmu04935	Organismal Systems	Endocrine system	mmu04935	Growth hormone synthesis, secretion and action	2/130	117/10570	0.017094	1.38988	0.473191	0.423289	0.691571	0.630698	Gh/Fos	2
mmu04919	Organismal Systems	Endocrine system	mmu04919	Thyroid hormone signaling pathway	2/130	120/10570	0.0166667	1.35513	0.436572	0.435959	0.707291	0.645034	Esr1/Dio3	2
mmu04722	Organismal Systems	Nervous system	mmu04722	Neurotrophin signaling pathway	2/130	121/10570	0.0165289	1.34393	0.424583	0.44015	0.70913	0.646711	Ngfr/Bdnf	2
mmu04930	Human Diseases	Endocrine and metabolic disease	mmu04930	Type II diabetes mellitus	1/130	48/10570	0.0208333	1.69391	0.537667	0.448627	0.716155	0.653118	Abcc8	1
mmu05165	Human Diseases	Infectious disease: viral	mmu05165	Human papillomavirus infection	5/130	359/10570	0.0139276	1.13242	0.284841	0.45358	0.716155	0.653118	Wnt3/Col6a4/Tnxb/Col6a6/Ptgs2	5
mmu04510	Cellular Processes	Cellular community - eukaryotes	mmu04510	Focal adhesion	3/130	202/10570	0.0148515	1.20754	0.332329	0.454125	0.716155	0.653118	Col6a4/Tnxb/Col6a6	3
mmu05205	Human Diseases	Cancer: overview	mmu05205	Proteoglycans in cancer	3/130	204/10570	0.0147059	1.1957	0.31495	0.460543	0.716155	0.653118	Wnt3/Esr1/Twist1	3
mmu04979	Organismal Systems	Digestive system	mmu04979	Cholesterol metabolism	1/130	50/10570	0.02	1.62615	0.495218	0.462168	0.716155	0.653118	Angptl4	1
mmu05150	Human Diseases	Infectious disease: bacterial	mmu05150	Staphylococcus aureus infection	2/130	128/10570	0.015625	1.27043	0.343487	0.468999	0.716155	0.653118	C1s1/C1ra	2
mmu00380	Metabolism	Amino acid metabolism	mmu00380	Tryptophan metabolism	1/130	52/10570	0.0192308	1.56361	0.454623	0.475379	0.716155	0.653118	Inmt	1
mmu02010	Environmental Information Processing	Membrane transport	mmu02010	ABC transporters	1/130	52/10570	0.0192308	1.56361	0.454623	0.475379	0.716155	0.653118	Abcc8	1
mmu03272	NA	NA	mmu03272	Virion - Hepatitis viruses	1/130	52/10570	0.0192308	1.56361	0.454623	0.475379	0.716155	0.653118	Cldn14	1
mmu03460	Genetic Information Processing	Replication and repair	mmu03460	Fanconi anemia pathway	1/130	52/10570	0.0192308	1.56361	0.454623	0.475379	0.716155	0.653118	Pms2	1
mmu05168	Human Diseases	Infectious disease: viral	mmu05168	Herpes simplex virus 1 infection	3/130	214/10570	0.0140187	1.13983	0.230591	0.492132	0.735462	0.670725	Il1b/Tlr9/Bst2	3
mmu00270	Metabolism	Amino acid metabolism	mmu00270	Cysteine and methionine metabolism	1/130	56/10570	0.0178571	1.45192	0.378367	0.500842	0.735462	0.670725	Mri1	1
mmu00600	Metabolism	Lipid metabolism	mmu00600	Sphingolipid metabolism	1/130	56/10570	0.0178571	1.45192	0.378367	0.500842	0.735462	0.670725	Neu2	1
mmu05135	Human Diseases	Infectious disease: bacterial	mmu05135	Yersinia infection	2/130	136/10570	0.0147059	1.1957	0.256316	0.500875	0.735462	0.670725	Il1b/Fos	2
mmu00240	Metabolism	Nucleotide metabolism	mmu00240	Pyrimidine metabolism	1/130	57/10570	0.0175439	1.42645	0.360231	0.507014	0.737616	0.67269	Dpyd	1
mmu04340	Environmental Information Processing	Signal transduction	mmu04340	Hedgehog signaling pathway	1/130	58/10570	0.0172414	1.40186	0.342437	0.51311	0.737616	0.67269	Hhatl	1
mmu04371	Environmental Information Processing	Signal transduction	mmu04371	Apelin signaling pathway	2/130	140/10570	0.0142857	1.16154	0.214702	0.516352	0.737616	0.67269	Prkab1/Egr1	2
mmu04550	Cellular Processes	Cellular community - eukaryotes	mmu04550	Signaling pathways regulating pluripotency of stem cells	2/130	140/10570	0.0142857	1.16154	0.214702	0.516352	0.737616	0.67269	Wnt3/Esrrb	2
mmu04382	NA	NA	mmu04382	Cornified envelope formation	3/130	223/10570	0.0134529	1.09383	0.158017	0.519782	0.737616	0.67269	Ephx3/Cldn14/S100a10	3
mmu05167	Human Diseases	Infectious disease: viral	mmu05167	Kaposi sarcoma-associated herpesvirus infection	3/130	224/10570	0.0133929	1.08894	0.150136	0.522805	0.737616	0.67269	Rps27a/Fos/Ptgs2	3
mmu05332	Human Diseases	Immune disease	mmu05332	Graft-versus-host disease	1/130	60/10570	0.0166667	1.35513	0.307821	0.525079	0.737616	0.67269	Il1b	1
mmu04961	Organismal Systems	Excretory system	mmu04961	Endocrine and other factor-regulated calcium reabsorption	1/130	61/10570	0.0163934	1.33291	0.290973	0.530953	0.737616	0.67269	Esr1	1
mmu04270	Organismal Systems	Circulatory system	mmu04270	Vascular smooth muscle contraction	2/130	144/10570	0.0138889	1.12927	0.174289	0.531511	0.737616	0.67269	Pla2g4e/Pla2g4b	2
mmu05321	Human Diseases	Immune disease	mmu05321	Inflammatory bowel disease	1/130	62/10570	0.016129	1.31141	0.274418	0.536755	0.737616	0.67269	Il1b	1
mmu00561	Metabolism	Lipid metabolism	mmu00561	Glycerolipid metabolism	1/130	63/10570	0.015873	1.2906	0.258144	0.542486	0.737616	0.67269	Plpp4	1
mmu03250	Genetic Information Processing	Information processing in viruses	mmu03250	Viral life cycle - HIV-1	1/130	63/10570	0.015873	1.2906	0.258144	0.542486	0.737616	0.67269	Bst2	1
mmu05207	Human Diseases	Cancer: overview	mmu05207	Chemical carcinogenesis - receptor activation	3/130	231/10570	0.012987	1.05594	0.095931	0.543674	0.737616	0.67269	Ephx3/Esr1/Fos	3
mmu00310	Metabolism	Amino acid metabolism	mmu00310	Lysine degradation	1/130	64/10570	0.015625	1.27043	0.242141	0.548147	0.739361	0.674281	Pipox	1
mmu05322	Human Diseases	Immune disease	mmu05322	Systemic lupus erythematosus	2/130	150/10570	0.0133333	1.0841	0.11576	0.553643	0.742458	0.677106	C1s1/C1ra	2
mmu04940	Human Diseases	Endocrine and metabolic disease	mmu04940	Type I diabetes mellitus	1/130	67/10570	0.0149254	1.21355	0.195665	0.564715	0.752954	0.686678	Il1b	1
mmu04723	Organismal Systems	Nervous system	mmu04723	Retrograde endocannabinoid signaling	2/130	154/10570	0.012987	1.05594	0.0780373	0.567988	0.752989	0.68671	Ndufa1/Ptgs2	2
mmu05031	Human Diseases	Substance dependence	mmu05031	Amphetamine addiction	1/130	69/10570	0.0144928	1.17837	0.165873	0.575425	0.758514	0.691749	Fos	1
mmu05221	Human Diseases	Cancer: specific types	mmu05221	Acute myeloid leukemia	1/130	70/10570	0.0142857	1.16154	0.15131	0.580681	0.761118	0.694123	Per2	1
mmu04148	Cellular Processes	Transport and catabolism	mmu04148	Efferocytosis	2/130	163/10570	0.0122699	0.99764	-0.00338773	0.599047	0.780756	0.712033	Dusp4/Ptgs2	2
mmu05161	Human Diseases	Infectious disease: viral	mmu05161	Hepatitis B	2/130	164/10570	0.0121951	0.991557	-0.0121592	0.602394	0.780756	0.712033	Ddb2/Fos	2
mmu04924	Organismal Systems	Endocrine system	mmu04924	Renin secretion	1/130	76/10570	0.0131579	1.06984	0.0681815	0.610889	0.787368	0.718062	Prkg2	1
mmu00562	Metabolism	Carbohydrate metabolism	mmu00562	Inositol phosphate metabolism	1/130	77/10570	0.012987	1.05594	0.0549779	0.615709	0.789196	0.71973	Pip5kl1	1
mmu04530	Cellular Processes	Cellular community - eukaryotes	mmu04530	Tight junction	2/130	170/10570	0.0117647	0.956561	-0.0637126	0.622036	0.792925	0.72313	Prkab1/Cldn14	2
mmu04310	Environmental Information Processing	Signal transduction	mmu04310	Wnt signaling pathway	2/130	175/10570	0.0114286	0.929231	-0.105339	0.637831	0.79888	0.728561	Wnt3/Sfrp4	2
mmu03018	Genetic Information Processing	Folding, sorting and degradation	mmu03018	RNA degradation	1/130	83/10570	0.0120482	0.979611	-0.0208091	0.643412	0.79888	0.728561	Lsm5	1
mmu04141	Genetic Information Processing	Folding, sorting and degradation	mmu04141	Protein processing in endoplasmic reticulum	2/130	177/10570	0.0112994	0.918731	-0.121669	0.644005	0.79888	0.728561	Hspa5/Hspa1b	2
mmu05152	Human Diseases	Infectious disease: bacterial	mmu05152	Tuberculosis	2/130	180/10570	0.0111111	0.903419	-0.145834	0.65311	0.79888	0.728561	Il1b/Tlr9	2
mmu04360	Organismal Systems	Development and regeneration	mmu04360	Axon guidance	2/130	181/10570	0.0110497	0.898428	-0.153804	0.656104	0.79888	0.728561	Epha8/Sema3f	2
mmu04540	Cellular Processes	Cellular community - eukaryotes	mmu04540	Gap junction	1/130	86/10570	0.0116279	0.945438	-0.0566907	0.65651	0.79888	0.728561	Prkg2	1
mmu04146	Cellular Processes	Transport and catabolism	mmu04146	Peroxisome	1/130	87/10570	0.0114943	0.934571	-0.0683792	0.660769	0.79888	0.728561	Pipox	1
mmu04970	Organismal Systems	Digestive system	mmu04970	Salivary secretion	1/130	87/10570	0.0114943	0.934571	-0.0683792	0.660769	0.79888	0.728561	Prkg2	1
mmu04658	Organismal Systems	Immune system	mmu04658	Th1 and Th2 cell differentiation	1/130	88/10570	0.0113636	0.923951	-0.0799376	0.664976	0.79888	0.728561	Fos	1
mmu03320	Organismal Systems	Endocrine system	mmu03320	PPAR signaling pathway	1/130	89/10570	0.011236	0.91357	-0.091369	0.669131	0.79888	0.728561	Angptl4	1
mmu04211	Organismal Systems	Aging	mmu04211	Longevity regulating pathway	1/130	90/10570	0.0111111	0.903419	-0.102677	0.673235	0.79888	0.728561	Prkab1	1
mmu05204	Human Diseases	Cancer: overview	mmu05204	Chemical carcinogenesis - DNA adducts	1/130	90/10570	0.0111111	0.903419	-0.102677	0.673235	0.79888	0.728561	Ptgs2	1
mmu04727	Organismal Systems	Nervous system	mmu04727	GABAergic synapse	1/130	91/10570	0.010989	0.893491	-0.113864	0.677289	0.79888	0.728561	Slc38a5	1
mmu04520	Cellular Processes	Cellular community - eukaryotes	mmu04520	Adherens junction	1/130	92/10570	0.0108696	0.883779	-0.124933	0.681292	0.79888	0.728561	Snai2	1
mmu04742	Organismal Systems	Sensory system	mmu04742	Taste transduction	1/130	92/10570	0.0108696	0.883779	-0.124933	0.681292	0.79888	0.728561	Grm4	1
mmu04914	Organismal Systems	Endocrine system	mmu04914	Progesterone-mediated oocyte maturation	1/130	93/10570	0.0107527	0.874276	-0.135887	0.685246	0.79888	0.728561	Cdc25b	1
mmu05032	Human Diseases	Substance dependence	mmu05032	Morphine addiction	1/130	93/10570	0.0107527	0.874276	-0.135887	0.685246	0.79888	0.728561	Pde4c	1
mmu04062	Organismal Systems	Immune system	mmu04062	Chemokine signaling pathway	2/130	194/10570	0.0103093	0.838224	-0.253769	0.693183	0.804092	0.733315	Ccl28/Ccl19	2
mmu00983	Metabolism	Xenobiotics biodegradation and metabolism	mmu00983	Drug metabolism - other enzymes	1/130	96/10570	0.0104167	0.846955	-0.168088	0.696819	0.804289	0.733494	Dpyd	1
mmu05414	Human Diseases	Cardiovascular disease	mmu05414	Dilated cardiomyopathy	1/130	103/10570	0.00970874	0.789395	-0.23967	0.722206	0.829322	0.756323	Tnnc1	1
mmu04922	Organismal Systems	Endocrine system	mmu04922	Glucagon signaling pathway	1/130	104/10570	0.00961538	0.781805	-0.249523	0.725656	0.829322	0.756323	Prkab1	1
mmu05215	Human Diseases	Cancer: specific types	mmu05215	Prostate cancer	1/130	107/10570	0.00934579	0.759885	-0.278562	0.735754	0.83674	0.763088	Spint1	1
mmu05145	Human Diseases	Infectious disease: parasitic	mmu05145	Toxoplasmosis	1/130	109/10570	0.00917431	0.745942	-0.297507	0.74228	0.840044	0.766101	Hspa1b	1
mmu04725	Organismal Systems	Nervous system	mmu04725	Cholinergic synapse	1/130	114/10570	0.00877193	0.713225	-0.343517	0.757903	0.853561	0.778429	Fos	1
mmu04670	Organismal Systems	Immune system	mmu04670	Leukocyte transendothelial migration	1/130	119/10570	0.00840336	0.683258	-0.387738	0.772586	0.865894	0.789676	Cldn14	1
mmu05169	Human Diseases	Infectious disease: viral	mmu05169	Epstein-Barr virus infection	2/130	229/10570	0.00873362	0.710111	-0.494888	0.776929	0.866575	0.790298	Ddb2/Gadd45a	2
mmu04660	Organismal Systems	Immune system	mmu04660	T cell receptor signaling pathway	1/130	122/10570	0.00819672	0.666456	-0.41348	0.780968	0.866912	0.790605	Fos	1
mmu04071	Environmental Information Processing	Signal transduction	mmu04071	Sphingolipid signaling pathway	1/130	126/10570	0.00793651	0.645299	-0.446943	0.791669	0.873312	0.796442	S1pr5	1
mmu04152	Environmental Information Processing	Signal transduction	mmu04152	AMPK signaling pathway	1/130	127/10570	0.00787402	0.640218	-0.455163	0.794263	0.873312	0.796442	Prkab1	1
mmu04926	Organismal Systems	Endocrine system	mmu04926	Relaxin signaling pathway	1/130	131/10570	0.00763359	0.620669	-0.487486	0.804319	0.875074	0.798048	Fos	1
mmu05170	Human Diseases	Infectious disease: viral	mmu05170	Human immunodeficiency virus 1 infection	2/130	243/10570	0.00823045	0.669199	-0.582131	0.80445	0.875074	0.798048	Fos/Bst2	2
mmu05166	Human Diseases	Infectious disease: viral	mmu05166	Human T-cell leukemia virus 1 infection	2/130	247/10570	0.00809717	0.658362	-0.606248	0.811745	0.875074	0.798048	Fos/Egr1	2
mmu00230	Metabolism	Nucleotide metabolism	mmu00230	Purine metabolism	1/130	135/10570	0.00740741	0.602279	-0.518964	0.813887	0.875074	0.798048	Pde4c	1
mmu04142	Cellular Processes	Transport and catabolism	mmu04142	Lysosome	1/130	136/10570	0.00735294	0.597851	-0.526708	0.816206	0.875074	0.798048	Arsg	1
mmu04728	Organismal Systems	Nervous system	mmu04728	Dopaminergic synapse	1/130	137/10570	0.00729927	0.593487	-0.534403	0.818496	0.875074	0.798048	Fos	1
mmu04910	Organismal Systems	Endocrine system	mmu04910	Insulin signaling pathway	1/130	140/10570	0.00714286	0.580769	-0.557203	0.825197	0.876391	0.79925	Prkab1	1
mmu05163	Human Diseases	Infectious disease: viral	mmu05163	Human cytomegalovirus infection	2/130	256/10570	0.0078125	0.635216	-0.659296	0.827283	0.876391	0.79925	Il1b/Ptgs2	2
mmu04144	Cellular Processes	Transport and catabolism	mmu04144	Endocytosis	2/130	270/10570	0.00740741	0.602279	-0.73872	0.849186	0.89528	0.816476	Pip5kl1/Hspa1b	2
mmu01240	Metabolism	Global and overview maps	mmu01240	Biosynthesis of cofactors	1/130	154/10570	0.00649351	0.527972	-0.65844	0.853364	0.89528	0.816476	Nmnat3	1
mmu04261	Organismal Systems	Circulatory system	mmu04261	Adrenergic signaling in cardiomyocytes	1/130	156/10570	0.00641026	0.521203	-0.672269	0.857001	0.89528	0.816476	Tnnc1	1
mmu04150	Environmental Information Processing	Signal transduction	mmu04150	mTOR signaling pathway	1/130	158/10570	0.00632911	0.514606	-0.685953	0.860549	0.89528	0.816476	Wnt3	1
mmu04140	Cellular Processes	Transport and catabolism	mmu04140	Autophagy - animal	1/130	167/10570	0.00598802	0.486872	-0.745835	0.875465	0.902701	0.823244	Rps27a	1
mmu05160	Human Diseases	Infectious disease: viral	mmu05160	Hepatitis C	1/130	167/10570	0.00598802	0.486872	-0.745835	0.875465	0.902701	0.823244	Cldn14	1
mmu04022	Environmental Information Processing	Signal transduction	mmu04022	cGMP-PKG signaling pathway	1/130	172/10570	0.00581395	0.472719	-0.777982	0.883055	0.905476	0.825774	Prkg2	1
mmu05164	Human Diseases	Infectious disease: viral	mmu05164	Influenza A	1/130	174/10570	0.00574713	0.467286	-0.790632	0.885961	0.905476	0.825774	Il1b	1
mmu04145	Cellular Processes	Transport and catabolism	mmu04145	Phagosome	1/130	183/10570	0.00546448	0.444304	-0.846167	0.898176	0.909943	0.829848	C1ra	1
mmu04218	Cellular Processes	Cell growth and death	mmu04218	Cellular senescence	1/130	183/10570	0.00546448	0.444304	-0.846167	0.898176	0.909943	0.829848	Gadd45a	1
mmu05034	Human Diseases	Substance dependence	mmu05034	Alcoholism	1/130	208/10570	0.00480769	0.390902	-0.99	0.925708	0.932847	0.850736	Bdnf	1
mmu04015	Environmental Information Processing	Signal transduction	mmu04015	Rap1 signaling pathway	1/130	215/10570	0.00465116	0.378175	-1.0279	0.931993	0.932847	0.850736	Ngfr	1
mmu04621	Organismal Systems	Immune system	mmu04621	NOD-like receptor signaling pathway	1/130	216/10570	0.00462963	0.376425	-1.03324	0.932847	0.932847	0.850736	Il1b	1

## Sheet: pIC SNI-2w
	category	subcategory	ID	Description	GeneRatio	BgRatio	RichFactor	FoldEnrichment	zScore	pvalue	p.adjust	qvalue	geneID	Count
mmu04820	Cellular Processes	Cell motility	mmu04820	Cytoskeleton in muscle cells	11/110	233/10570	0.0472103	4.53648	5.59757	2.95095e-05	0.00593142	0.0054049	Col1a1/Mybpc3/Tcap/Itgb4/Pdlim2/Tnni1/Col9a3/Eln/Inf2/Tnnt1/Pkp2	11
mmu04668	Environmental Information Processing	Signal transduction	mmu04668	TNF signaling pathway	7/110	118/10570	0.059322	5.70031	5.2652	0.000222758	0.0223872	0.0204	Edn1/Casp7/Creb5/Fos/Fas/Ptgs2/Icam1	7
mmu05143	Human Diseases	Infectious disease: parasitic	mmu05143	African trypanosomiasis	4/110	39/10570	0.102564	9.85548	5.68142	0.000689899	0.0462232	0.0421201	Ido1/Hbb-bt/Fas/Icam1	4
mmu05161	Human Diseases	Infectious disease: viral	mmu05161	Hepatitis B	7/110	164/10570	0.0426829	4.10144	4.10479	0.00159	0.0759883	0.069243	Stat5a/Creb5/Apaf1/Fos/Fas/Irf7/Egr2	7
mmu05417	Human Diseases	Cardiovascular disease	mmu05417	Lipid and atherosclerosis	8/110	217/10570	0.0368664	3.54252	3.88069	0.00189026	0.0759883	0.069243	Rxrg/Casp7/Apaf1/Fos/Fas/Irf7/Icam1/Hspa1b	8
mmu00600	Metabolism	Lipid metabolism	mmu00600	Sphingolipid metabolism	4/110	56/10570	0.0714286	6.86364	4.51154	0.00269069	0.090138	0.0821367	Ugt8a/Plpp2/Neu2/Acer2	4
mmu05162	Human Diseases	Infectious disease: viral	mmu05162	Measles	6/110	145/10570	0.0413793	3.97618	3.70043	0.00399987	0.114853	0.104658	Stat5a/Apaf1/Fos/Fas/Irf7/Hspa1b	6
mmu04974	Organismal Systems	Digestive system	mmu04974	Protein digestion and absorption	5/110	108/10570	0.0462963	4.44865	3.69404	0.00531415	0.12759	0.116265	Col1a1/Kcnq1/Col9a3/Col15a1/Eln	5
mmu05031	Human Diseases	Substance dependence	mmu05031	Amphetamine addiction	4/110	69/10570	0.057971	5.57049	3.90588	0.005713	0.12759	0.116265	Creb5/Fosb/Fos/Arc	4
mmu04080	Environmental Information Processing	Signaling molecules and interaction	mmu04080	Neuroactive ligand-receptor interaction	10/110	392/10570	0.0255102	2.4513	3.00273	0.00760407	0.144055	0.131267	P2rx1/Edn1/Chrnb3/Tbxa2r/Aplnr/S1pr5/F2rl2/Npy2r/Trhr/Mc4r	10
mmu05160	Human Diseases	Infectious disease: viral	mmu05160	Hepatitis C	6/110	167/10570	0.0359281	3.45237	3.27576	0.00788359	0.144055	0.131267	Cldn11/Cldn14/Apaf1/Fas/Irf7/Ifit1	6
mmu04975	Organismal Systems	Digestive system	mmu04975	Fat digestion and absorption	3/110	43/10570	0.0697674	6.70402	3.84335	0.0100051	0.167585	0.152709	Npc1l1/Pnlip/Plpp2	3
mmu05165	Human Diseases	Infectious disease: viral	mmu05165	Human papillomavirus infection	9/110	359/10570	0.0250696	2.40896	2.78523	0.01243	0.185037	0.168612	Col1a1/Itgb4/Col9a3/Hes3/Creb5/Fzd10/Fas/Oasl2/Ptgs2	9
mmu04512	Environmental Information Processing	Signaling molecules and interaction	mmu04512	ECM-receptor interaction	4/110	89/10570	0.0449438	4.31869	3.2241	0.013781	0.185037	0.168612	Col1a1/Itgb4/Col9a3/Npnt	4
mmu00565	Metabolism	Lipid metabolism	mmu00565	Ether lipid metabolism	3/110	49/10570	0.0612245	5.88312	3.51329	0.0142816	0.185037	0.168612	Ugt8a/Enpp6/Plpp2	3
mmu00120	Metabolism	Lipid metabolism	mmu00120	Primary bile acid biosynthesis	2/110	18/10570	0.111111	10.6768	4.21354	0.0147293	0.185037	0.168612	Cyp39a1/Ch25h	2
mmu04657	Organismal Systems	Immune system	mmu04657	IL-17 signaling pathway	4/110	94/10570	0.0425532	4.08897	3.08481	0.0165491	0.195669	0.1783	Fosb/Fos/Lcn2/Ptgs2	4
mmu04933	Human Diseases	Endocrine and metabolic disease	mmu04933	AGE-RAGE signaling pathway in diabetic complications	4/110	101/10570	0.039604	3.80558	2.90522	0.0209744	0.234214	0.213424	Col1a1/Stat5a/Edn1/Icam1	4
mmu05134	Human Diseases	Infectious disease: bacterial	mmu05134	Legionellosis	3/110	60/10570	0.05	4.80455	3.03057	0.0244407	0.258557	0.235606	Casp7/Apaf1/Hspa1b	3
mmu04977	Organismal Systems	Digestive system	mmu04977	Vitamin digestion and absorption	2/110	26/10570	0.0769231	7.39161	3.34612	0.0296479	0.297961	0.271512	Amn/Pnlip	2
mmu04935	Organismal Systems	Endocrine system	mmu04935	Growth hormone synthesis, secretion and action	4/110	117/10570	0.034188	3.28516	2.5488	0.0336127	0.321722	0.293164	Stat5a/Creb5/Fos/Irs2	4
mmu04670	Organismal Systems	Immune system	mmu04670	Leukocyte transendothelial migration	4/110	119/10570	0.0336134	3.22995	2.50863	0.0354462	0.32385	0.295103	Cldn11/Cldn14/Icam1/Cxcr4	4
mmu04917	Organismal Systems	Endocrine system	mmu04917	Prolactin signaling pathway	3/110	74/10570	0.0405405	3.89558	2.56322	0.0417446	0.360258	0.328279	Stat5a/Esr1/Fos	3
mmu04215	Cellular Processes	Cell growth and death	mmu04215	Apoptosis - multiple species	2/110	32/10570	0.0625	6.00568	2.90808	0.043467	0.360258	0.328279	Casp7/Apaf1	2
mmu04926	Organismal Systems	Endocrine system	mmu04926	Relaxin signaling pathway	4/110	131/10570	0.0305344	2.93407	2.28416	0.0476492	0.360258	0.328279	Col1a1/Edn1/Creb5/Fos	4
mmu04710	Organismal Systems	Environmental adaptation	mmu04710	Circadian rhythm	2/110	34/10570	0.0588235	5.65241	2.78629	0.048512	0.360258	0.328279	Bhlhe40/Per2	2
mmu04068	Environmental Information Processing	Signal transduction	mmu04068	FoxO signaling pathway	4/110	133/10570	0.0300752	2.88995	2.24924	0.0498835	0.360258	0.328279	Sgk2/Fbxo32/Irs2/Depp1	4
mmu04915	Organismal Systems	Endocrine system	mmu04915	Estrogen signaling pathway	4/110	134/10570	0.0298507	2.86839	2.23203	0.051022	0.360258	0.328279	Creb5/Esr1/Fos/Hspa1b	4
mmu04210	Cellular Processes	Cell growth and death	mmu04210	Apoptosis	4/110	136/10570	0.0294118	2.8262	2.19807	0.0533417	0.360258	0.328279	Casp7/Apaf1/Fos/Fas	4
mmu04623	Organismal Systems	Immune system	mmu04623	Cytosolic DNA-sensing pathway	3/110	82/10570	0.0365854	3.51552	2.34496	0.0537717	0.360258	0.328279	Casp7/Irf7/Zbp1	3
mmu04814	Cellular Processes	Cell motility	mmu04814	Motor proteins	5/110	198/10570	0.0252525	2.42654	2.07794	0.0555621	0.360258	0.328279	Kif19a/Tnni1/Myo3b/Tnnt1/Dynlt1b	5
mmu05204	Human Diseases	Cancer: overview	mmu05204	Chemical carcinogenesis - DNA adducts	3/110	90/10570	0.0333333	3.20303	2.15233	0.0672732	0.398077	0.362741	Hsd11b1/Sult1a1/Ptgs2	3
mmu05222	Human Diseases	Cancer: specific types	mmu05222	Small cell lung cancer	3/110	94/10570	0.0319149	3.06673	2.06394	0.0745501	0.398077	0.362741	Rxrg/Apaf1/Ptgs2	3
mmu04081	NA	NA	mmu04081	Hormone signaling	5/110	220/10570	0.0227273	2.18388	1.81969	0.079394	0.398077	0.362741	Stat5a/Esr1/Trhr/Irs2/Mc4r	5
mmu04261	Organismal Systems	Circulatory system	mmu04261	Adrenergic signaling in cardiomyocytes	4/110	156/10570	0.025641	2.46387	1.88888	0.0796177	0.398077	0.362741	Kcnq1/Creb5/Scn5a/Scn7a	4
mmu05231	Human Diseases	Cancer: overview	mmu05231	Choline metabolism in cancer	3/110	98/10570	0.0306122	2.94156	1.98014	0.0821617	0.398077	0.362741	Plpp2/Fos/Slc44a5	3
mmu04382	NA	NA	mmu04382	Cornified envelope formation	5/110	223/10570	0.0224215	2.1545	1.78685	0.0830121	0.398077	0.362741	Itgb4/Pkp1/Cldn11/Cldn14/Pkp2	5
mmu00140	Metabolism	Lipid metabolism	mmu00140	Steroid hormone biosynthesis	3/110	99/10570	0.030303	2.91185	1.95985	0.0841154	0.398077	0.362741	Hsd11b1/Akr1c18/Cyp11a1	3
mmu05167	Human Diseases	Infectious disease: viral	mmu05167	Kaposi sarcoma-associated herpesvirus infection	5/110	224/10570	0.0223214	2.14489	1.77602	0.0842375	0.398077	0.362741	Fos/Fas/Irf7/Ptgs2/Icam1	5
mmu05410	Human Diseases	Cardiovascular disease	mmu05410	Hypertrophic cardiomyopathy	3/110	100/10570	0.03	2.88273	1.93982	0.086089	0.398077	0.362741	Mybpc3/Itgb4/Edn1	3
mmu05202	Human Diseases	Cancer: overview	mmu05202	Transcriptional misregulation in cancer	5/110	226/10570	0.0221239	2.12591	1.75452	0.086717	0.398077	0.362741	Rxrg/Slc45a3/H3c15/Nr4a3/Per2	5
mmu04932	Human Diseases	Endocrine and metabolic disease	mmu04932	Non-alcoholic fatty liver disease	4/110	162/10570	0.0246914	2.37262	1.80539	0.0885589	0.398077	0.362741	Casp7/Fos/Fas/Irs2	4
mmu05030	Human Diseases	Substance dependence	mmu05030	Cocaine addiction	2/110	48/10570	0.0416667	4.00379	2.13889	0.088907	0.398077	0.362741	Creb5/Fosb	2
mmu04148	Cellular Processes	Transport and catabolism	mmu04148	Efferocytosis	4/110	163/10570	0.0245399	2.35806	1.79183	0.0900947	0.398077	0.362741	Casp7/Dusp4/Ptgs2/Ch25h	4
mmu00830	Metabolism	Metabolism of cofactors and vitamins	mmu00830	Retinol metabolism	3/110	102/10570	0.0294118	2.8262	1.90049	0.0900951	0.398077	0.362741	Cyp2s1/Aldh1a1/Cyp26b1	3
mmu04010	Environmental Information Processing	Signal transduction	mmu04010	MAPK signaling pathway	6/110	299/10570	0.0200669	1.92825	1.6697	0.0915692	0.398077	0.362741	Map3k21/Nrtn/Fos/Fas/Dusp4/Hspa1b	6
mmu05207	Human Diseases	Cancer: overview	mmu05207	Chemical carcinogenesis - receptor activation	5/110	231/10570	0.021645	2.07989	1.70174	0.0930827	0.398077	0.362741	Stat5a/Rxrg/Creb5/Esr1/Fos	5
mmu04659	Organismal Systems	Immune system	mmu04659	Th17 cell differentiation	3/110	105/10570	0.0285714	2.74545	1.84324	0.0962482	0.401221	0.365606	Stat5a/Rxrg/Fos	3
mmu03260	Genetic Information Processing	Information processing in viruses	mmu03260	Virion - Human immunodeficiency virus	1/110	10/10570	0.1	9.60909	2.79301	0.0993677	0.401221	0.365606	Cxcr4	1
mmu00380	Metabolism	Amino acid metabolism	mmu00380	Tryptophan metabolism	2/110	52/10570	0.0384615	3.6958	1.99835	0.101802	0.401221	0.365606	Tph2/Ido1	2
mmu03272	NA	NA	mmu03272	Virion - Hepatitis viruses	2/110	52/10570	0.0384615	3.6958	1.99835	0.101802	0.401221	0.365606	Cldn11/Cldn14	2
mmu04931	Human Diseases	Endocrine and metabolic disease	mmu04931	Insulin resistance	3/110	110/10570	0.0272727	2.62066	1.75215	0.106873	0.408907	0.37261	Gfpt2/Creb5/Irs2	3
mmu05164	Human Diseases	Infectious disease: viral	mmu05164	Influenza A	4/110	174/10570	0.0229885	2.20899	1.64896	0.107821	0.408907	0.37261	Apaf1/Fas/Irf7/Icam1	4
mmu05166	Human Diseases	Infectious disease: viral	mmu05166	Human T-cell leukemia virus 1 infection	5/110	247/10570	0.0202429	1.94516	1.54134	0.115013	0.416546	0.37957	Stat5a/Creb5/Fos/Icam1/Egr2	5
mmu04725	Organismal Systems	Nervous system	mmu04725	Cholinergic synapse	3/110	114/10570	0.0263158	2.52871	1.68284	0.115689	0.416546	0.37957	Kcnq1/Creb5/Fos	3
mmu04923	Organismal Systems	Endocrine system	mmu04923	Regulation of lipolysis in adipocytes	2/110	57/10570	0.0350877	3.37161	1.84105	0.118588	0.416546	0.37957	Ptgs2/Irs2	2
mmu04514	Environmental Information Processing	Signaling molecules and interaction	mmu04514	Cell adhesion molecules	4/110	181/10570	0.0220994	2.12356	1.56349	0.119864	0.416546	0.37957	Mag/Cldn11/Cldn14/Icam1	4
mmu04928	Organismal Systems	Endocrine system	mmu04928	Parathyroid hormone synthesis, secretion and action	3/110	116/10570	0.0258621	2.48511	1.64928	0.120197	0.416546	0.37957	Rxrg/Creb5/Fos	3
mmu04919	Organismal Systems	Endocrine system	mmu04919	Thyroid hormone signaling pathway	3/110	120/10570	0.025	2.40227	1.58421	0.129406	0.440857	0.401724	Rxrg/Esr1/Dio3	3
mmu04213	Organismal Systems	Aging	mmu04213	Longevity regulating pathway - multiple species	2/110	61/10570	0.0327869	3.15052	1.72733	0.132476	0.443795	0.404401	Irs2/Hspa1b	2
mmu00561	Metabolism	Lipid metabolism	mmu00561	Glycerolipid metabolism	2/110	63/10570	0.031746	3.05051	1.67394	0.139555	0.445246	0.405723	Pnlip/Plpp2	2
mmu03250	Genetic Information Processing	Information processing in viruses	mmu03250	Viral life cycle - HIV-1	2/110	63/10570	0.031746	3.05051	1.67394	0.139555	0.445246	0.405723	Cxcr4/Bst2	2
mmu05217	Human Diseases	Cancer: specific types	mmu05217	Basal cell carcinoma	2/110	63/10570	0.031746	3.05051	1.67394	0.139555	0.445246	0.405723	Fzd10/Gli1	2
mmu04611	Organismal Systems	Immune system	mmu04611	Platelet activation	3/110	126/10570	0.0238095	2.28788	1.49133	0.14367	0.451214	0.411161	Col1a1/P2rx1/Tbxa2r	3
mmu04913	Organismal Systems	Endocrine system	mmu04913	Ovarian steroidogenesis	2/110	65/10570	0.0307692	2.95664	1.62262	0.146714	0.453684	0.413412	Cyp11a1/Ptgs2	2
mmu05205	Human Diseases	Cancer: overview	mmu05205	Proteoglycans in cancer	4/110	204/10570	0.0196078	1.88414	1.3076	0.163177	0.481054	0.438352	Col1a1/Fzd10/Esr1/Fas	4
mmu05140	Human Diseases	Infectious disease: parasitic	mmu05140	Leishmaniasis	2/110	70/10570	0.0285714	2.74545	1.50249	0.164924	0.481054	0.438352	Fos/Ptgs2	2
mmu05221	Human Diseases	Cancer: specific types	mmu05221	Acute myeloid leukemia	2/110	70/10570	0.0285714	2.74545	1.50249	0.164924	0.481054	0.438352	Stat5a/Per2	2
mmu00511	Metabolism	Glycan biosynthesis and metabolism	mmu00511	Other glycan degradation	1/110	18/10570	0.0555556	5.33838	1.88905	0.171763	0.481054	0.438352	Neu2	1
mmu04920	Organismal Systems	Endocrine system	mmu04920	Adipocytokine signaling pathway	2/110	72/10570	0.0277778	2.66919	1.45736	0.172318	0.481054	0.438352	Rxrg/Irs2	2
mmu04927	Organismal Systems	Endocrine system	mmu04927	Cortisol synthesis and secretion	2/110	72/10570	0.0277778	2.66919	1.45736	0.172318	0.481054	0.438352	Cyp11a1/Creb5	2
mmu05223	Human Diseases	Cancer: specific types	mmu05223	Non-small cell lung cancer	2/110	72/10570	0.0277778	2.66919	1.45736	0.172318	0.481054	0.438352	Stat5a/Rxrg	2
mmu04115	Cellular Processes	Cell growth and death	mmu04115	p53 signaling pathway	2/110	75/10570	0.0266667	2.56242	1.39247	0.183508	0.492262	0.448565	Apaf1/Fas	2
mmu05168	Human Diseases	Infectious disease: viral	mmu05168	Herpes simplex virus 1 infection	4/110	214/10570	0.0186916	1.79609	1.20648	0.183577	0.492262	0.448565	Apaf1/Fas/Irf7/Bst2	4
mmu04151	Environmental Information Processing	Signal transduction	mmu04151	PI3K-Akt signaling pathway	6/110	368/10570	0.0163043	1.5667	1.1347	0.184772	0.492262	0.448565	Col1a1/Sgk2/Itgb4/Col9a3/Nrtn/Creb5	6
mmu00980	Metabolism	Xenobiotics biodegradation and metabolism	mmu00980	Metabolism of xenobiotics by cytochrome P450	2/110	76/10570	0.0263158	2.52871	1.37154	0.187262	0.492262	0.448565	Hsd11b1/Cyp2s1	2
mmu05133	Human Diseases	Infectious disease: bacterial	mmu05133	Pertussis	2/110	77/10570	0.025974	2.49587	1.35094	0.191027	0.492262	0.448565	Casp7/Fos	2
mmu05144	Human Diseases	Infectious disease: parasitic	mmu05144	Malaria	2/110	77/10570	0.025974	2.49587	1.35094	0.191027	0.492262	0.448565	Hbb-bt/Icam1	2
mmu05224	Human Diseases	Cancer: specific types	mmu05224	Breast cancer	3/110	147/10570	0.0204082	1.96104	1.20324	0.197179	0.501683	0.45715	Fzd10/Esr1/Fos	3
mmu05418	Human Diseases	Cardiovascular disease	mmu05418	Fluid shear stress and atherosclerosis	3/110	149/10570	0.0201342	1.93472	1.17833	0.202515	0.505401	0.460538	Edn1/Fos/Icam1	3
mmu04024	Environmental Information Processing	Signal transduction	mmu04024	cAMP signaling pathway	4/110	224/10570	0.0178571	1.71591	1.11056	0.204775	0.505401	0.460538	Edn1/Creb5/Fos/Gli1	4
mmu01524	Human Diseases	Drug resistance: antineoplastic	mmu01524	Platinum drug resistance	2/110	81/10570	0.0246914	2.37262	1.27166	0.206183	0.505401	0.460538	Apaf1/Fas	2
mmu05203	Human Diseases	Cancer: overview	mmu05203	Viral carcinogenesis	4/110	228/10570	0.0175439	1.68581	1.07353	0.213452	0.51599	0.470188	Stat5a/Creb5/Irf7/Egr2	4
mmu05169	Human Diseases	Infectious disease: viral	mmu05169	Epstein-Barr virus infection	4/110	229/10570	0.0174672	1.67844	1.06438	0.215638	0.51599	0.470188	Apaf1/Fas/Irf7/Icam1	4
mmu05010	Human Diseases	Neurodegenerative disease	mmu05010	Alzheimer disease	6/110	389/10570	0.0154242	1.48212	0.993537	0.218759	0.517301	0.471382	Casp7/Fzd10/Apaf1/Fas/Ptgs2/Irs2	6
mmu00534	Metabolism	Glycan biosynthesis and metabolism	mmu00534	Glycosaminoglycan biosynthesis - heparan sulfate / heparin	1/110	24/10570	0.0416667	4.00379	1.5107	0.222248	0.519439	0.47333	Hs3st1	1
mmu05412	Human Diseases	Cardiovascular disease	mmu05412	Arrhythmogenic right ventricular cardiomyopathy	2/110	86/10570	0.0232558	2.23467	1.17892	0.225302	0.520209	0.474032	Itgb4/Pkp2	2
mmu05323	Human Diseases	Immune disease	mmu05323	Rheumatoid arthritis	2/110	87/10570	0.0229885	2.20899	1.16114	0.229144	0.520209	0.474032	Fos/Icam1	2
mmu04658	Organismal Systems	Immune system	mmu04658	Th1 and Th2 cell differentiation	2/110	88/10570	0.0227273	2.18388	1.1436	0.23299	0.520209	0.474032	Stat5a/Fos	2
mmu03320	Organismal Systems	Endocrine system	mmu03320	PPAR signaling pathway	2/110	89/10570	0.0224719	2.15935	1.1263	0.23684	0.520209	0.474032	Rxrg/Plin4	2
mmu04934	Human Diseases	Endocrine and metabolic disease	mmu04934	Cushing syndrome	3/110	162/10570	0.0185185	1.77946	1.02522	0.237953	0.520209	0.474032	Cyp11a1/Creb5/Fzd10	3
mmu00790	Metabolism	Metabolism of cofactors and vitamins	mmu00790	Folate biosynthesis	1/110	26/10570	0.0384615	3.6958	1.4113	0.238389	0.520209	0.474032	Tph2	1
mmu04211	Organismal Systems	Aging	mmu04211	Longevity regulating pathway	2/110	90/10570	0.0222222	2.13535	1.10922	0.240694	0.520209	0.474032	Creb5/Irs2	2
mmu05170	Human Diseases	Infectious disease: viral	mmu05170	Human immunodeficiency virus 1 infection	4/110	243/10570	0.0164609	1.58174	0.940795	0.24685	0.527838	0.480984	Fos/Fas/Cxcr4/Bst2	4
mmu01522	Human Diseases	Drug resistance: antineoplastic	mmu01522	Endocrine resistance	2/110	93/10570	0.0215054	2.06647	1.0593	0.252272	0.533755	0.486375	Esr1/Fos	2
mmu00563	Metabolism	Glycan biosynthesis and metabolism	mmu00563	Glycosylphosphatidylinositol (GPI)-anchor biosynthesis	1/110	30/10570	0.0333333	3.20303	1.23911	0.269681	0.54357	0.495319	Pigz	1
mmu04020	Environmental Information Processing	Signal transduction	mmu04020	Calcium signaling pathway	4/110	255/10570	0.0156863	1.50731	0.840921	0.274359	0.54357	0.495319	P2rx1/Tbxa2r/Trhr/Cxcr4	4
mmu05163	Human Diseases	Infectious disease: viral	mmu05163	Human cytomegalovirus infection	4/110	256/10570	0.015625	1.50142	0.832829	0.276676	0.54357	0.495319	Creb5/Fas/Ptgs2/Cxcr4	4
mmu04713	Organismal Systems	Environmental adaptation	mmu04713	Circadian entrainment	2/110	100/10570	0.02	1.92182	0.949772	0.279329	0.54357	0.495319	Fos/Per2	2
mmu04916	Organismal Systems	Endocrine system	mmu04916	Melanogenesis	2/110	100/10570	0.02	1.92182	0.949772	0.279329	0.54357	0.495319	Edn1/Fzd10	2
mmu04217	Cellular Processes	Cell growth and death	mmu04217	Necroptosis	3/110	177/10570	0.0169492	1.62866	0.864926	0.280034	0.54357	0.495319	Stat5a/Fas/Zbp1	3
mmu00564	Metabolism	Lipid metabolism	mmu00564	Glycerophospholipid metabolism	2/110	101/10570	0.019802	1.90279	0.934851	0.283192	0.54357	0.495319	Plpp2/Etnppl	2
mmu00512	Metabolism	Glycan biosynthesis and metabolism	mmu00512	Mucin type O-glycan biosynthesis	1/110	32/10570	0.03125	3.00284	1.16356	0.284846	0.54357	0.495319	Galnt6	1
mmu05142	Human Diseases	Infectious disease: parasitic	mmu05142	Chagas disease	2/110	103/10570	0.0194175	1.86584	0.905512	0.290914	0.54357	0.495319	Fos/Fas	2
mmu05414	Human Diseases	Cardiovascular disease	mmu05414	Dilated cardiomyopathy	2/110	103/10570	0.0194175	1.86584	0.905512	0.290914	0.54357	0.495319	Mybpc3/Itgb4	2
mmu04360	Organismal Systems	Development and regeneration	mmu04360	Axon guidance	3/110	181/10570	0.0165746	1.59267	0.824728	0.291391	0.54357	0.495319	Robo3/Efnb1/Cxcr4	3
mmu04620	Organismal Systems	Immune system	mmu04620	Toll-like receptor signaling pathway	2/110	104/10570	0.0192308	1.8479	0.891086	0.294772	0.54357	0.495319	Fos/Irf7	2
mmu04922	Organismal Systems	Endocrine system	mmu04922	Glucagon signaling pathway	2/110	104/10570	0.0192308	1.8479	0.891086	0.294772	0.54357	0.495319	Creb5/Sik1	2
mmu04925	Organismal Systems	Endocrine system	mmu04925	Aldosterone synthesis and secretion	2/110	104/10570	0.0192308	1.8479	0.891086	0.294772	0.54357	0.495319	Cyp11a1/Creb5	2
mmu04064	Environmental Information Processing	Signal transduction	mmu04064	NF-kappa B signaling pathway	2/110	107/10570	0.0186916	1.79609	0.848739	0.306327	0.559742	0.510056	Ptgs2/Icam1	2
mmu05216	Human Diseases	Cancer: specific types	mmu05216	Thyroid cancer	1/110	37/10570	0.027027	2.59705	0.99791	0.321407	0.578861	0.527477	Rxrg	1
mmu04350	Environmental Information Processing	Signal transduction	mmu04350	TGF-beta signaling pathway	2/110	112/10570	0.0178571	1.71591	0.78107	0.325504	0.578861	0.527477	Hjv/Inhbe	2
mmu04625	Organismal Systems	Immune system	mmu04625	C-type lectin receptor signaling pathway	2/110	112/10570	0.0178571	1.71591	0.78107	0.325504	0.578861	0.527477	Ptgs2/Egr2	2
mmu01250	Metabolism	Global and overview maps	mmu01250	Biosynthesis of nucleotide sugars	1/110	38/10570	0.0263158	2.52871	0.968074	0.328494	0.578861	0.527477	Gfpt2	1
mmu00250	Metabolism	Amino acid metabolism	mmu00250	Alanine, aspartate and glutamate metabolism	1/110	39/10570	0.025641	2.46387	0.939177	0.335507	0.578861	0.527477	Gfpt2	1
mmu00520	Metabolism	Carbohydrate metabolism	mmu00520	Amino sugar and nucleotide sugar metabolism	1/110	39/10570	0.025641	2.46387	0.939177	0.335507	0.578861	0.527477	Gfpt2	1
mmu04972	Organismal Systems	Digestive system	mmu04972	Pancreatic secretion	2/110	115/10570	0.0173913	1.67115	0.742081	0.336949	0.578861	0.527477	Kcnq1/Pnlip	2
mmu05219	Human Diseases	Cancer: specific types	mmu05219	Bladder cancer	1/110	41/10570	0.0243902	2.34368	0.883979	0.349317	0.593427	0.54075	Dapk2	1
mmu04510	Cellular Processes	Cellular community - eukaryotes	mmu04510	Focal adhesion	3/110	202/10570	0.0148515	1.42709	0.628489	0.351332	0.593427	0.54075	Col1a1/Itgb4/Col9a3	3
mmu04650	Organismal Systems	Immune system	mmu04650	Natural killer cell mediated cytotoxicity	2/110	120/10570	0.0166667	1.60152	0.679558	0.355894	0.596122	0.543207	Fas/Icam1	2
mmu00514	Metabolism	Glycan biosynthesis and metabolism	mmu00514	Other types of O-glycan biosynthesis	1/110	43/10570	0.0232558	2.23467	0.831919	0.362843	0.597798	0.544733	Galnt6	1
mmu04672	Organismal Systems	Immune system	mmu04672	Intestinal immune network for IgA production	1/110	43/10570	0.0232558	2.23467	0.831919	0.362843	0.597798	0.544733	Cxcr4	1
mmu05034	Human Diseases	Substance dependence	mmu05034	Alcoholism	3/110	208/10570	0.0144231	1.38593	0.57645	0.368422	0.598948	0.545782	Creb5/H3c15/Fosb	3
mmu04962	Organismal Systems	Excretory system	mmu04962	Vasopressin-regulated water reabsorption	1/110	44/10570	0.0227273	2.18388	0.806959	0.3695	0.598948	0.545782	Creb5	1
mmu04071	Environmental Information Processing	Signal transduction	mmu04071	Sphingolipid signaling pathway	2/110	126/10570	0.015873	1.52525	0.608229	0.378374	0.608426	0.554418	S1pr5/Acer2	2
mmu04152	Environmental Information Processing	Signal transduction	mmu04152	AMPK signaling pathway	2/110	127/10570	0.015748	1.51324	0.596705	0.382091	0.609526	0.55542	Creb5/Irs2	2
mmu04621	Organismal Systems	Immune system	mmu04621	NOD-like receptor signaling pathway	3/110	216/10570	0.0138889	1.3346	0.509496	0.39109	0.61897	0.564026	Irf7/Nlrp6/Gbp5	3
mmu04930	Human Diseases	Endocrine and metabolic disease	mmu04930	Type II diabetes mellitus	1/110	48/10570	0.0208333	2.00189	0.713412	0.395449	0.620979	0.565857	Irs2	1
mmu04380	Organismal Systems	Development and regeneration	mmu04380	Osteoclast differentiation	2/110	136/10570	0.0147059	1.4131	0.49722	0.415098	0.642454	0.585425	Fosb/Fos	2
mmu04726	Organismal Systems	Nervous system	mmu04726	Serotonergic synapse	2/110	137/10570	0.0145985	1.40279	0.486607	0.418714	0.642454	0.585425	Tph2/Ptgs2	2
mmu04728	Organismal Systems	Nervous system	mmu04728	Dopaminergic synapse	2/110	137/10570	0.0145985	1.40279	0.486607	0.418714	0.642454	0.585425	Creb5/Fos	2
mmu04550	Cellular Processes	Cellular community - eukaryotes	mmu04550	Signaling pathways regulating pluripotency of stem cells	2/110	140/10570	0.0142857	1.37273	0.455261	0.429492	0.653479	0.595472	Inhbe/Fzd10	2
mmu00330	Metabolism	Amino acid metabolism	mmu00330	Arginine and proline metabolism	1/110	54/10570	0.0185185	1.77946	0.588862	0.432402	0.653479	0.595472	Agmat	1
mmu04270	Organismal Systems	Circulatory system	mmu04270	Vascular smooth muscle contraction	2/110	144/10570	0.0138889	1.3346	0.414563	0.4437	0.66555	0.606471	Edn1/Ppp1r14a	2
mmu04340	Environmental Information Processing	Signal transduction	mmu04340	Hedgehog signaling pathway	1/110	58/10570	0.0172414	1.65674	0.514295	0.455784	0.673621	0.613826	Gli1	1
mmu04370	Environmental Information Processing	Signal transduction	mmu04370	VEGF signaling pathway	1/110	58/10570	0.0172414	1.65674	0.514295	0.455784	0.673621	0.613826	Ptgs2	1
mmu05226	Human Diseases	Cancer: specific types	mmu05226	Gastric cancer	2/110	150/10570	0.0133333	1.28121	0.355708	0.464645	0.675467	0.615508	Rxrg/Fzd10	2
mmu05330	Human Diseases	Immune disease	mmu05330	Allograft rejection	1/110	60/10570	0.0166667	1.60152	0.479146	0.467114	0.675467	0.615508	Fas	1
mmu05332	Human Diseases	Immune disease	mmu05332	Graft-versus-host disease	1/110	60/10570	0.0166667	1.60152	0.479146	0.467114	0.675467	0.615508	Fas	1
mmu04961	Organismal Systems	Excretory system	mmu04961	Endocrine and other factor-regulated calcium reabsorption	1/110	61/10570	0.0163934	1.57526	0.462058	0.472692	0.67865	0.618408	Esr1	1
mmu04921	Organismal Systems	Endocrine system	mmu04921	Oxytocin signaling pathway	2/110	154/10570	0.012987	1.24793	0.317829	0.478352	0.681906	0.621376	Fos/Ptgs2	2
mmu04150	Environmental Information Processing	Signal transduction	mmu04150	mTOR signaling pathway	2/110	158/10570	0.0126582	1.21634	0.280962	0.491847	0.69228	0.630828	Prr5l/Fzd10	2
mmu05132	Human Diseases	Infectious disease: bacterial	mmu05132	Salmonella infection	3/110	253/10570	0.0118577	1.13942	0.23017	0.492517	0.69228	0.630828	Casp7/Dynlt1b/Fos	3
mmu04940	Human Diseases	Endocrine and metabolic disease	mmu04940	Type I diabetes mellitus	1/110	67/10570	0.0149254	1.43419	0.365604	0.504961	0.704842	0.642275	Fas	1
mmu04140	Cellular Processes	Transport and catabolism	mmu04140	Autophagy - animal	2/110	167/10570	0.011976	1.15079	0.201417	0.521405	0.712878	0.649598	Dapk2/Irs2	2
mmu04530	Cellular Processes	Cellular community - eukaryotes	mmu04530	Tight junction	2/110	170/10570	0.0117647	1.13048	0.175875	0.531003	0.712878	0.649598	Cldn11/Cldn14	2
mmu04622	Organismal Systems	Immune system	mmu04622	RIG-I-like receptor signaling pathway	1/110	73/10570	0.0136986	1.31631	0.278096	0.535273	0.712878	0.649598	Irf7	1
mmu04022	Environmental Information Processing	Signal transduction	mmu04022	cGMP-PKG signaling pathway	2/110	172/10570	0.0116279	1.11734	0.159099	0.53733	0.712878	0.649598	Creb5/Irs2	2
mmu04918	Organismal Systems	Endocrine system	mmu04918	Thyroid hormone synthesis	1/110	74/10570	0.0135135	1.29853	0.264261	0.540143	0.712878	0.649598	Creb5	1
mmu05020	Human Diseases	Neurodegenerative disease	mmu05020	Prion disease	3/110	273/10570	0.010989	1.05594	0.0960345	0.543888	0.712878	0.649598	Creb5/Apaf1/Hspa1b	3
mmu04971	Organismal Systems	Digestive system	mmu04971	Gastric acid secretion	1/110	75/10570	0.0133333	1.28121	0.250623	0.544962	0.712878	0.649598	Kcnq1	1
mmu04310	Environmental Information Processing	Signal transduction	mmu04310	Wnt signaling pathway	2/110	175/10570	0.0114286	1.09818	0.134303	0.546711	0.712878	0.649598	Rspo1/Fzd10	2
mmu04924	Organismal Systems	Endocrine system	mmu04924	Renin secretion	1/110	76/10570	0.0131579	1.26435	0.237175	0.549731	0.712878	0.649598	Edn1	1
mmu05220	Human Diseases	Cancer: specific types	mmu05220	Chronic myeloid leukemia	1/110	76/10570	0.0131579	1.26435	0.237175	0.549731	0.712878	0.649598	Stat5a	1
mmu05320	Human Diseases	Immune disease	mmu05320	Autoimmune thyroid disease	1/110	76/10570	0.0131579	1.26435	0.237175	0.549731	0.712878	0.649598	Fas	1
mmu05022	Human Diseases	Neurodegenerative disease	mmu05022	Pathways of neurodegeneration - multiple diseases	5/110	481/10570	0.010395	0.998866	-0.00261041	0.565518	0.728648	0.663969	Casp7/Fzd10/Apaf1/Fas/Ptgs2	5
mmu04012	Environmental Information Processing	Signal transduction	mmu04012	ErbB signaling pathway	1/110	84/10570	0.0119048	1.14394	0.135819	0.586145	0.736984	0.671565	Stat5a	1
mmu04662	Organismal Systems	Immune system	mmu04662	B cell receptor signaling pathway	1/110	84/10570	0.0119048	1.14394	0.135819	0.586145	0.736984	0.671565	Fos	1
mmu04060	Environmental Information Processing	Signaling molecules and interaction	mmu04060	Cytokine-cytokine receptor interaction	3/110	294/10570	0.0102041	0.980519	-0.0347384	0.594515	0.736984	0.671565	Inhbe/Fas/Cxcr4	3
mmu04540	Cellular Processes	Cellular community - eukaryotes	mmu04540	Gap junction	1/110	86/10570	0.0116279	1.11734	0.112038	0.594783	0.736984	0.671565	Gjd2	1
mmu04911	Organismal Systems	Endocrine system	mmu04911	Insulin secretion	1/110	86/10570	0.0116279	1.11734	0.112038	0.594783	0.736984	0.671565	Creb5	1
mmu04612	Organismal Systems	Immune system	mmu04612	Antigen processing and presentation	1/110	88/10570	0.0113636	1.09194	0.088814	0.603242	0.736984	0.671565	Hspa1b	1
mmu05210	Human Diseases	Cancer: specific types	mmu05210	Colorectal cancer	1/110	88/10570	0.0113636	1.09194	0.088814	0.603242	0.736984	0.671565	Fos	1
mmu05235	Human Diseases	Cancer: overview	mmu05235	PD-L1 expression and PD-1 checkpoint pathway in cancer	1/110	88/10570	0.0113636	1.09194	0.088814	0.603242	0.736984	0.671565	Fos	1
mmu00590	Metabolism	Lipid metabolism	mmu00590	Arachidonic acid metabolism	1/110	89/10570	0.011236	1.07967	0.0774021	0.607405	0.736984	0.671565	Ptgs2	1
mmu04082	NA	NA	mmu04082	Neuroactive ligand signaling	2/110	196/10570	0.0102041	0.980519	-0.0282295	0.608654	0.736984	0.671565	P2rx1/Mc4r	2
mmu04610	Organismal Systems	Immune system	mmu04610	Complement and coagulation cascades	1/110	94/10570	0.0106383	1.02224	0.0222137	0.627583	0.746415	0.680158	F2rl2	1
mmu04666	Organismal Systems	Immune system	mmu04666	Fc gamma R-mediated phagocytosis	1/110	94/10570	0.0106383	1.02224	0.0222137	0.627583	0.746415	0.680158	Plpp2	1
mmu05416	Human Diseases	Cardiovascular disease	mmu05416	Viral myocarditis	1/110	94/10570	0.0106383	1.02224	0.0222137	0.627583	0.746415	0.680158	Icam1	1
mmu04061	Environmental Information Processing	Signaling molecules and interaction	mmu04061	Viral protein interaction with cytokine and cytokine receptor	1/110	95/10570	0.0105263	1.01148	0.0115291	0.631493	0.746648	0.680371	Cxcr4	1
mmu05206	Human Diseases	Cancer: overview	mmu05206	MicroRNAs in cancer	3/110	314/10570	0.00955414	0.918066	-0.151143	0.639278	0.751432	0.68473	Slc45a3/Ptgs2/Irs2	3
mmu05415	Human Diseases	Cardiovascular disease	mmu05415	Diabetic cardiomyopathy	2/110	217/10570	0.00921659	0.88563	-0.174564	0.664031	0.77599	0.707108	Col1a1/Gfpt2	2
mmu05215	Human Diseases	Cancer: specific types	mmu05215	Prostate cancer	1/110	107/10570	0.00934579	0.898046	-0.108697	0.675362	0.783501	0.713952	Creb5	1
mmu05146	Human Diseases	Infectious disease: parasitic	mmu05146	Amoebiasis	1/110	108/10570	0.00925926	0.889731	-0.118115	0.678775	0.783501	0.713952	Col1a1	1
mmu05145	Human Diseases	Infectious disease: parasitic	mmu05145	Toxoplasmosis	1/110	109/10570	0.00917431	0.881568	-0.127451	0.682152	0.783501	0.713952	Hspa1b	1
mmu04810	Cellular Processes	Cell motility	mmu04810	Regulation of actin cytoskeleton	2/110	235/10570	0.00851064	0.817795	-0.289659	0.706386	0.803926	0.732564	Itgb4/Cxcr4	2
mmu04066	Environmental Information Processing	Signal transduction	mmu04066	HIF-1 signaling pathway	1/110	117/10570	0.00854701	0.82129	-0.199328	0.707935	0.803926	0.732564	Edn1	1
mmu04660	Organismal Systems	Immune system	mmu04660	T cell receptor signaling pathway	1/110	122/10570	0.00819672	0.78763	-0.241937	0.722985	0.816405	0.743935	Fos	1
mmu05150	Human Diseases	Infectious disease: bacterial	mmu05150	Staphylococcus aureus infection	1/110	128/10570	0.0078125	0.75071	-0.290981	0.740034	0.830988	0.757224	Icam1	1
mmu05135	Human Diseases	Infectious disease: bacterial	mmu05135	Yersinia infection	1/110	136/10570	0.00735294	0.706551	-0.353203	0.761158	0.847834	0.772575	Fos	1
mmu04371	Environmental Information Processing	Signal transduction	mmu04371	Apelin signaling pathway	1/110	140/10570	0.00714286	0.686364	-0.383086	0.771074	0.847834	0.772575	Aplnr	1
mmu04910	Organismal Systems	Endocrine system	mmu04910	Insulin signaling pathway	1/110	140/10570	0.00714286	0.686364	-0.383086	0.771074	0.847834	0.772575	Irs2	1
mmu04936	Human Diseases	Endocrine and metabolic disease	mmu04936	Alcoholic liver disease	1/110	141/10570	0.0070922	0.681496	-0.390437	0.773488	0.847834	0.772575	Fas	1
mmu04144	Cellular Processes	Transport and catabolism	mmu04144	Endocytosis	2/110	270/10570	0.00740741	0.711785	-0.491958	0.776127	0.847834	0.772575	Cxcr4/Hspa1b	2
mmu04072	Environmental Information Processing	Signal transduction	mmu04072	Phospholipase D signaling pathway	1/110	149/10570	0.00671141	0.644905	-0.447641	0.791916	0.858154	0.781978	Plpp2	1
mmu05322	Human Diseases	Immune disease	mmu05322	Systemic lupus erythematosus	1/110	150/10570	0.00666667	0.640606	-0.454601	0.794113	0.858154	0.781978	H3c15	1
mmu01240	Metabolism	Global and overview maps	mmu01240	Biosynthesis of cofactors	1/110	154/10570	0.00649351	0.623967	-0.48204	0.802671	0.858175	0.781998	Ido1	1
mmu04723	Organismal Systems	Nervous system	mmu04723	Retrograde endocannabinoid signaling	1/110	154/10570	0.00649351	0.623967	-0.48204	0.802671	0.858175	0.781998	Ptgs2	1
mmu04390	Environmental Information Processing	Signal transduction	mmu04390	Hippo signaling pathway	1/110	158/10570	0.00632911	0.60817	-0.508869	0.810877	0.862361	0.785812	Fzd10	1
mmu05016	Human Diseases	Neurodegenerative disease	mmu05016	Huntington disease	2/110	308/10570	0.00649351	0.623967	-0.686804	0.835179	0.879012	0.800985	Creb5/Apaf1	2
mmu04630	Environmental Information Processing	Signal transduction	mmu04630	JAK-STAT signaling pathway	1/110	171/10570	0.00584795	0.561935	-0.592227	0.83528	0.879012	0.800985	Stat5a	1
mmu05225	Human Diseases	Cancer: specific types	mmu05225	Hepatocellular carcinoma	1/110	175/10570	0.00571429	0.549091	-0.616798	0.842141	0.880509	0.802349	Fzd10	1
mmu04141	Genetic Information Processing	Folding, sorting and degradation	mmu04141	Protein processing in endoplasmic reticulum	1/110	177/10570	0.00564972	0.542886	-0.628909	0.845464	0.880509	0.802349	Hspa1b	1
mmu05152	Human Diseases	Infectious disease: bacterial	mmu05152	Tuberculosis	1/110	180/10570	0.00555556	0.533838	-0.646863	0.85032	0.881001	0.802798	Apaf1	1
mmu04062	Organismal Systems	Immune system	mmu04062	Chemokine signaling pathway	1/110	194/10570	0.00515464	0.495314	-0.727536	0.871054	0.897855	0.818156	Cxcr4	1
mmu04613	Organismal Systems	Immune system	mmu04613	Neutrophil extracellular trap formation	1/110	209/10570	0.00478469	0.459765	-0.808914	0.890117	0.912824	0.831795	H3c15	1
mmu05208	Human Diseases	Cancer: overview	mmu05208	Chemical carcinogenesis - reactive oxygen species	1/110	229/10570	0.00436681	0.419611	-0.910549	0.911256	0.929759	0.847227	Fos	1
mmu04714	Organismal Systems	Environmental adaptation	mmu04714	Thermogenesis	1/110	238/10570	0.00420168	0.403743	-0.954063	0.919403	0.933333	0.850484	Creb5	1
mmu05012	Human Diseases	Neurodegenerative disease	mmu05012	Parkinson disease	1/110	274/10570	0.00364964	0.350697	-1.1167	0.945212	0.954711	0.869965	Apaf1	1
mmu05171	Human Diseases	Infectious disease: viral	mmu05171	Coronavirus disease - COVID-19	1/110	334/10570	0.00299401	0.287697	-1.3565	0.971293	0.976149	0.8895	Fos	1
mmu05014	Human Diseases	Neurodegenerative disease	mmu05014	Amyotrophic lateral sclerosis	1/110	376/10570	0.00265957	0.255561	-1.50729	0.981782	0.981782	0.894632	Apaf1	1

## Sheet: pIC SNI-4w
	category	subcategory	ID	Description	GeneRatio	BgRatio	RichFactor	FoldEnrichment	zScore	pvalue	p.adjust	qvalue	geneID	Count
mmu04080	Environmental Information Processing	Signaling molecules and interaction	mmu04080	Neuroactive ligand-receptor interaction	20/148	392/10570	0.0510204	3.64382	6.35648	5.18251e-07	0.000117643	0.00011347	Adora2a/P2rx1/Grm2/Drd4/Adm/Chrnb3/Drd2/Tbxa2r/Ucn/Trhr2/Ltb4r2/S1pr5/Npffr1/Galr2/F2rl2/Hcrtr2/Cysltr2/Glra3/Trhr/Mc4r	20
mmu04082	NA	NA	mmu04082	Neuroactive ligand signaling	10/148	196/10570	0.0510204	3.64382	4.45204	0.000423862	0.0401327	0.038709	Adora2a/P2rx1/Chat/Grm2/Slc5a7/Drd4/Drd2/Gng7/Glra3/Mc4r	10
mmu05030	Human Diseases	Substance dependence	mmu05030	Cocaine addiction	5/148	48/10570	0.104167	7.43947	5.32836	0.000530388	0.0401327	0.038709	Rgs9/Grm2/Drd2/Ppp1r1b/Fosb	5
mmu04020	Environmental Information Processing	Signal transduction	mmu04020	Calcium signaling pathway	11/148	255/10570	0.0431373	3.08082	4.00813	0.000900928	0.0467089	0.0450519	Adora2a/P2rx1/Ntrk1/Tbxa2r/Trhr2/Ltb4r2/Camk1g/Cysltr2/Trhr/Cxcr4/Tnnc1	11
mmu04081	NA	NA	mmu04081	Hormone signaling	10/148	220/10570	0.0454545	3.24631	4.01221	0.00103861	0.0467089	0.0450519	Stat5a/Drd4/Drd2/Ucn/Trhr2/Gng7/Esr1/Hcrtr2/Trhr/Mc4r	10
mmu04710	Organismal Systems	Environmental adaptation	mmu04710	Circadian rhythm	4/148	34/10570	0.117647	8.40223	5.15153	0.0012346	0.0467089	0.0450519	Nr1d1/Dbp/Cry1/Per2	4
mmu04610	Organismal Systems	Immune system	mmu04610	Complement and coagulation cascades	6/148	94/10570	0.0638298	4.55865	4.12975	0.00201596	0.0588586	0.0567707	Vwf/F5/C1s1/C1ra/Cd59b/F2rl2	6
mmu05143	Human Diseases	Infectious disease: parasitic	mmu05143	African trypanosomiasis	4/148	39/10570	0.102564	7.32502	4.71554	0.00207431	0.0588586	0.0567707	Il1b/Ido1/Hbb-b1/Hbb-bs	4
mmu04820	Cellular Processes	Cell motility	mmu04820	Cytoskeleton in muscle cells	9/148	233/10570	0.0386266	2.75867	3.23473	0.00544685	0.137382	0.132508	Itgb4/Pdlim2/Tnni1/Inf2/Obscn/Tnnt1/Fbn2/Pkp2/Tnnc1	9
mmu04814	Cellular Processes	Cell motility	mmu04814	Motor proteins	8/148	198/10570	0.040404	2.88561	3.19173	0.00664994	0.150954	0.145599	Tnni1/Myo5c/Myo3b/Dnah6/Tnnt1/Tubd1/Kif23/Tnnc1	8
mmu03260	Genetic Information Processing	Information processing in viruses	mmu03260	Virion - Human immunodeficiency virus	2/148	10/10570	0.2	14.2838	5.00797	0.00814065	0.167993	0.162034	Cd4/Cxcr4	2
mmu04010	Environmental Information Processing	Signal transduction	mmu04010	MAPK signaling pathway	10/148	299/10570	0.0334448	2.38859	2.90253	0.00928007	0.175548	0.169321	Il1b/Ntrk1/Ptpn7/Map3k21/Rasgrp2/Nrtn/Pla2g4e/Hspb1/Dusp4/Hspa1b	10
mmu00760	Metabolism	Metabolism of cofactors and vitamins	mmu00760	Nicotinate and nicotinamide metabolism	3/148	43/10570	0.0697674	4.98272	3.11841	0.0220664	0.357791	0.345099	Nmnat3/Pnp2/Aspdh	3
mmu04975	Organismal Systems	Digestive system	mmu04975	Fat digestion and absorption	3/148	43/10570	0.0697674	4.98272	3.11841	0.0220664	0.357791	0.345099	Npc1l1/Pnlip/Plpp2	3
mmu04611	Organismal Systems	Immune system	mmu04611	Platelet activation	5/148	126/10570	0.0396825	2.83408	2.46799	0.0318803	0.482455	0.46534	Vwf/P2rx1/Rasgrp2/Tbxa2r/Pla2g4e	5
mmu04657	Organismal Systems	Immune system	mmu04657	IL-17 signaling pathway	4/148	94/10570	0.0425532	3.0391	2.36634	0.0427571	0.574917	0.554523	Il1b/S100a9/Fosb/Ptgs2	4
mmu00534	Metabolism	Glycan biosynthesis and metabolism	mmu00534	Glycosaminoglycan biosynthesis - heparan sulfate / heparin	2/148	24/10570	0.0833333	5.95158	2.89386	0.0439548	0.574917	0.554523	Hs3st3a1/Ndst3	2
mmu04370	Environmental Information Processing	Signal transduction	mmu04370	VEGF signaling pathway	3/148	58/10570	0.0517241	3.69408	2.45163	0.0474717	0.574917	0.554523	Pla2g4e/Hspb1/Ptgs2	3
mmu05231	Human Diseases	Cancer: overview	mmu05231	Choline metabolism in cancer	4/148	98/10570	0.0408163	2.91506	2.26962	0.0485611	0.574917	0.554523	Slc5a7/Pla2g4e/Plpp2/Slc44a5	4
mmu04977	Organismal Systems	Digestive system	mmu04977	Vitamin digestion and absorption	2/148	26/10570	0.0769231	5.49376	2.7338	0.0508331	0.574917	0.554523	Amn/Pnlip	2
mmu00564	Metabolism	Lipid metabolism	mmu00564	Glycerophospholipid metabolism	4/148	101/10570	0.039604	2.82847	2.20023	0.0531862	0.574917	0.554523	Chat/Mboat1/Pla2g4e/Plpp2	4
mmu00561	Metabolism	Lipid metabolism	mmu00561	Glycerolipid metabolism	3/148	63/10570	0.047619	3.4009	2.2776	0.0581305	0.589345	0.568438	Mboat1/Pnlip/Plpp2	3
mmu04659	Organismal Systems	Immune system	mmu04659	Th17 cell differentiation	4/148	105/10570	0.0380952	2.72072	2.11158	0.0597134	0.589345	0.568438	Stat5a/Rxrg/Cd4/Il1b	4
mmu04913	Organismal Systems	Endocrine system	mmu04913	Ovarian steroidogenesis	3/148	65/10570	0.0461538	3.29626	2.21285	0.0626842	0.592889	0.571856	Pla2g4e/Cyp2j12/Ptgs2	3
mmu00512	Metabolism	Glycan biosynthesis and metabolism	mmu00512	Mucin type O-glycan biosynthesis	2/148	32/10570	0.0625	4.46368	2.33833	0.0735114	0.667483	0.643805	Galnt6/Galnt7	2
mmu04724	Organismal Systems	Nervous system	mmu04724	Glutamatergic synapse	4/148	117/10570	0.034188	2.44167	1.86858	0.0817113	0.712847	0.687559	Grm2/Gng7/Pla2g4e/Homer1	4
mmu04382	NA	NA	mmu04382	Cornified envelope formation	6/148	223/10570	0.0269058	1.92159	1.6575	0.0931225	0.712847	0.687559	Krt23/Itgb4/Pkp1/Cldn14/S100a9/Pkp2	6
mmu05133	Human Diseases	Infectious disease: bacterial	mmu05133	Pertussis	3/148	77/10570	0.038961	2.78256	1.87073	0.0932533	0.712847	0.687559	Il1b/C1s1/C1ra	3
mmu05144	Human Diseases	Infectious disease: parasitic	mmu05144	Malaria	3/148	77/10570	0.038961	2.78256	1.87073	0.0932533	0.712847	0.687559	Il1b/Hbb-b1/Hbb-bs	3
mmu05216	Human Diseases	Cancer: specific types	mmu05216	Thyroid cancer	2/148	37/10570	0.0540541	3.86048	2.077	0.0944026	0.712847	0.687559	Rxrg/Ntrk1	2
mmu00250	Metabolism	Amino acid metabolism	mmu00250	Alanine, aspartate and glutamate metabolism	2/148	39/10570	0.0512821	3.66251	1.985	0.103185	0.712847	0.687559	Gfpt2/Aspa	2
mmu04750	Organismal Systems	Sensory system	mmu04750	Inflammatory mediator regulation of TRP channels	4/148	130/10570	0.0307692	2.19751	1.63708	0.109418	0.712847	0.687559	Il1b/Ntrk1/Pla2g4e/Cyp2j12	4
mmu04068	Environmental Information Processing	Signal transduction	mmu04068	FoxO signaling pathway	4/148	133/10570	0.0300752	2.14794	1.58755	0.116345	0.712847	0.687559	Sgk2/Fbxo32/Depp1/Homer1	4
mmu04060	Environmental Information Processing	Signaling molecules and interaction	mmu04060	Cytokine-cytokine receptor interaction	7/148	294/10570	0.0238095	1.70045	1.45148	0.118745	0.712847	0.687559	Relt/Gdf10/Cd4/Il1b/Ccl28/Tnfrsf25/Cxcr4	7
mmu00514	Metabolism	Glycan biosynthesis and metabolism	mmu00514	Other types of O-glycan biosynthesis	2/148	43/10570	0.0465116	3.32181	1.81795	0.121372	0.712847	0.687559	Galnt6/Galnt7	2
mmu04672	Organismal Systems	Immune system	mmu04672	Intestinal immune network for IgA production	2/148	43/10570	0.0465116	3.32181	1.81795	0.121372	0.712847	0.687559	Ccl28/Cxcr4	2
mmu04612	Organismal Systems	Immune system	mmu04612	Antigen processing and presentation	3/148	88/10570	0.0340909	2.43474	1.61051	0.125628	0.712847	0.687559	Cd4/Hspa5/Hspa1b	3
mmu04726	Organismal Systems	Nervous system	mmu04726	Serotonergic synapse	4/148	137/10570	0.0291971	2.08522	1.52352	0.125872	0.712847	0.687559	Gng7/Pla2g4e/Cyp2j12/Ptgs2	4
mmu04728	Organismal Systems	Nervous system	mmu04728	Dopaminergic synapse	4/148	137/10570	0.0291971	2.08522	1.52352	0.125872	0.712847	0.687559	Drd4/Drd2/Gng7/Ppp1r1b	4
mmu00590	Metabolism	Lipid metabolism	mmu00590	Arachidonic acid metabolism	3/148	89/10570	0.0337079	2.40738	1.58883	0.128752	0.712847	0.687559	Pla2g4e/Cyp2j12/Ptgs2	3
mmu04512	Environmental Information Processing	Signaling molecules and interaction	mmu04512	ECM-receptor interaction	3/148	89/10570	0.0337079	2.40738	1.58883	0.128752	0.712847	0.687559	Vwf/Itgb4/Tnxb	3
mmu04270	Organismal Systems	Circulatory system	mmu04270	Vascular smooth muscle contraction	4/148	144/10570	0.0277778	1.98386	1.41654	0.143304	0.752551	0.725855	Adora2a/Adm/Ppp1r14a/Pla2g4e	4
mmu04640	Organismal Systems	Immune system	mmu04640	Hematopoietic cell lineage	3/148	94/10570	0.0319149	2.27933	1.48464	0.144772	0.752551	0.725855	Cd4/Il1b/Cd59b	3
mmu05162	Human Diseases	Infectious disease: viral	mmu05162	Measles	4/148	145/10570	0.0275862	1.97018	1.40175	0.145869	0.752551	0.725855	Stat5a/Il1b/Oas2/Hspa1b	4
mmu00565	Metabolism	Lipid metabolism	mmu00565	Ether lipid metabolism	2/148	49/10570	0.0408163	2.91506	1.60112	0.149945	0.756387	0.729555	Pla2g4e/Plpp2	2
mmu05226	Human Diseases	Cancer: specific types	mmu05226	Gastric cancer	4/148	150/10570	0.0266667	1.9045	1.32952	0.15896	0.762482	0.735433	Wnt3/Rxrg/Abcb1b/Fzd10	4
mmu00380	Metabolism	Amino acid metabolism	mmu00380	Tryptophan metabolism	2/148	52/10570	0.0384615	2.74688	1.50477	0.164694	0.762482	0.735433	Inmt/Ido1	2
mmu05034	Human Diseases	Substance dependence	mmu05034	Alcoholism	5/148	208/10570	0.0240385	1.7168	1.24417	0.167182	0.762482	0.735433	Adora2a/Drd2/Gng7/Ppp1r1b/Fosb	5
mmu04933	Human Diseases	Endocrine and metabolic disease	mmu04933	AGE-RAGE signaling pathway in diabetic complications	3/148	101/10570	0.029703	2.12135	1.34935	0.168223	0.762482	0.735433	Stat5a/Il1b/Egr1	3
mmu01240	Metabolism	Global and overview maps	mmu01240	Biosynthesis of cofactors	4/148	154/10570	0.025974	1.85504	1.2737	0.169736	0.762482	0.735433	Ido1/Nmnat3/Rdh12/Aspdh	4
mmu00830	Metabolism	Metabolism of cofactors and vitamins	mmu00830	Retinol metabolism	3/148	102/10570	0.0294118	2.10056	1.33092	0.171661	0.762482	0.735433	Cyp2s1/Rdh12/Cyp26b1	3
mmu00330	Metabolism	Amino acid metabolism	mmu00330	Arginine and proline metabolism	2/148	54/10570	0.037037	2.64515	1.44427	0.174665	0.762482	0.735433	Arg2/Agmat	2
mmu00591	Metabolism	Lipid metabolism	mmu00591	Linoleic acid metabolism	2/148	55/10570	0.0363636	2.59705	1.41504	0.179687	0.769603	0.742302	Pla2g4e/Cyp2j12	2
mmu00600	Metabolism	Lipid metabolism	mmu00600	Sphingolipid metabolism	2/148	56/10570	0.0357143	2.55068	1.38645	0.184731	0.776554	0.749006	Plpp2/Neu2	2
mmu05417	Human Diseases	Cardiovascular disease	mmu05417	Lipid and atherosclerosis	5/148	217/10570	0.0230415	1.6456	1.14507	0.18833	0.777291	0.749717	Rxrg/Il1b/Cyp2j12/Hspa5/Hspa1b	5
mmu05146	Human Diseases	Infectious disease: parasitic	mmu05146	Amoebiasis	3/148	108/10570	0.0277778	1.98386	1.22464	0.192692	0.781089	0.75338	Arg2/Il1b/Hspb1	3
mmu05134	Human Diseases	Infectious disease: bacterial	mmu05134	Legionellosis	2/148	60/10570	0.0333333	2.38063	1.27798	0.205094	0.782172	0.754425	Il1b/Hspa1b	2
mmu04625	Organismal Systems	Immune system	mmu04625	C-type lectin receptor signaling pathway	3/148	112/10570	0.0267857	1.91301	1.15753	0.207056	0.782172	0.754425	Il1b/Ptgs2/Egr2	3
mmu05202	Human Diseases	Cancer: overview	mmu05202	Transcriptional misregulation in cancer	5/148	226/10570	0.0221239	1.58006	1.05041	0.210392	0.782172	0.754425	Rxrg/Slc45a3/Ntrk1/Nr4a3/Per2	5
mmu00450	Metabolism	Metabolism of other amino acids	mmu00450	Selenocompound metabolism	1/148	17/10570	0.0588235	4.20111	1.57402	0.213291	0.782172	0.754425	Inmt	1
mmu03265	Genetic Information Processing	Information processing in viruses	mmu03265	Virion - Ebolavirus, Lyssavirus and Morbillivirus	1/148	17/10570	0.0588235	4.20111	1.57402	0.213291	0.782172	0.754425	Nectin4	1
mmu04725	Organismal Systems	Nervous system	mmu04725	Cholinergic synapse	3/148	114/10570	0.0263158	1.87945	1.125	0.214329	0.782172	0.754425	Chat/Slc5a7/Gng7	3
mmu03250	Genetic Information Processing	Information processing in viruses	mmu03250	Viral life cycle - HIV-1	2/148	63/10570	0.031746	2.26727	1.20219	0.220524	0.782172	0.754425	Cd4/Cxcr4	2
mmu05217	Human Diseases	Cancer: specific types	mmu05217	Basal cell carcinoma	2/148	63/10570	0.031746	2.26727	1.20219	0.220524	0.782172	0.754425	Wnt3/Fzd10	2
mmu00511	Metabolism	Glycan biosynthesis and metabolism	mmu00511	Other glycan degradation	1/148	18/10570	0.0555556	3.96772	1.50163	0.224324	0.78341	0.755619	Neu2	1
mmu04310	Environmental Information Processing	Signal transduction	mmu04310	Wnt signaling pathway	4/148	175/10570	0.0228571	1.63243	1.00529	0.230025	0.789045	0.761054	Wnt3/Tle6/Lgr6/Fzd10	4
mmu04919	Organismal Systems	Endocrine system	mmu04919	Thyroid hormone signaling pathway	3/148	120/10570	0.025	1.78547	1.03118	0.236458	0.789045	0.761054	Rxrg/Esr1/Dio3	3
mmu05165	Human Diseases	Infectious disease: viral	mmu05165	Human papillomavirus infection	7/148	359/10570	0.0194986	1.39257	0.901783	0.238159	0.789045	0.761054	Wnt3/Vwf/Itgb4/Hes3/Tnxb/Fzd10/Ptgs2	7
mmu05031	Human Diseases	Substance dependence	mmu05031	Amphetamine addiction	2/148	69/10570	0.0289855	2.07011	1.0627	0.25163	0.789045	0.761054	Ppp1r1b/Fosb	2
mmu00220	Metabolism	Amino acid metabolism	mmu00220	Arginine biosynthesis	1/148	21/10570	0.047619	3.4009	1.31235	0.25651	0.789045	0.761054	Arg2	1
mmu00360	Metabolism	Amino acid metabolism	mmu00360	Phenylalanine metabolism	1/148	21/10570	0.047619	3.4009	1.31235	0.25651	0.789045	0.761054	Aoc2	1
mmu05140	Human Diseases	Infectious disease: parasitic	mmu05140	Leishmaniasis	2/148	70/10570	0.0285714	2.04054	1.04084	0.256832	0.789045	0.761054	Il1b/Ptgs2	2
mmu05221	Human Diseases	Cancer: specific types	mmu05221	Acute myeloid leukemia	2/148	70/10570	0.0285714	2.04054	1.04084	0.256832	0.789045	0.761054	Stat5a/Per2	2
mmu04151	Environmental Information Processing	Signal transduction	mmu04151	PI3K-Akt signaling pathway	7/148	368/10570	0.0190217	1.35851	0.834175	0.257222	0.789045	0.761054	Vwf/Sgk2/Itgb4/Ntrk1/Tnxb/Nrtn/Gng7	7
mmu05150	Human Diseases	Infectious disease: bacterial	mmu05150	Staphylococcus aureus infection	3/148	128/10570	0.0234375	1.67388	0.914047	0.266536	0.797802	0.7695	Krt23/C1s1/C1ra	3
mmu05223	Human Diseases	Cancer: specific types	mmu05223	Non-small cell lung cancer	2/148	72/10570	0.0277778	1.98386	0.998201	0.267241	0.797802	0.7695	Stat5a/Rxrg	2
mmu05206	Human Diseases	Cancer: overview	mmu05206	MicroRNAs in cancer	6/148	314/10570	0.0191083	1.36469	0.781763	0.277187	0.797802	0.7695	Wnt3/Slc45a3/Abcb1b/Tnxb/Kif23/Ptgs2	6
mmu04917	Organismal Systems	Endocrine system	mmu04917	Prolactin signaling pathway	2/148	74/10570	0.027027	1.93024	0.956911	0.277649	0.797802	0.7695	Stat5a/Esr1	2
mmu04918	Organismal Systems	Endocrine system	mmu04918	Thyroid hormone synthesis	2/148	74/10570	0.027027	1.93024	0.956911	0.277649	0.797802	0.7695	Ttr/Hspa5	2
mmu00980	Metabolism	Xenobiotics biodegradation and metabolism	mmu00980	Metabolism of xenobiotics by cytochrome P450	2/148	76/10570	0.0263158	1.87945	0.91689	0.288049	0.801114	0.772695	Gstt3/Cyp2s1	2
mmu04062	Organismal Systems	Immune system	mmu04062	Chemokine signaling pathway	4/148	194/10570	0.0206186	1.47256	0.791609	0.28845	0.801114	0.772695	Rasgrp2/Gng7/Ccl28/Cxcr4	4
mmu04915	Organismal Systems	Endocrine system	mmu04915	Estrogen signaling pathway	3/148	134/10570	0.0223881	1.59893	0.831447	0.289389	0.801114	0.772695	Krt23/Esr1/Hspa1b	3
mmu00592	Metabolism	Lipid metabolism	mmu00592	alpha-Linolenic acid metabolism	1/148	25/10570	0.04	2.85676	1.10758	0.29737	0.813289	0.784438	Pla2g4e	1
mmu00340	Metabolism	Amino acid metabolism	mmu00340	Histidine metabolism	1/148	26/10570	0.0384615	2.74688	1.06272	0.307231	0.830256	0.800804	Aspa	1
mmu04392	Environmental Information Processing	Signal transduction	mmu04392	Hippo signaling pathway - multiple species	1/148	27/10570	0.037037	2.64515	1.01994	0.316955	0.836615	0.806937	Ajuba	1
mmu04744	Organismal Systems	Sensory system	mmu04744	Phototransduction	1/148	27/10570	0.037037	2.64515	1.01994	0.316955	0.836615	0.806937	Rgs9	1
mmu01523	Human Diseases	Drug resistance: antineoplastic	mmu01523	Antifolate resistance	1/148	29/10570	0.0344828	2.46272	0.939922	0.335999	0.844723	0.814757	Il1b	1
mmu05224	Human Diseases	Cancer: specific types	mmu05224	Breast cancer	3/148	147/10570	0.0204082	1.45753	0.665661	0.339281	0.844723	0.814757	Wnt3/Fzd10/Esr1	3
mmu05412	Human Diseases	Cardiovascular disease	mmu05412	Arrhythmogenic right ventricular cardiomyopathy	2/148	86/10570	0.0232558	1.66091	0.733326	0.339675	0.844723	0.814757	Itgb4/Pkp2	2
mmu00563	Metabolism	Glycan biosynthesis and metabolism	mmu00563	Glycosylphosphatidylinositol (GPI)-anchor biosynthesis	1/148	30/10570	0.0333333	2.38063	0.902381	0.345321	0.844723	0.814757	Pigz	1
mmu04072	Environmental Information Processing	Signal transduction	mmu04072	Phospholipase D signaling pathway	3/148	149/10570	0.0201342	1.43796	0.641579	0.34696	0.844723	0.814757	Grm2/Pla2g4e/Plpp2	3
mmu04658	Organismal Systems	Immune system	mmu04658	Th1 and Th2 cell differentiation	2/148	88/10570	0.0227273	1.62316	0.699502	0.349881	0.844723	0.814757	Stat5a/Cd4	2
mmu04912	Organismal Systems	Endocrine system	mmu04912	GnRH signaling pathway	2/148	90/10570	0.0222222	1.58709	0.666523	0.360034	0.844723	0.814757	Pla2g4e/Egr1	2
mmu05204	Human Diseases	Cancer: overview	mmu05204	Chemical carcinogenesis - DNA adducts	2/148	90/10570	0.0222222	1.58709	0.666523	0.360034	0.844723	0.814757	Gstt3/Ptgs2	2
mmu00410	Metabolism	Metabolism of other amino acids	mmu00410	beta-Alanine metabolism	1/148	32/10570	0.03125	2.23184	0.831616	0.363579	0.844723	0.814757	Aoc2	1
mmu04921	Organismal Systems	Endocrine system	mmu04921	Oxytocin signaling pathway	3/148	154/10570	0.0194805	1.39128	0.582864	0.366117	0.844723	0.814757	Pla2g4e/Camk1g/Ptgs2	3
mmu05032	Human Diseases	Substance dependence	mmu05032	Morphine addiction	2/148	93/10570	0.0215054	1.53589	0.618545	0.375154	0.844723	0.814757	Pde10a/Gng7	2
mmu04666	Organismal Systems	Immune system	mmu04666	Fc gamma R-mediated phagocytosis	2/148	94/10570	0.0212766	1.51955	0.60293	0.380162	0.844723	0.814757	Pla2g4e/Plpp2	2
mmu05222	Human Diseases	Cancer: specific types	mmu05222	Small cell lung cancer	2/148	94/10570	0.0212766	1.51955	0.60293	0.380162	0.844723	0.814757	Rxrg/Ptgs2	2
mmu04150	Environmental Information Processing	Signal transduction	mmu04150	mTOR signaling pathway	3/148	158/10570	0.0189873	1.35606	0.537343	0.38138	0.844723	0.814757	Wnt3/Prr5l/Fzd10	3
mmu04390	Environmental Information Processing	Signal transduction	mmu04390	Hippo signaling pathway	3/148	158/10570	0.0189873	1.35606	0.537343	0.38138	0.844723	0.814757	Wnt3/Ajuba/Fzd10	3
mmu04024	Environmental Information Processing	Signal transduction	mmu04024	cAMP signaling pathway	4/148	224/10570	0.0178571	1.27534	0.496336	0.383802	0.844723	0.814757	Adora2a/Pde10a/Drd2/Ppp1r1b	4
mmu04061	Environmental Information Processing	Signaling molecules and interaction	mmu04061	Viral protein interaction with cytokine and cytokine receptor	2/148	95/10570	0.0210526	1.50356	0.587496	0.385153	0.844723	0.814757	Ccl28/Cxcr4	2
mmu05340	Human Diseases	Immune disease	mmu05340	Primary immunodeficiency	1/148	36/10570	0.0277778	1.98386	0.704628	0.39859	0.844723	0.814757	Cd4	1
mmu04148	Cellular Processes	Transport and catabolism	mmu04148	Efferocytosis	3/148	163/10570	0.0184049	1.31446	0.482133	0.400347	0.844723	0.814757	Arg2/Dusp4/Ptgs2	3
mmu05207	Human Diseases	Cancer: overview	mmu05207	Chemical carcinogenesis - receptor activation	4/148	231/10570	0.017316	1.23669	0.433432	0.406042	0.844723	0.814757	Gstt3/Stat5a/Rxrg/Esr1	4
mmu04713	Organismal Systems	Environmental adaptation	mmu04713	Circadian entrainment	2/148	100/10570	0.02	1.42838	0.512893	0.409844	0.844723	0.814757	Gng7/Per2	2
mmu04916	Organismal Systems	Endocrine system	mmu04916	Melanogenesis	2/148	100/10570	0.02	1.42838	0.512893	0.409844	0.844723	0.814757	Wnt3/Fzd10	2
mmu05410	Human Diseases	Cardiovascular disease	mmu05410	Hypertrophic cardiomyopathy	2/148	100/10570	0.02	1.42838	0.512893	0.409844	0.844723	0.814757	Itgb4/Tnnc1	2
mmu01250	Metabolism	Global and overview maps	mmu01250	Biosynthesis of nucleotide sugars	1/148	38/10570	0.0263158	1.87945	0.647169	0.415372	0.844723	0.814757	Gfpt2	1
mmu00520	Metabolism	Carbohydrate metabolism	mmu00520	Amino sugar and nucleotide sugar metabolism	1/148	39/10570	0.025641	1.83125	0.619732	0.423587	0.844723	0.814757	Gfpt2	1
mmu05414	Human Diseases	Cardiovascular disease	mmu05414	Dilated cardiomyopathy	2/148	103/10570	0.0194175	1.38678	0.470044	0.424427	0.844723	0.814757	Itgb4/Tnnc1	2
mmu04014	Environmental Information Processing	Signal transduction	mmu04014	Ras signaling pathway	4/148	237/10570	0.0168776	1.20538	0.381063	0.42499	0.844723	0.814757	Ntrk1/Rasgrp2/Gng7/Pla2g4e	4
mmu00260	Metabolism	Amino acid metabolism	mmu00260	Glycine, serine and threonine metabolism	1/148	40/10570	0.025	1.78547	0.593088	0.431688	0.844723	0.814757	Aoc2	1
mmu00350	Metabolism	Amino acid metabolism	mmu00350	Tyrosine metabolism	1/148	40/10570	0.025	1.78547	0.593088	0.431688	0.844723	0.814757	Aoc2	1
mmu05219	Human Diseases	Cancer: specific types	mmu05219	Bladder cancer	1/148	41/10570	0.0243902	1.74192	0.567193	0.439675	0.844723	0.814757	Dapk2	1
mmu04064	Environmental Information Processing	Signal transduction	mmu04064	NF-kappa B signaling pathway	2/148	107/10570	0.0186916	1.33493	0.414948	0.44358	0.844723	0.814757	Il1b/Ptgs2	2
mmu05225	Human Diseases	Cancer: specific types	mmu05225	Hepatocellular carcinoma	3/148	175/10570	0.0171429	1.22432	0.356579	0.445155	0.844723	0.814757	Wnt3/Gstt3/Fzd10	3
mmu03060	Genetic Information Processing	Folding, sorting and degradation	mmu03060	Protein export	1/148	42/10570	0.0238095	1.70045	0.542003	0.447552	0.844723	0.814757	Hspa5	1
mmu03440	Genetic Information Processing	Replication and repair	mmu03440	Homologous recombination	1/148	42/10570	0.0238095	1.70045	0.542003	0.447552	0.844723	0.814757	Xrcc3	1
mmu04217	Cellular Processes	Cell growth and death	mmu04217	Necroptosis	3/148	177/10570	0.0169492	1.21049	0.336527	0.452502	0.844723	0.814757	Stat5a/Il1b/Pla2g4e	3
mmu05166	Human Diseases	Infectious disease: viral	mmu05166	Human T-cell leukemia virus 1 infection	4/148	247/10570	0.0161943	1.15658	0.296728	0.456226	0.844723	0.814757	Stat5a/Cd4/Egr2/Egr1	4
mmu04931	Human Diseases	Endocrine and metabolic disease	mmu04931	Insulin resistance	2/148	110/10570	0.0181818	1.29853	0.375046	0.457713	0.844723	0.814757	Gfpt2/Trib3	2
mmu04514	Environmental Information Processing	Signaling molecules and interaction	mmu04514	Cell adhesion molecules	3/148	181/10570	0.0165746	1.18374	0.297116	0.467077	0.855053	0.82472	Cd4/Mag/Cldn14	3
mmu04972	Organismal Systems	Digestive system	mmu04972	Pancreatic secretion	2/148	115/10570	0.0173913	1.24207	0.311026	0.480805	0.867519	0.836744	Pnlip/Cpa2	2
mmu05163	Human Diseases	Infectious disease: viral	mmu05163	Human cytomegalovirus infection	4/148	256/10570	0.015625	1.11592	0.223738	0.483861	0.867519	0.836744	Il1b/Gng7/Ptgs2/Cxcr4	4
mmu04928	Organismal Systems	Endocrine system	mmu04928	Parathyroid hormone synthesis, secretion and action	2/148	116/10570	0.0172414	1.23136	0.298572	0.485352	0.867519	0.836744	Rxrg/Egr1	2
mmu04668	Environmental Information Processing	Signal transduction	mmu04668	TNF signaling pathway	2/148	118/10570	0.0169492	1.21049	0.273997	0.494371	0.876736	0.845635	Il1b/Ptgs2	2
mmu04670	Organismal Systems	Immune system	mmu04670	Leukocyte transendothelial migration	2/148	119/10570	0.0168067	1.20032	0.261871	0.498843	0.87781	0.84667	Cldn14/Cxcr4	2
mmu05171	Human Diseases	Infectious disease: viral	mmu05171	Coronavirus disease - COVID-19	5/148	334/10570	0.0149701	1.06915	0.153019	0.503937	0.878069	0.846921	Vwf/Il1b/C1s1/C1ra/Oas2	5
mmu04979	Organismal Systems	Digestive system	mmu04979	Cholesterol metabolism	1/148	50/10570	0.02	1.42838	0.361807	0.506727	0.878069	0.846921	Pcsk9	1
mmu02010	Environmental Information Processing	Membrane transport	mmu02010	ABC transporters	1/148	52/10570	0.0192308	1.37344	0.321684	0.520509	0.878797	0.847622	Abcb1b	1
mmu03272	NA	NA	mmu03272	Virion - Hepatitis viruses	1/148	52/10570	0.0192308	1.37344	0.321684	0.520509	0.878797	0.847622	Cldn14	1
mmu05020	Human Diseases	Neurodegenerative disease	mmu05020	Prion disease	4/148	273/10570	0.014652	1.04643	0.0926204	0.534463	0.878797	0.847622	Il1b/Hspa5/Egr1/Hspa1b	4
mmu04510	Cellular Processes	Cellular community - eukaryotes	mmu04510	Focal adhesion	3/148	202/10570	0.0148515	1.06068	0.103759	0.540538	0.878797	0.847622	Vwf/Itgb4/Tnxb	3
mmu05205	Human Diseases	Cancer: overview	mmu05205	Proteoglycans in cancer	3/148	204/10570	0.0147059	1.05028	0.0864095	0.547234	0.878797	0.847622	Wnt3/Fzd10/Esr1	3
mmu04923	Organismal Systems	Endocrine system	mmu04923	Regulation of lipolysis in adipocytes	1/148	57/10570	0.0175439	1.25296	0.228194	0.553314	0.878797	0.847622	Ptgs2	1
mmu04340	Environmental Information Processing	Signal transduction	mmu04340	Hedgehog signaling pathway	1/148	58/10570	0.0172414	1.23136	0.210539	0.559603	0.878797	0.847622	Hhatl	1
mmu00230	Metabolism	Nucleotide metabolism	mmu00230	Purine metabolism	2/148	135/10570	0.0148148	1.05806	0.0809013	0.566887	0.878797	0.847622	Pde10a/Pnp2	2
mmu04380	Organismal Systems	Development and regeneration	mmu04380	Osteoclast differentiation	2/148	136/10570	0.0147059	1.05028	0.0703228	0.570915	0.878797	0.847622	Il1b/Fosb	2
mmu05135	Human Diseases	Infectious disease: bacterial	mmu05135	Yersinia infection	2/148	136/10570	0.0147059	1.05028	0.0703228	0.570915	0.878797	0.847622	Cd4/Il1b	2
mmu04730	Organismal Systems	Nervous system	mmu04730	Long-term depression	1/148	60/10570	0.0166667	1.19032	0.176165	0.571917	0.878797	0.847622	Pla2g4e	1
mmu05332	Human Diseases	Immune disease	mmu05332	Graft-versus-host disease	1/148	60/10570	0.0166667	1.19032	0.176165	0.571917	0.878797	0.847622	Il1b	1
mmu04213	Organismal Systems	Aging	mmu04213	Longevity regulating pathway - multiple species	1/148	61/10570	0.0163934	1.1708	0.159422	0.577945	0.878797	0.847622	Hspa1b	1
mmu04961	Organismal Systems	Excretory system	mmu04961	Endocrine and other factor-regulated calcium reabsorption	1/148	61/10570	0.0163934	1.1708	0.159422	0.577945	0.878797	0.847622	Esr1	1
mmu04015	Environmental Information Processing	Signal transduction	mmu04015	Rap1 signaling pathway	3/148	215/10570	0.0139535	0.996543	-0.00610252	0.583032	0.878797	0.847622	Adora2a/Drd2/Rasgrp2	3
mmu05321	Human Diseases	Immune disease	mmu05321	Inflammatory bowel disease	1/148	62/10570	0.016129	1.15192	0.142961	0.583889	0.878797	0.847622	Il1b	1
mmu04371	Environmental Information Processing	Signal transduction	mmu04371	Apelin signaling pathway	2/148	140/10570	0.0142857	1.02027	0.0287709	0.586755	0.878797	0.847622	Gng7/Egr1	2
mmu04550	Cellular Processes	Cellular community - eukaryotes	mmu04550	Signaling pathways regulating pluripotency of stem cells	2/148	140/10570	0.0142857	1.02027	0.0287709	0.586755	0.878797	0.847622	Wnt3/Fzd10	2
mmu04330	Environmental Information Processing	Signal transduction	mmu04330	Notch signaling pathway	1/148	63/10570	0.015873	1.13363	0.126771	0.58975	0.878797	0.847622	Tle6	1
mmu04936	Human Diseases	Endocrine and metabolic disease	mmu04936	Alcoholic liver disease	2/148	141/10570	0.0141844	1.01303	0.0185673	0.590648	0.878797	0.847622	Il1b/Tra2a	2
mmu04664	Organismal Systems	Immune system	mmu04664	Fc epsilon RI signaling pathway	1/148	66/10570	0.0151515	1.0821	0.0797325	0.606844	0.878797	0.847622	Pla2g4e	1
mmu04940	Human Diseases	Endocrine and metabolic disease	mmu04940	Type I diabetes mellitus	1/148	67/10570	0.0149254	1.06595	0.0645348	0.612384	0.878797	0.847622	Il1b	1
mmu05418	Human Diseases	Cardiovascular disease	mmu05418	Fluid shear stress and atherosclerosis	2/148	149/10570	0.0134228	0.958643	-0.0605839	0.620813	0.878797	0.847622	Gstt3/Il1b	2
mmu05230	Human Diseases	Cancer: overview	mmu05230	Central carbon metabolism in cancer	1/148	69/10570	0.0144928	1.03506	0.034814	0.623231	0.878797	0.847622	Ntrk1	1
mmu05322	Human Diseases	Immune disease	mmu05322	Systemic lupus erythematosus	2/148	150/10570	0.0133333	0.952252	-0.0701838	0.624462	0.878797	0.847622	C1s1/C1ra	2
mmu04723	Organismal Systems	Nervous system	mmu04723	Retrograde endocannabinoid signaling	2/148	154/10570	0.012987	0.927518	-0.107972	0.638788	0.878797	0.847622	Gng7/Ptgs2	2
mmu00982	Metabolism	Xenobiotics biodegradation and metabolism	mmu00982	Drug metabolism - cytochrome P450	1/148	72/10570	0.0138889	0.991929	-0.00818822	0.63894	0.878797	0.847622	Gstt3	1
mmu04920	Organismal Systems	Endocrine system	mmu04920	Adipocytokine signaling pathway	1/148	72/10570	0.0138889	0.991929	-0.00818822	0.63894	0.878797	0.847622	Rxrg	1
mmu04810	Cellular Processes	Cell motility	mmu04810	Regulation of actin cytoskeleton	3/148	235/10570	0.012766	0.911731	-0.163065	0.643397	0.878797	0.847622	Itgb4/Iqgap2/Cxcr4	3
mmu00480	Metabolism	Metabolism of other amino acids	mmu00480	Glutathione metabolism	1/148	73/10570	0.0136986	0.978341	-0.0221275	0.64403	0.878797	0.847622	Gstt3	1
mmu04261	Organismal Systems	Circulatory system	mmu04261	Adrenergic signaling in cardiomyocytes	2/148	156/10570	0.0128205	0.915627	-0.126511	0.645789	0.878797	0.847622	Scn4b/Tnnc1	2
mmu05214	Human Diseases	Cancer: specific types	mmu05214	Glioma	1/148	75/10570	0.0133333	0.952252	-0.0494498	0.653997	0.878797	0.847622	Camk1g	1
mmu05220	Human Diseases	Cancer: specific types	mmu05220	Chronic myeloid leukemia	1/148	76/10570	0.0131579	0.939723	-0.0628439	0.658877	0.878797	0.847622	Stat5a	1
mmu00562	Metabolism	Carbohydrate metabolism	mmu00562	Inositol phosphate metabolism	1/148	77/10570	0.012987	0.927518	-0.0760668	0.663688	0.878797	0.847622	Ip6k3	1
mmu05100	Human Diseases	Infectious disease: bacterial	mmu05100	Bacterial invasion of epithelial cells	1/148	77/10570	0.012987	0.927518	-0.0760668	0.663688	0.878797	0.847622	Septin1	1
mmu05170	Human Diseases	Infectious disease: viral	mmu05170	Human immunodeficiency virus 1 infection	3/148	243/10570	0.0123457	0.881715	-0.222289	0.66577	0.878797	0.847622	Cd4/Gng7/Cxcr4	3
mmu04934	Human Diseases	Endocrine and metabolic disease	mmu04934	Cushing syndrome	2/148	162/10570	0.0123457	0.881715	-0.180791	0.666156	0.878797	0.847622	Wnt3/Fzd10	2
mmu05022	Human Diseases	Neurodegenerative disease	mmu05022	Pathways of neurodegeneration - multiple diseases	6/148	481/10570	0.012474	0.89088	-0.291893	0.671388	0.878797	0.847622	Wnt3/Il1b/Dnah6/Fzd10/Hspa5/Ptgs2	6
mmu05161	Human Diseases	Infectious disease: viral	mmu05161	Hepatitis B	2/148	164/10570	0.0121951	0.870962	-0.198458	0.672734	0.878797	0.847622	Stat5a/Egr2	2
mmu01230	Metabolism	Global and overview maps	mmu01230	Biosynthesis of amino acids	1/148	79/10570	0.0126582	0.904037	-0.102019	0.673108	0.878797	0.847622	Arg2	1
mmu01524	Human Diseases	Drug resistance: antineoplastic	mmu01524	Platinum drug resistance	1/148	81/10570	0.0123457	0.881715	-0.127344	0.682267	0.878797	0.847622	Gstt3	1
mmu05160	Human Diseases	Infectious disease: viral	mmu05160	Hepatitis C	2/148	167/10570	0.011976	0.855316	-0.22458	0.682405	0.878797	0.847622	Cldn14/Oas2	2
mmu04623	Organismal Systems	Immune system	mmu04623	Cytosolic DNA-sensing pathway	1/148	82/10570	0.0121951	0.870962	-0.139781	0.68675	0.878797	0.847622	Il1b	1
mmu04530	Cellular Processes	Cellular community - eukaryotes	mmu04530	Tight junction	2/148	170/10570	0.0117647	0.840223	-0.250262	0.691843	0.878797	0.847622	Cldn14/Mpdz	2
mmu04012	Environmental Information Processing	Signal transduction	mmu04012	ErbB signaling pathway	1/148	84/10570	0.0119048	0.850225	-0.164227	0.695529	0.878797	0.847622	Stat5a	1
mmu04662	Organismal Systems	Immune system	mmu04662	B cell receptor signaling pathway	1/148	84/10570	0.0119048	0.850225	-0.164227	0.695529	0.878797	0.847622	Cd72	1
mmu01232	Metabolism	Global and overview maps	mmu01232	Nucleotide metabolism	1/148	85/10570	0.0117647	0.840223	-0.176243	0.699826	0.878797	0.847622	Pnp2	1
mmu04540	Cellular Processes	Cellular community - eukaryotes	mmu04540	Gap junction	1/148	86/10570	0.0116279	0.830453	-0.188126	0.704063	0.878797	0.847622	Drd2	1
mmu05164	Human Diseases	Infectious disease: viral	mmu05164	Influenza A	2/148	174/10570	0.0114943	0.820907	-0.283852	0.704068	0.878797	0.847622	Il1b/Oas2	2
mmu05323	Human Diseases	Immune disease	mmu05323	Rheumatoid arthritis	1/148	87/10570	0.0114943	0.820907	-0.199879	0.708241	0.878797	0.847622	Il1b	1
mmu05235	Human Diseases	Cancer: overview	mmu05235	PD-L1 expression and PD-1 checkpoint pathway in cancer	1/148	88/10570	0.0113636	0.811579	-0.211506	0.71236	0.878797	0.847622	Cd4	1
mmu04141	Genetic Information Processing	Folding, sorting and degradation	mmu04141	Protein processing in endoplasmic reticulum	2/148	177/10570	0.0112994	0.806993	-0.308575	0.712973	0.878797	0.847622	Hspa5/Hspa1b	2
mmu03320	Organismal Systems	Endocrine system	mmu03320	PPAR signaling pathway	1/148	89/10570	0.011236	0.80246	-0.223009	0.716421	0.878797	0.847622	Rxrg	1
mmu04260	Organismal Systems	Circulatory system	mmu04260	Cardiac muscle contraction	1/148	89/10570	0.011236	0.80246	-0.223009	0.716421	0.878797	0.847622	Tnnc1	1
mmu04727	Organismal Systems	Nervous system	mmu04727	GABAergic synapse	1/148	91/10570	0.010989	0.784823	-0.245657	0.724374	0.878797	0.847622	Gng7	1
mmu04360	Organismal Systems	Development and regeneration	mmu04360	Axon guidance	2/148	181/10570	0.0110497	0.789159	-0.340941	0.724498	0.878797	0.847622	Epha8/Cxcr4	2
mmu04520	Cellular Processes	Cellular community - eukaryotes	mmu04520	Adherens junction	1/148	92/10570	0.0108696	0.776293	-0.256807	0.728267	0.878797	0.847622	Nectin4	1
mmu01522	Human Diseases	Drug resistance: antineoplastic	mmu01522	Endocrine resistance	1/148	93/10570	0.0107527	0.767945	-0.267846	0.732105	0.878797	0.847622	Esr1	1
mmu05012	Human Diseases	Neurodegenerative disease	mmu05012	Parkinson disease	3/148	274/10570	0.0109489	0.781959	-0.435764	0.742814	0.878797	0.847622	Adora2a/Drd2/Hspa5	3
mmu00983	Metabolism	Xenobiotics biodegradation and metabolism	mmu00983	Drug metabolism - other enzymes	1/148	96/10570	0.0104167	0.743947	-0.300318	0.743299	0.878797	0.847622	Gstt3	1
mmu04070	Environmental Information Processing	Signal transduction	mmu04070	Phosphatidylinositol signaling system	1/148	96/10570	0.0104167	0.743947	-0.300318	0.743299	0.878797	0.847622	Ip6k3	1
mmu00140	Metabolism	Lipid metabolism	mmu00140	Steroid hormone biosynthesis	1/148	99/10570	0.010101	0.721403	-0.331873	0.754029	0.886863	0.855402	Akr1c18	1
mmu04976	Organismal Systems	Digestive system	mmu04976	Bile secretion	1/148	101/10570	0.00990099	0.707118	-0.35243	0.760933	0.888331	0.856819	Abcb1b	1
mmu05142	Human Diseases	Infectious disease: parasitic	mmu05142	Chagas disease	1/148	103/10570	0.00970874	0.693388	-0.372623	0.767645	0.888331	0.856819	Il1b	1
mmu04620	Organismal Systems	Immune system	mmu04620	Toll-like receptor signaling pathway	1/148	104/10570	0.00961538	0.68672	-0.382587	0.770931	0.888331	0.856819	Il1b	1
mmu04925	Organismal Systems	Endocrine system	mmu04925	Aldosterone synthesis and secretion	1/148	104/10570	0.00961538	0.68672	-0.382587	0.770931	0.888331	0.856819	Camk1g	1
mmu04974	Organismal Systems	Digestive system	mmu04974	Protein digestion and absorption	1/148	108/10570	0.00925926	0.661286	-0.421609	0.783617	0.897367	0.865534	Cpa2	1
mmu05145	Human Diseases	Infectious disease: parasitic	mmu05145	Toxoplasmosis	1/148	109/10570	0.00917431	0.655219	-0.431163	0.786678	0.897367	0.865534	Hspa1b	1
mmu04350	Environmental Information Processing	Signal transduction	mmu04350	TGF-beta signaling pathway	1/148	112/10570	0.00892857	0.637669	-0.45937	0.795606	0.900954	0.868993	Hjv	1
mmu05010	Human Diseases	Neurodegenerative disease	mmu05010	Alzheimer disease	4/148	389/10570	0.0102828	0.734385	-0.63607	0.799478	0.900954	0.868993	Wnt3/Il1b/Fzd10/Ptgs2	4
mmu05168	Human Diseases	Infectious disease: viral	mmu05168	Herpes simplex virus 1 infection	2/148	214/10570	0.00934579	0.667467	-0.585624	0.805449	0.900954	0.868993	Il1b/Oas2	2
mmu04621	Organismal Systems	Immune system	mmu04621	NOD-like receptor signaling pathway	2/148	216/10570	0.00925926	0.661286	-0.599346	0.809606	0.900954	0.868993	Il1b/Oas2	2
mmu04935	Organismal Systems	Endocrine system	mmu04935	Growth hormone synthesis, secretion and action	1/148	117/10570	0.00854701	0.610418	-0.504944	0.809668	0.900954	0.868993	Stat5a	1
mmu04722	Organismal Systems	Nervous system	mmu04722	Neurotrophin signaling pathway	1/148	121/10570	0.00826446	0.590239	-0.540205	0.820222	0.90467	0.872577	Ntrk1	1
mmu04660	Organismal Systems	Immune system	mmu04660	T cell receptor signaling pathway	1/148	122/10570	0.00819672	0.585401	-0.548863	0.822768	0.90467	0.872577	Cd4	1
mmu05167	Human Diseases	Infectious disease: viral	mmu05167	Kaposi sarcoma-associated herpesvirus infection	2/148	224/10570	0.00892857	0.637669	-0.653154	0.825458	0.90467	0.872577	Gng7/Ptgs2	2
mmu04071	Environmental Information Processing	Signal transduction	mmu04071	Sphingolipid signaling pathway	1/148	126/10570	0.00793651	0.566817	-0.582902	0.8326	0.90467	0.872577	S1pr5	1
mmu05203	Human Diseases	Cancer: overview	mmu05203	Viral carcinogenesis	2/148	228/10570	0.00877193	0.626482	-0.679437	0.832934	0.90467	0.872577	Stat5a/Egr2	2
mmu04926	Organismal Systems	Endocrine system	mmu04926	Relaxin signaling pathway	1/148	131/10570	0.00763359	0.545183	-0.624188	0.844132	0.912467	0.880098	Gng7	1
mmu04142	Cellular Processes	Transport and catabolism	mmu04142	Lysosome	1/148	136/10570	0.00735294	0.525139	-0.664175	0.854874	0.915361	0.882889	Arsg	1
mmu04210	Cellular Processes	Cell growth and death	mmu04210	Apoptosis	1/148	136/10570	0.00735294	0.525139	-0.664175	0.854874	0.915361	0.882889	Ntrk1	1
mmu04120	Genetic Information Processing	Folding, sorting and degradation	mmu04120	Ubiquitin mediated proteolysis	1/148	156/10570	0.00641026	0.457814	-0.81297	0.89097	0.945679	0.912131	Uba6	1
mmu04110	Cellular Processes	Cell growth and death	mmu04110	Cell cycle	1/148	157/10570	0.00636943	0.454898	-0.819997	0.89252	0.945679	0.912131	Cdt1	1
mmu04144	Cellular Processes	Transport and catabolism	mmu04144	Endocytosis	2/148	270/10570	0.00740741	0.529029	-0.934178	0.895687	0.945679	0.912131	Cxcr4/Hspa1b	2
mmu04932	Human Diseases	Endocrine and metabolic disease	mmu04932	Non-alcoholic fatty liver disease	1/148	162/10570	0.00617284	0.440858	-0.854611	0.899945	0.945776	0.912225	Il1b	1
mmu04140	Cellular Processes	Transport and catabolism	mmu04140	Autophagy - animal	1/148	167/10570	0.00598802	0.427658	-0.888396	0.906861	0.948652	0.914999	Dapk2	1
mmu04630	Environmental Information Processing	Signal transduction	mmu04630	JAK-STAT signaling pathway	1/148	171/10570	0.00584795	0.417654	-0.914861	0.91205	0.949703	0.916013	Stat5a	1
mmu05152	Human Diseases	Infectious disease: bacterial	mmu05152	Tuberculosis	1/148	180/10570	0.00555556	0.396772	-0.972708	0.922699	0.955418	0.921525	Il1b	1
mmu04145	Cellular Processes	Transport and catabolism	mmu04145	Phagosome	1/148	183/10570	0.00546448	0.390267	-0.991499	0.925956	0.955418	0.921525	C1ra	1
mmu04613	Organismal Systems	Immune system	mmu04613	Neutrophil extracellular trap formation	1/148	209/10570	0.00478469	0.341717	-1.1454	0.949038	0.974672	0.940096	Vwf	1
mmu05415	Human Diseases	Cardiovascular disease	mmu05415	Diabetic cardiomyopathy	1/148	217/10570	0.00460829	0.329119	-1.18991	0.95458	0.974672	0.940096	Gfpt2	1
mmu05169	Human Diseases	Infectious disease: viral	mmu05169	Epstein-Barr virus infection	1/148	229/10570	0.00436681	0.311873	-1.25452	0.961791	0.974672	0.940096	Oas2	1
mmu05208	Human Diseases	Cancer: overview	mmu05208	Chemical carcinogenesis - reactive oxygen species	1/148	229/10570	0.00436681	0.311873	-1.25452	0.961791	0.974672	0.940096	Gstt3	1
mmu05014	Human Diseases	Neurodegenerative disease	mmu05014	Amyotrophic lateral sclerosis	2/148	376/10570	0.00531915	0.379888	-1.45903	0.970436	0.977281	0.942613	Dnah6/Hspa5	2
mmu05132	Human Diseases	Infectious disease: bacterial	mmu05132	Salmonella infection	1/148	253/10570	0.00395257	0.282288	-1.37691	0.972976	0.977281	0.942613	Il1b	1
mmu05016	Human Diseases	Neurodegenerative disease	mmu05016	Huntington disease	1/148	308/10570	0.00324675	0.23188	-1.63028	0.987819	0.987819	0.952777	Dnah6	1
