# Supplementary material for: Transcriptomic signatures of the insular cortex in a mouse model of neuropathic pain
Source: Front Mol Neurosci. 2026 Jul 2;19:1840950. doi: 10.3389/fnmol.2026.1840950 (PMC13372706; doi:10.3389/fnmol.2026.1840950)
Supplement: Supplementary file 5 [file Data_Sheet_4.xlsx]

## Sheet: Sheet1
Summary of DEGs of the subregions of the cingulate cortex and insular cortex at 2 and 4 weeks post-SNI
SNI-2w ACC		SNI-4w ACC		SNI-2w MCC		SNI-4w MCC			SNI-2w aIC		SNI-4w aIC		SNI-2w pIC		SNI-4w pIC
Upregulated	Downregulated	Upregulated	Downregulated	Upregulated	Downregulated	Upregulated	Downregulated		Upregulated	Downregulated	Upregulated	Downregulated	Upregulated	Downregulated	Upregulated	Downregulated
n=63	n=62	n=195	n=384	n=93	n=18	n=309	n=52		n=136	n=141	n=194	n=120	n=155	n=79	n=246	n=105
Cldn14	Parp9	Igha	Ndufb9	Aplnr	Htr1b	SYMBOL	Rbm12b1		Aplnr	Fblim1	Igha	Rfx3	Gpr139	Glra3	Igha	Pdia6
Slc45a3	B2m	Ano2	Svbp	H19	Sult1a1	4931408D14Rik	Zfp773		H19	Nxph4	Gm12671	Rngtt	Aplnr	Cebpd	Il1b	Tmco5
Aplnr	Gch1	Glp1r	Fam181b	F13a1	Xdh	Cd36	Smim18		Adamts12	Tnfaip8l3	Gbx1	Gm13370	H19	Zc3h11a	Ttr	Snrnp48
Rpe65	Pdp1	4931408D14Rik	H2-Q4	Wfikkn2	Ppp1ccb	Cpz	Dnajb1		Or4d1	Slc5a3	Il1b	Bbs12	Hes3	Tent5a	Gm39043	Nek10
Eln	Per2	Exo1	Ciao2b	H2-Q1	Lgals3bp	F13a1	Slc5a3		Ckap2l	Dusp5	G530011O06Rik	Dact1	Gm13293	Sox11	Gpr139	Myo1h
Cd180	Nr4a3	Tcf23	Magohb	Igf2	Six4	Wfikkn2	Six4		Gsx1	Npy2r	Ltf	Tbc1d8b	Prima1	Dio3	Hes3	Lonrf3
Rab7b	H2-K1	Cfap92	Foxc2	Itga11	Dnase1l2	Igf2	Gbp4		Hes3	Ifit1	Vwa7	Sarnp	Misp3	Fv1	Ptpn7	Gm36251
Nkx3-1	B3gnt3	Cxcl5	Zbtb40	Eln	Per2	Ccl12	Banp		Slc6a16	Rbm12b1	Ano2	1700016P03Rik	Inhbe	Ptpn14	Tmprss6	Galnt7
Mastl	Tiparp	Gm35315	Col4a6	Mrc1	Etnppl	Alas2	Tra2a		Spata31f1b	Ifi27	Pla2g4e	Nr4a1	Hbb-bt	Gbp5	Ngp	1700030C14Rik
Inmt	mt-Nd3	Drd4	Mir124a-1hg	Lbp	Gbp4	Mpzl2	4833412C05Rik		Cpz	Ankrd37	Lhx8	S100a10	A330094K24Rik	Bst2	S100a9	Mettl16
Cep72	Gpr3	G530011O06Rik	H2-D1	Col3a1	Irf7	Asb14	Nostrin		Ltb4r2	Dlx6	Erfe	Lsm5	Cldn14	Fos	Ntrk1	Mpdz
Gm2606	Hspa1a	Ptpn20	3110056K07Rik	Col1a1	Xlr3a	Inmt	2500002B13Rik		Col6a6	Pcbp1	Slc45a3	Snrpe	Neurog2	Dyrk3	Prima1	F2rl2
Kcp	Gm10232	Nutm1	Pcbd2	Col5a2	Hspa1b	Col6a6	Serinc2		Exph5	Nr4a1	Acr	Bst2	Sgk2	Scn7a	Ido1	Togaram2
Mag	Mc4r	Otop2	Zfp524	Cd163	Sypl2	Spata32	Ahsa2		Hkdc1	Irf9	Ptprv	Uqcr11	Slc45a3	Npy2r	A330094K24Rik	Rasl11a
Gkn3	Dusp4	Erfe	Rps25	Fzd10	Ifi27l2a	Ror2	Hspa5		Hs6st3	Sarnp	A330094K24Rik	Pin4	9630013A20Rik	Arsj	Scn4b	Npffr1
Ccdc187	Ifi27	Fbxl9	Tma7	Gm10790	Mid1-ps1	Cutal	Mkks		A030010E16Rik	Sstr2	Musk	Pglyrp1	Klk6	Parp14	Hjv	Tubd1
Sgk2	Hdx	Fem1al	Tma7-ps	Slc22a6	Lcn2	Slc22a6	Cys1		Exo1	Gadd45b	Gm36855	Tent5a	P2rx1	Slc44a5	Cd4	Kctd4
Prima1	A2m	Npffr1	Kirrel2	Slc13a4	Plin4	C1qtnf1	Manf		Pkp1	Nnat	Pipox	Hnrnph3	Vmn2r84	Rtp4	Lrrc10b	Sertad4b
A330033J07Rik	F2rl2	Nrap	Npy	Eya2		Vwf	H4c9		Usp43	Fastkd5	Fbxl9	Srarp	Tph2	Matn2	Inmt	Rsph4a
Tmem125	Xdh	Cfap47	Ndufa8	C1qtnf1		G530011O06Rik	Pcp4		Hjv	Bst2	Sgk2	Cenpq	Hjv	Esr1	F5	Iqgap2
Pdlim2	Per1	Gm38575	Col8a1	Col8a2		Erfe	Slc39a2		Kdelr3	Nab2	Gm9625	Ndufa1	Cd180	Efnb1	Hp	Rnpc3
Gm36365	Bhlhe40	Il1b	Mrps6	Cd180		Mrc1	Homer1		Tlr9	Gm10232	Cfap92	Tomm7	Gm10635	Fosb	Gm36855	Aoc2
Kdm4d	Gm8717	Ccno	Enho	Lum		Bmp5	Fndc8		Neurog2	Or2ak4	Ngfr	Kctd4	Eln	Rab39	Adora2a	Rbm12b2
Map3k21	Cbln4	Zfp804b	Tmsb10b	Aox3		Ptch2	Chordc1		Npc1l1	Cys1	Nr1d1	Plpp4	Gm21814	Sult1a1	Gpr6	Ndst3
Opalin	Bst2	Slc45a3	Dpcd	Cldn14		Lama1	Sdf2l1		Atp10b	Klf10	4931408D14Rik	Dynlt1b	Gm32817	Oasl2	Ltf	Uba6
9630013A20Rik	Ptgs2	Cldn23	Med31	Angptl2		Ccno	Hspb1		Grap2	Pwwp3b	Atp10b	Ifitm3	Gm53058	Jade2	Rgs9	Gm40518
4930452G13Rik	Igtp	9330117O12Rik	Hint2	Col1a2		Cspg4b	Teddm3		Cybb	Serinc2	Kdm4d	Mgp	Mdfic2	Kcng1	G530011O06Rik	Esr1
Gm9748	Gbp2	Pnpla1	Lyz2	Col13a1		Eln	P4ha1		Mrc1	Arl4d	Wnt3	Chchd1	Npc1l1	Irs2	Pnp2	Egr1
Ilk	Gbp5	Nr1d1	Smim29	Col15a1		Xirp1	Cmklr2		Gm16867	Gadd45a	Npc1l1	Tnnc1	Ido1	Klf10	Ankk1	Zfp92
Zfp469	Irgm2	A330015K06Rik	Cst6	Syt15		Ptgfr	Htr1b		Map3k21	Glra3	Gpr149	Myzap	Chrnb3	Lypd1	Nexn	Arsj
A930007A09Rik	Six4	Gm36855	Cebpzos	Dcn		Col13a1	Per2		Hunk	Fas	Rnf225	Rps11	Atp10b	Rsph4a	Pla2g4e	Matn2
Bub1b	Ifi44	Samd3	Gm10132	Col6a2		Kdf1	Gm36529		Card14	Cebpd	Gm12992	Rpl36-ps12	Nrtn	Ifit1	Six3	Tnnc1
Pkdrej	Tnfrsf25	Glis1	Ndufa5	Mrc2		Chaf1b	Dnase1l2		F13a1	P4ha1	Ccdc142	Polr2k	Tmem125	Hspa1b	Npc1l1	Lypd1
Shisa8	Serinc2	5930430L01Rik	Prg4	Mxra8		Arsi	Xlr3a		Grm2	Zfp503	Oacyl	Asgr1	Mag	Arc	Cldn14	Camk1g
Gsn	Hspe1-rs1	Cldn14	Cuta	Col8a1		Clec10a	Hspa1b		Glcci1	Tmem252	Hunk	Prkg2	Pkp1	Etnppl	Drd2	Rdh12
Hunk	Rtp4	Fcer2a	Cstb	Cbr2		Myof	Cfap91		Col15a1	Sult1a1	Ephx3	Hspe1	Adamtsl5	Apaf1	Chat	1700016P03Rik
Card9	Il1r1	Slfn9	Ociad2	Col6a3		Cd163	Ccnb1		Slc9a3	Gm10132	Hjv	Timm13	Gpr21	Sik1	Syndig1l	Map3k19
2410022M11Rik	Irf7	Pcsk9	Ubb-ps	Ccdc17		Lpar3	Rpl19-ps11		Myh1	Rps27a	Myo3b	Srsf10	Gm12992	Scn5a	Gm13293	Pkp2
1700047M11Rik	Tmem252	Gm39429	Mrps12	Aebp1		Rem1	Fst		Cd180	Iigp1	Pigz	Nicol1	Kcng4	Lgals3bp	Chrnb3	Tra2a
Tbxa2r	Car13	Cenpe	Ndufab1	Fbn1		Tmem102	Zfp976		1700034G24Rik	Nmb	Gp5	Dpyd	Hunk	2500002B13Rik	Drd4	Ebf2
Col1a1	Lgals3bp	Gm5535	Atp5mj	Fam180a		C1rl	Dynlrb2		Pla2g4e	Prokr2	Epha8	Lgals1	Egfl8	Gpr68	Nrtn	Ndn
Col3a1	AW112010	Lrrc74b	Ttc32	Mrgprf		Aox3	Zfp960		Hmcn1	H2-Eb1	Pirb	Atp5f1e	Pnlip	Gpr101	Ccer2	Slc44a5
Gm5141	Hspa1b	A230001M10Rik	Rpl32	Col23a1		Pdf	Rpl26-ps6		Kcp	Per2	Ngp	Rab39	Opalin	Fas	Arhgef39	Glra3
Col6a3	Sult1a1	Gldn	Nedd8	Atp10b		Aebp1	Tgtp1		Dipk2b	Zcchc12	Neurog2	Bdnf	Rspo1	Gbp4	Mdfic2	1600029O15Rik
Gm19522	Iigp1	Pla2g4e	Cry1	Sema3b		Olfml2a	Ell3		Bub1b	Junb	4930426L09Rik	Serpinh1	Kcnq1	Scml4	1700001O22Rik	Sdf2l1
Unc45b	Ifi47	Mms22l	Rnaseh2c	Olfml2a		Serpine1	Tm6sf2		Gfpt2	mt-Nd3	Duxbl1	Cox7a2	Pigz	Irf7	Ltb4r2	Cdyl2
Slc26a1	Plin4	Cfap276	Uba52rt	Lama1		Gm39000	Gm17399		Plb1	Rsad2	Gm43305	Twist1	1700001O22Rik	Apold1	Gm12992	E030013I19Rik
Pcsk9	Slfn2	Map3k21	Zcchc10	Col14a1		Aqp1	Sypl2		Cilp2	Gm13370	Ciart	Smdt1	Cyp39a1	Mc4r	Erfe	Cry1
Adamtsl4	Sypl2	Klhl40	Mrpl14	Stab1		Pcsk9	Noxred1		Ccdc142	Bhlhe40	Melk	Ptgs2	Pdlim2	Per2	Gm9625	Cxcr4
Col14a1	Icam1	Gm33564	Rpl17-ps5	Emilin1		Cybb	Tnfrsf25		Otop2	Zfp189	1700001O22Rik	Rasl11a	Usp43	Bhlhe40	Cd72	5330416C01Rik
Bmf	Bcl3	Cfap46	Rbm12b1	Bmf		Crispld2	Stac3		Bhlha9	Htr1b	A930002C04Rik	Cort	Mog	Trhr	Sgk2	Gm41031
Lpar6	Depp1	Gpr151	Snrnp25	Fbln2		Ap5b1	Gh		Col1a1	Rtp4	Tbxa2r	Serf1	Ighm	Nlrp6	Nr1d1	Rmst
Pcdhac1	Acer2	Fhl4	Mien1	2410022M11Rik		Slc22a2			Zfp459	Ifitm3	Capn12	Crabp2	Adamtsl4	Pkp2	Sh3rf2	Zmym1
Edn1	Gm11221	Crb1	Cmc4	Serping1		Col18a1			Capn6	H2-Aa	Usp43	Mrps18c	Myo3b	Cyp26b1	Ucn	Dusp4
Tnfrsf13b	Ifi27l2a	Cdcp1	Serf2	Dab2		Gck			B3gnt9	Rps10-ps1	Gm33564	Uqcc2	Hr	Depp1	Hbb-b1	Sypl2
Nipal4	Tgtp2	Gm35355	P4ha1	Hmgcs2		Ephx3			Epha8	Fosb	Tnni1	Tra2a	Cyp2s1	Ptgs2	Hbb-bs	Aspdh
Krt73	Mid1-ps1	Syn3	Bad	Stbd1		Ston1			Gpr21	Lgals3bp	Carlr	Cys1	St18	Cxcr4	Serpina9	Gpr17
Hs6st3	Maff	Fcrlb	Churc1	Ace		Igdcc3			Barx2	Atoh8	Gm15755	Ikzf5	Zfp459	Icam1	Krt23	Fosb
Rnf122	Tgtp1	Slc2a9	Rps18	Foxd1		Mrc2			Adam33	Ctxn2	Ccdc17	Pcbp1	Gjc2	Noxred1	Trib3	Hspa5
Usp43	Apol10b	5033421B08Rik	AW112010	Col18a1		Gpr20			Lyve1	Ptgs2	Cldn14	Cmc4	Mybpc3	Nr4a3	Neu2	Chordc1
F13a1	Prl	Klhdc7b	Mrpl33	Col6a1		Map3k21			Mei1	Sox11	Map3k21	Prokr2	Hsbp1l1	Gli1	Ano2	Hcrtr2
Kif19a	Lcn2	Gp1ba	Plac9	Map3k21		Hmgcs2			4930426L09Rik	Cxcr4	Kdelr3	Rpl34-ps1	Edn1	Mxd3	Clic6	Fam111a
Ldlrap1		B3gnt9	A330076H08Rik	Col4a5		Alx4			Rskr	Atp6v1c2	B3gnt9	Hspa5	S1pr5	Tmem252	Pigz	2500002B13Rik
		Gm43305	Rnf125	Adamts9		1700030C10Rik			Dact2	Plpp4	C1ra	Gadd45a	H1f2	Egr2	Ncmap	Tent5a
		Prr35	Rpl35a	Gstm2		Neurl2			Capn12	Egr1	Otop2	Sdf2l1	Agmat	Acer2	Tnni1	Kcng1
		Hunk	Eef1akmt1	C1qtnf6		Eya2			Vsig2	Ly6a	Marchf10	1110019D14Rik	Robo3	Dusp4	Dbp	Rab39
		Kdm4d	Selenoh	Tgfbi		Slc13a4			Pigz	Irf7	Sh3d21	Egr1	B3gnt9	Zfp189	Gm38575	Scml4
		Vax1	Asnsd1	Gjb2		Cdh1			Aff2	Gbp4	Pla2g4b	Rpl22l1	Tnni1	Shisal2b	Wdr62	Adam8
		Fendrr	Atp5mg	Islr		Pla2g4e			Col5a2	Smpdl3b	Igsf9	Cry1	Dapk2	Ccn5	Hunk	Olfm4
		Mafa	Rps13	Ajuba		Gm33564			Sgk2	Sik1	1700112J16Rik	Dusp4	Gm19554	Apol10b	Ciart	Sox11
		Prima1	Cox4i2	Cpxm1		Fgl2			Pcdhac1	Tpbgl	Col6a6	Ndn	I830077J02Rik	Tgtp1	Amn	Plk-ps1
		Gm36908	Bmal2	Edn3		Aoc3			Adamts16	Myzap	Slc37a1	Esr1	Col15a1	Zbp1	Ppp1r1b	Ptgs2
		Gli1	Cdh1	Loxl1		Emilin1			Piezo1	Hspa1b	Mei1	Maff	Syt2	Tgtp2	Agmat	Hspb1
		Bcas1os2	Sec61b	Slc38a5		H2-Aa			Bmf	Sbsn	Rskr	Snrpf	Rxrg	Ifi27l2a	Dnah6	Mc4r
		Ccdc187	Npm3	Ppic		Itga11			Col19a1	Dusp4	Cfap99	Gbp4	Neu2	F2rl2	Slc2a9	Rbm12b1
		Cyp4x1os	Cox6a2	Tbxas1		Stab1			9630013A20Rik	Meis1	Gm15867	Qrfpr	Kcnab3	Rtp1	Klhl40	Hspa1b
		Myh2	Tubd1	Aldh1a2		5930430L01Rik			Nkx3-1	Icam1	5930430L01Rik	Chordc1	Nkx6-2	Plin4	Slc45a3	Homer1
		Obscn	Tmem107	Bace2		Tmem114			Cemip	Apold1	Ccno	Sox11	Plpp2	Ch25h	Rnf225	Slc5a3
		Trhr2	Selenow	Alx4		Slc2a4			Fhod3	Cimip5	Lncppara	Gm5805	Zfp976	Lcn2	Acr	Tgtp1
		Cd180	Icam1	H1f2		Gm57854			Tbxa2r	Gpr88	S1pr5	1700102P08Rik	Npnt		Myo3b	Npas4
		Efcc1	Coa6	Nt5e		Slc38a5			Wnt9a	Hspb1	Gfpt2	Gm3375	Fblim1		Gm40331	1700102P08Rik
		Pigz	Banp	Aoc3		Trim71			Accs	Myo1h	LOC118567517	Manf	A230001M10Rik		Kdm4d	Cys1
		Ptp4a1	Fst	Thsd4		Cirbp			Col14a1	Pcp4	Gldn	Homer1	Gfpt2		Adamtsl5	Zim1
		Efhc1	Atp6v0b	Slc26a2		Clec14a			Tbx2	Cd72	Hdc	Atp5if1	Pcolce2		Egfl8	Fbn2
		Pkdrej	Fam241a	Thbs3		Ror1			Stab1	2500002B13Rik	Tlr9	Uba6	Hspb3		Depp1	Oas2
		Dnah10	Nat8	Hhex		Mrgprf			Gm15743	1700080G11Rik	Cd180	Ebf2	Pkdrej		P2rx1	Cyp26b1
		Mypn	Ubl5	Ap5b1		Col6a3			Arhgef37	A630031M04Rik	Klhl40	Gm10132	Cyp11a1		Fbxl9	Gm10069
		Ccl28	Zfas1	Dynlt1b		Tbxa2r			Gm10865	Gm4705	Dbp	Clec3b	Stat5a		Tmem125	Gbp4
		Mir5125	Pwwp3b	Gm13293		Pear1			Nlrp3	Fos	Slc22a21	Rps27a	BC037704		Neurog2	Nr4a3
		Ulk4	Rps14	Slc6a13		A830035O19Rik			Nid2	Dlk1	Sema3f	Slc5a3	Prr5l		Lrp8os2	Galr2
		Blm	Abracl	Enpp1		Angptl4			Bace2	Rem2	Sfrp4	Glra3	Plp1		Gm16958	Trhr
		Igsf9	Lgals1	Zic4		Slco2a1			Pkdrej	Ccn2	Pidd1	Uqcr10	Hsd11b1		Akr1c18	Ntmt2
		Myo1d	Psme2b	Hpgds		Col3a1			Igsf9	Stpg1	Accs	Gm4705	Ntn5		A330015K06Rik	Tmem210
		Cep290	Wfikkn2			Cbr2			Traf3ip2	Cnn1	C1s1	Ccl19	Serpinb1a		BC037704	Noxred1
		Hjv	Csrp2			Crb3			Angptl2	Atf3	Tbx2	Fos	2410022M11Rik		Pkdrej	1700080G11Rik
		2810403D21Rik	Serf1			Aox4			Pidd1	Pln	Slc2a9	Gpx4-ps2	Creb5		Syt2	A630031M04Rik
		Ntsr1	Msln			Mslnl			Slc40a1	Scn5a	Grm2	2500002B13Rik	1700047M11Rik		4933427I22Rik	Egr2
		Rab42	2010004M13Rik			Scarf2			9530082P21Rik	Stk26	Plxdc1	Fmc1	Tbx1		Dach1	Cysltr2
		Npc1l1	Crybb1			Fbxl9			Tspan18	Ccl19	Plekhn1	Dio3	Ugt8a		Scube3	Nherf4
		Zfp951	Ebf2			Slc22a18			Gm16008	Tacr1	Thpo	Trhr	Dynlt1b		Onecut2	Kif23
		Usp43	Pycr2			Nrap			Hspg2	Ntf3	Ccl28	Gm10232	Amn		Slc5a7	Per2
		Nkx3-1	Per2			Col1a1			Mettl24	Tgtp1	Cspg4b	Hspa1b	Bfsp2		Ninj2	Gprc5a
		St18	B2m			Foxd1			Cacna1g	Insyn2b	Nmnat3	Nr4a3	Ncaph		Myo5c	Tnfrsf25
		Tshz2	Rbp1			Oip5			Bend3	Maff	Inmt	Snai2	Akr1c18		Rxrg	Slfn3
		Gm14342	Atp5mc3			Fzd10			Kcnh5	Tekt4	Fam83d	Per2	Tbxa2r		Klhdc9	Dio3
		9330133O14Rik	Creld2			Fgfbp1			Tmem125	Nr4a3	Arsg	Gm8797	Cnp		Ncaph
		Cacng6	Slc6a12			I830077J02Rik			Gm12992	Slc10a4	Obscn	Gm10335	Enpp6		Pcsk9
		Melk	Myl12a			Angptl2			Fbn2	Drd1	Cdt1	Gprc5a	Tmem88b		Serpinb1a
		Slc9a3	Arln			Fem1al			Mtcl2	Ido1	Galnt6	Ifi27l2a	Gjb1		Gldn
		Igdcc3	LOC118567373			Myh11			Prr16	Crabp1	Bace2	Hspb1	Tnnt1		Adamtsl4
		Gm9924	Atp5mc1			Mxra8			1110002E22Rik	Spata31d1e	Ddb2	Zfp97	Gm13629		Sytl1
		Pcdhgb7	Pin4			Gpr182			Scube1	Tac1	Tmem125	Htr5b	Gpr62		Pde10a
		Nkpd1	Mrps36			Kcne4			Ptpn21	Penk	Col6a4	Rps10-ps1	Gjd2		Ccno
		Togaram2	Ifitm1			Rnf225			Hspb3	Capsl	Gpr156	Cysltr2	Galnt6		Vwf
		Zkscan16	Pick1			Col4a5			Fbn1	Rtp1	Slc26a8	Rpl21-ps8	Col1a1		1700112J16Rik
		Scnn1a	Chchd1			Serping1			Col12a1	Lsmem1	Arhgap27	Trim54	Ppp1r14a		Gm17244
		Mid1	Gm8717			Mst1r			Efcab12	Kcnj13	Mansc1	Pomc	Fzd10		Ighm
		Rnf225	Bola2			Klhl40			A930033H14Rik	H2-Q5	Trhr2	Sele	Col9a3		Obscn
		Cracr2a	Mt1			Trib3			6330409D20Rik	Phex	Pcolce2	Gh	Lrrc55		Pkp1
		Magel2	Cartpt			Tnxb			Nfix	Egr2	Neu2	Prl	Ccdc102a		Nmnat3
		C920006O11Rik	Ndufa12-ps			Trarg1			Hgf	Tm6sf2	Abcc8		Fa2h		Opalin
		Trpv3	Gch1			Grid2ip			Cacna1a	Acer2	Adamtsl5		Itgb4		Cd180
		Klhl35	Gjb6			Col5a2			Aldh1l2	Pam16l	Pkdrej		Ankrd34c		Cyp2j12
		Ccdc17	Higd2a			2900005J15Rik			Adnp	Qrfprl	6430571L13Rik		Tcap		Kcng4
		1700001K19Rik	Cox6b1			Itpr3			Adamts15	Serpina9	Opalin		Mbp		Hhatl
		Adamtsl4	Rbis			C1qtnf2			Mag	Gm10710	Angptl2		Inf2		Clec14a
		Gm5141	Hint1			Ace			A930037H05Rik	Col10a1	Cracr2a		H3c15		Pnlip
		Zfp810	Ost4			Notch3			Itga11	Plin4	Prkab1		Nipal4		Cdt1
		Prokr2	Ikzf5			Ngfr			Lama5	Sh3rf2	Gm9776		Aldh1a1		Gm19500
		Zfp469	Pierce1			Rasa4			Pnpla3	Gm39043	Myo5c		E030003E18Rik		Epha8
		Cdsn	Ndufa13			Gbgt1			Shroom3	Ifi27l2a	Crb2		Slc7a10		Ip6k3
		Srcap	Wfdc3			Slc6a20a			Col4a6	Ch25h	Sec14l5		LOC105244755		Cd59b
		Gm15411	Tra2a			Cnn1			Heyl	Ccl21e	Bmf		Gm54285		A230001M10Rik
		Gm30092	Scand1			Tbx2			Apcdd1	Trim54	Cdc25b		Trbc2		Ackr2
		Pcdhgb6	Smim11			2410022M11Rik			Rab7b	Cytl1	Gm10790		Casp7		6430571L13Rik
		A930007A09Rik	Gcat			Ccer2			Col5a1	Clic6	Tcf19		A830009L08Rik		Ccl28
		1700112J16Rik	Prdm6			Col1a2				Serpina3f	Lca5l		Pou3f1		Myct1
		Tmem125	Immp1l			1700112J16Rik				Lcn2	A930033H14Rik		Fbxo32		Kazald1
		Sapcd2	Cox5b-ps			Syt15				Sele	AA986860		Mobp		Rasd2
		Tbxa2r	Ndufa2			Irak3				Gh	Tnxb		Rnf122		Pcolce2
		Ide	Cox6b2			Fbn1				Prl	Esrrb		Gpr183		Agbl2
		Spata3	Polr2k			Gm10791					Gpr21		Tspan2		2410022M11Rik
		Slc37a1	Gm17750			Shisa8					Ide		Plekhh1		LOC118567517
		Ccdc142	H2-K1			Des					Dact2		Klhl6		Mag
		Ap5b1	Cox7c			Gm14137					Col15a1		Ky		Cyp2s1
		Pkd1l3	Mrpl52			Col6a1					Tbxas1		Ucp3		Pdlim2
		C030029H02Rik	Ndufb4c			Adamts9					Tns2		Evi2a		Rasgrp2
		Ankfn1	Dnase1l2			Jph2					Galnt15		Kif19a		Cfap99
		4732491K20Rik	Rpl9-ps4			Nr1d1					Usp2		Map3k21		Stat5a
		Lrig3	Rpl41			Flnc					Mir9-3hg		Hs3st1		Gm35394
		Gm14121	Tmem45a			Fmod					Sh2d3c		Cldn11		Septin1
		Gm32391	Wfdc18			Chrnb1					Klhl35		Capn6		Gm4532
		Pou2f2	Fndc8			Chrna1					Hhatl		Grm2		Cirbp
		Evpl	Ifi27			Adamtsl3					Brme1		Ajuba		Mboat1
		Lrriq1	Mcub			Gm17244					Ttc34		Prr18		Tnxb
		Adam18	Gngt2			Cd74					Spint1				Wnt3
		Gpr21	Ndufb3			4933433G19Rik					Gpr157				Fbxo32
		Hipk2	Cox6c			C1s1					Angptl4				Usp43
		Myh15	Polr2l			Sdc1					Trpm4				Gfpt2
		Lrrcc1	Cort			Col6a2					6330409D20Rik				Galnt6
		Sh2d3c	Mrps21			Prx					Gm7336				C1s1
		C1ql2	Anapc13			Bmp7					Mks1				Plxdc1
		Gm3625	Gbp4			Capn12					Sfi1				Rem2
		Neu2	Gm7666			Slc1a5					Gjb1				Gstt3
		Hs6st3	Lsm7			Tgfbr3					Dlx2				Angptl2
		Tenm2	Efcab10			Wnt6					Mamstr				5930430L01Rik
		Pcdhgb2	mt-Nd3			Sned1					Mag				Gpr88
		S1pr5	Rpl37a			En2					Gm31987				9330179D12Rik
		Grm2	Rps16			Fbxl22					Gm32200				Atp10b
		Gm17244	Tnfrsf12a			Samd11					Efcab12				Arg2
		Pcdhga8	Ndufs6			Sbsn					Slc38a5				Tbxa2r
		Ighg2c	Mamdc4			Col15a1					Gm32307				Nkx6-2
		1700034G24Rik	Ndufa7			Gm15867					Pip5kl1				Lgr6
		Mei1	A930001C03Rik			Glcci1					Gm16008				Cpa2
		Gm3756	Rpl27			Klhdc9					Cirbp				Fblim1
		Nfe2l3	Polr2f			Itih2					Gm15743				Arsg
		E130008D07Rik	Ell3			Col23a1					Fbn1				B3gnt9
		Gm34627	Cbr2			Lum					C920006O11Rik				Gm57854
		2410022M11Rik	4933432I09Rik			Aldh1a2					Bend3				Clspn
		Dcst1	Ndufb6			Nectin4					Haus4				Hpdl
		Shisa8	Cd52			Shisa3					Pms2				1700028J19Rik
		4933433G19Rik	Cd163			H2-Ab1					Grm4				Scx
		Aloxe3	Ndufb10			Thsd4					Adamtsl4				Fzd10
		Marchf10	Slc5a3			4930520O04Rik					Kdm8				Inf2
		Angptl4	Naa38			Gm42020					Slc16a6				Ascl5
		Pcdhac1	Mt2			Gli1					Hps1				Arl5c
		3110070M22Rik	Ppp1r35			Ptpn14					1700047M11Rik				Xrcc3
		Dlx2	Rps29			Cped1					Slc25a47				Itgb4
		Dnaaf8	Uqcrq			Bmp6					Pde4c				Gpr21
		Klhl34	Psmg4			Slc2a9					Kcnh4				Pcp4l1
		Gm5165	Nat8f5			Prdm6					Lingo3				Plpp2
		Myh1	Tmem160			Cd248					Rnf207				Capg
		Pcdhga3	C5ar1			Islr					Mri1				Ppp1r14a
		Lrrc8d	Rps11			Ccl28					Plvap				Gpr157
		Xrcc3	Myl12b			Irf6									Trarg1
		Ndufb7	Slc39a2			Usp43									Gpr62
		Dmac1	Abhd11os			Gm30041									Asb11
			Tmsb10			Srpx2									Mir9-3hg
			Dad1			Thbs1									Mansc1
			Ucma			Lamc3									Gng7
			Nat8f1			Comp									Ajuba
			Sem1			Svep1									Dlx6
			Zfp593			Cd180									Map3k21
			1700102P08Rik			Col5a1									1700001K19Rik
			Hcar1			Tfap2b									Ucp3
			Ndufa1			Dbp									Gm31987
			Mrc1			Piezo1									Gm32200
			Ndufa12			Sphk1									Ntn5
			Serpinh1			Ccdc17									St18
			Thbd			A330015K06Rik									A230051N06Rik
			Rpl34			Igfn1									Kcnh4
			Rpl34-ps1			Dab2									Rnf207
			Atp5if1			Lamb3									Tmem88b
			Cox7a2			Zic4									Plvap
			Tmem256			Col4a6									Relt
			Rpl36a-ps2			Col8a2									Mamstr
			Atp5mk			Sema3b									Gjb1
			Gm35857			Gjb2									Adm
			Fam174c			Lbp									Cracr2a
			Xlr3b			Gm10790									Nectin4
			Htr1b			Heyl									Gdf10
			Lamtor2			Fblim1									Trhr2
			Rps28			Dcn									Mei1
			H3c15			Capg									Dapk2
			Gmfg			B3gnt3									Grm2
			Ptgds			Bdkrb2									Mog
			Clec4a2			Gm9776									Tle6
			S100a6			Sts									S1pr5
			Nr2c2ap			Slc2a10									Rassf3
			Fau			Fbln2									Niban1
			Lst1			Slc26a2									Plekha4
			Uqcc5			Evpl									Aspa
			Chordc1			Gpr6									Tnnt1
			Hspe1			Gm32194									Abcb1b
			H2ac25			Ppic									Arhgap27
			Gm9493			Bmf									Prr5l
			Ndufb4b			Nlrx1									A330074K22Rik
			Rplp1			B3gnt9									Pou3f1
			Atox1			Hspg2									Hs3st3a1
			Fcor			Fbln5									C1ra
			Ang			Hjv									Plb1
			Twist1			Cdsn									Ulk4
			Smim26			Nfatc4									Pde1b
			Rps19			Alx3									Myh7b
			H4c9			Slc6a13									Klc3
			Mgp			Cldn14									Plekhh1
			Ndufb1			Angpt2
			Snrpg			Lrrc25
			Rpl36			Tns2
			Snrpd2			Adnp
			Rps13-ps1			Slc13a3
			Hspa1a			Ajuba
			Rps27			Bmx
			Pet100			Gm14634
			Wnt6			Mafa
			Tmem258			Fam180a
			Gm6252			Prrt4
			Romo1			Disc1
			Atn1			Slc12a7
			Rplp2			Obscn
			Lox			Sema3f
			Gng13			Slc9a2
			B230311B06Rik			Tgfbi
			Ndufb4			Col16a1
			Ndufb4c			Sh2d3c
			Ndufb4b			Pde3a
			Rpl22l1			Fzd7
			Dpm3			Anpep
			Homer1			Hacd4
			Rpl38			Gm14342
			Dohh			Cyp1b1
			Ndufc1			Ptgis
			Mt3			Accs
			Fkbp11			Abcc6
			Steap4			Trpv4
			H2aj			Gprc5c
			Gm11627			Hunk
			Doc2g			Ccdc187
			LOC108167922			Wnk4
			Rpl7a-ps5			Slc41a3
			Gm15328			Cracr2a
			Clec4a3			Klhdc7b
			Tnnc1			Rbks
			Lgals3			Ptp4a1
			Rpl28-ps3			Chpf2
			Rps21			Cpxm1
			Rbm47			Pstpip1
			Rpl34-ps1			Kdm4d
			Cbln4			Colec12
			Clec2d			Gstm2
			Timm13			Espn
			Cops9			6330415G19Rik
			Smim27			Edn1
			Pglyrp1			Celsr1
			Gm15122			Smad6
			Emp1			Klhl35
			Cys1			Lama5
			Gpr139			Itprip
			Fam180a			Tsku
			Gm10175			Gper1
			Fgfbp1			Baiap3
			Manf			Atp13a5
			Rpl39			Tmem106a
			Uqcr11			Pcdhga9
			Cox17			Emp3
			Rps11-ps1			Stat5a
			Maff			Zc3h6
			Nicol1			Lama2
			Ecrg4			Mfap4
			Rps13-ps2			Gm43305
			Gpx4-ps2
			Gm8797
			Rps18-ps5
			Smdt1
			Cysltr2
			Omd
			Gprc5a
			Atp5f1e
			Pcp4
			Rps27l
			Tomm7
			Apoo-ps
			Fmc1
			Rpl27-ps3
			Atp5me
			Gkn3
			Omp
			Gm19391
			Nme2
			Car13
			Ndufa3
			Pcbp1
			Hspe1-rs1
			Cyp26b1
			AA465934
			C430042M11Rik
			Pin4-ps
			Tgtp1
			F13a1
			Gm11478
			Gm3375
			Gm10335
			Gm11221
			Hspa1b
			Uqcr10
			Noxred1
			Gm13778
			Sdf2l1
			Dpys
			9630028B13Rik
			Dio3
			Uqcc2
			Gm30564
			Apol10b
			Rps10-ps1
			Lyve1
			Ifi27l2a
			Pf4
			Mgl2
			Tm6sf2
			Gm13861
			Rpl36-ps12
			Gm4705
			Rab4b
			Gm48551
			Tnfrsf25
			Rpl21-ps8
			Sypl2
			Hspb1
			Gm10232
			Pomc
			Gm15247
			Bc1
			Vdac3-ps1
			Pam16l
			Steap1
			Rps19-ps6
			Fam177a2
			Spon2
			Prl
			Sele
			Gh

## Sheet: Sheet2
Summary of overlapping DEGs between the cingulate cortex and insular cortex at 2 and 4 weeks post-SNI
SNI-2w aIC/ACC		SNI-4w aIC/ ACC		SNI-2w pIC/MCC		SNI-4w pIC/MCC
Upregulated	Downregulated	Upregulated	Downregulated	Upregulated	Downregulated	Upregulated	Downregulated
n=21	n=25	n=57	n=63	n=15	n=10	n=47	n=17
Aplnr	Ifi27	Igha	Uqcr11	Aplnr	Sult1a1	Hjv	Tra2a
Hs6st3	Bst2	Il1b	Pin4	H19	Hspa1b	Inmt	Sdf2l1
Usp43	Gm10232	G530011O06Rik	Pglyrp1	Gm13293	Etnppl	Gpr6	Sypl2
Map3k21	Serinc2	Ano2	Ndufa1	Cldn14	Lgals3bp	G530011O06Rik	Hspa5
Hunk	Tmem252	Pla2g4e	Tomm7	Cd180	Gbp4	Pla2g4e	Chordc1
F13a1	Sult1a1	Erfe	Mgp	Eln	Irf7	Cldn14	2500002B13Rik
Cd180	Iigp1	Slc45a3	Chchd1	Atp10b	Per2	Ccer2	Hspb1
Kcp	Per2	Gm36855	Tnnc1	H1f2	Ifi27l2a	Erfe	Rbm12b1
Bub1b	mt-Nd3	Fbxl9	Rps11	Col15a1	Plin4	Nr1d1	Hspa1b
Col1a1	Bhlhe40	Cfap92	Rpl36-ps12	2410022M11Rik	Lcn2	Trib3	Homer1
Sgk2	Rtp4	Nr1d1	Polr2k	Dynlt1b		Dbp	Slc5a3
Pcdhac1	Lgals3bp	4931408D14Rik	Hspe1	Col1a1		Hunk	Tgtp1
Bmf	Ptgs2	Kdm4d	Timm13	Fzd10		Slc2a9	Cys1
9630013A20Rik	Irf7	Npc1l1	Nicol1	Map3k21		Klhl40	Gbp4
Nkx3-1	Hspa1b	Rnf225	Lgals1	Ajuba		Rnf225	Noxred1
Tbxa2r	Dusp4	Ccdc142	Atp5f1e			Kdm4d	Per2
Col14a1	Icam1	Hunk	Serpinh1			Fbxl9	Tnfrsf25
Pkdrej	Tgtp1	Hjv	Cox7a2			A330015K06Rik
Tmem125	Maff	Pigz	Twist1			Klhdc9
Mag	Nr4a3	Gm43305	Smdt1			Pcsk9
Rab7b	Acer2	Melk	Cort			Ccno
	Plin4	Tbxa2r	Serf1			Vwf
	Ifi27l2a	Usp43	Uqcc2			1700112J16Rik
	Lcn2	Gm33564	Tra2a			Gm17244
	Prl	Ccdc17	Cys1			Obscn
		Cldn14	Ikzf5			Cd180
		Map3k21	Pcbp1			Clec14a
		B3gnt9	Cmc4			Ccl28
		Otop2	Rpl34-ps1			2410022M11Rik
		Marchf10	Sdf2l1			Stat5a
		Igsf9	Rpl22l1			Cirbp
		1700112J16Rik	Cry1			Tnxb
		Slc37a1	Maff			Usp43
		Mei1	Gbp4			C1s1
		5930430L01Rik	Chordc1			Angptl2
		Ccno	1700102P08Rik			5930430L01Rik
		S1pr5	Gm3375			Tbxa2r
		Gldn	Manf			Fblim1
		Cd180	Homer1			B3gnt9
		Klhl40	Atp5if1			Gm57854
		Slc2a9	Ebf2			Fzd10
		Grm2	Gm10132			Capg
		Ccl28	Slc5a3			Trarg1
		Obscn	Uqcr10			Ajuba
		Tmem125	Gm4705			Map3k21
		Trhr2	Gpx4-ps2			Cracr2a
		Neu2	Fmc1			Nectin4
		Pkdrej	Dio3
		Cracr2a	Gm10232
		Gpr21	Hspa1b
		Ide	Per2
		Sh2d3c	Gm8797
		Klhl35	Gm10335
		Angptl4	Gprc5a
		Dlx2	Ifi27l2a
		C920006O11Rik	Hspb1
		Adamtsl4	Rps10-ps1
			Cysltr2
			Rpl21-ps8
			Pomc
			Sele
			Gh
			Prl

## Sheet: Sheet3
KEGG analysis of overlapping DEGs between the aIC and ACC at 2 weeks post-SNI
	category	subcategory	ID	Description	BgRatio	RichFactor	FoldEnrichment	zScore	pvalue	p.adjust	qvalue	geneID	Count
mmu04148	Cellular Processes	Transport and catabolism	mmu04148	Efferocytosis	163/11157	0.0184049	7.08081	3.99229	0.00846565	0.311676	0.284559	Rab7b/Ptgs2/Dusp4	3
mmu05417	Human Diseases	Cardiovascular disease	mmu05417	Lipid and atherosclerosis	217/11157	0.0138249	5.31877	3.27964	0.0182747	0.311676	0.284559	Irf7/Hspa1b/Icam1	3
mmu05167	Human Diseases	Infectious disease: viral	mmu05167	Kaposi sarcoma-associated herpesvirus infection	222/11157	0.0135135	5.19897	3.22593	0.0194048	0.311676	0.284559	Ptgs2/Irf7/Icam1	3
mmu04010	Environmental Information Processing	Signal transduction	mmu04010	MAPK signaling pathway	299/11157	0.0100334	3.86011	2.5591	0.0416587	0.317551	0.289923	Map3k21/Hspa1b/Dusp4	3
KEGG analysis of overlapping DEGs between the aIC and ACC at 4 weeks post-SNI
	category	subcategory	ID	Description	BgRatio	RichFactor	FoldEnrichment	zScore	pvalue	p.adjust	qvalue	geneID	Count
mmu04080	Environmental Information Processing	Signaling molecules and interaction	mmu04080	Neuroactive ligand-receptor interaction	392/11157	0.0229592	5.5686	5.92483	2.58616e-05	0.00331028	0.00277672	Tbxa2r/S1pr5/Grm2/Trhr2/Cort/Cysltr2/Pomc/Gh/Prl	9
mmu05020	Human Diseases	Neurodegenerative disease	mmu05020	Prion disease	273/11157	0.025641	6.21906	5.61741	0.000114973	0.00735828	0.00617224	Il1b/Uqcr11/Ndufa1/Atp5f1e/Cox7a2/Uqcr10/Hspa1b	7
mmu00190	Metabolism	Energy metabolism	mmu00190	Oxidative phosphorylation	141/11157	0.035461	8.60083	5.84407	0.000271342	0.0109702	0.00920198	Uqcr11/Ndufa1/Atp5f1e/Cox7a2/Uqcr10	5
mmu04710	Organismal Systems	Environmental adaptation	mmu04710	Circadian rhythm	34/11157	0.0882353	21.4009	7.66539	0.000358904	0.0109702	0.00920198	Nr1d1/Cry1/Per2	3
mmu04260	Organismal Systems	Circulatory system	mmu04260	Cardiac muscle contraction	89/11157	0.0449438	10.9008	6.03377	0.000478069	0.0109702	0.00920198	Uqcr11/Tnnc1/Cox7a2/Uqcr10	4
mmu04932	Human Diseases	Endocrine and metabolic disease	mmu04932	Non-alcoholic fatty liver disease	162/11157	0.0308642	7.48591	5.35041	0.000514228	0.0109702	0.00920198	Il1b/Uqcr11/Ndufa1/Cox7a2/Uqcr10	5
mmu05010	Human Diseases	Neurodegenerative disease	mmu05010	Alzheimer disease	389/11157	0.0179949	4.36454	4.34599	0.000980726	0.0179333	0.0150427	Il1b/Ide/Uqcr11/Ndufa1/Atp5f1e/Cox7a2/Uqcr10	7
mmu05016	Human Diseases	Neurodegenerative disease	mmu05016	Huntington disease	308/11157	0.0194805	4.72487	4.26529	0.00155778	0.0249245	0.0209071	Uqcr11/Ndufa1/Polr2k/Atp5f1e/Cox7a2/Uqcr10	6
mmu05415	Human Diseases	Cardiovascular disease	mmu05415	Diabetic cardiomyopathy	216/11157	0.0231481	5.61443	4.40629	0.00186615	0.0265408	0.0222629	Uqcr11/Ndufa1/Atp5f1e/Cox7a2/Uqcr10	5
mmu05208	Human Diseases	Cancer: overview	mmu05208	Chemical carcinogenesis - reactive oxygen species	229/11157	0.0218341	5.29571	4.22609	0.0024086	0.03083	0.0258607	Uqcr11/Ndufa1/Atp5f1e/Cox7a2/Uqcr10	5
mmu04714	Organismal Systems	Environmental adaptation	mmu04714	Thermogenesis	238/11157	0.0210084	5.09545	4.10918	0.00284617	0.033119	0.0277808	Uqcr11/Ndufa1/Atp5f1e/Cox7a2/Uqcr10	5
mmu04623	Organismal Systems	Immune system	mmu04623	Cytosolic DNA-sensing pathway	82/11157	0.0365854	8.87354	4.60428	0.00462682	0.0493527	0.0413978	Il1b/Polr2k/Pcbp1	3
mmu05012	Human Diseases	Neurodegenerative disease	mmu05012	Parkinson disease	274/11157	0.0182482	4.42598	3.69438	0.00518608	0.051063	0.0428324	Uqcr11/Ndufa1/Atp5f1e/Cox7a2/Uqcr10	5
mmu04010	Environmental Information Processing	Signal transduction	mmu04010	MAPK signaling pathway	299/11157	0.0167224	4.05591	3.44634	0.00745901	0.0681967	0.0572045	Il1b/Pla2g4e/Map3k21/Hspa1b/Hspb1	5
mmu04724	Organismal Systems	Nervous system	mmu04724	Glutamatergic synapse	117/11157	0.025641	6.21906	3.65138	0.0122963	0.0946375	0.0793834	Pla2g4e/Grm2/Homer1	3
mmu04081	NA	NA	mmu04081	Hormone signaling	220/11157	0.0181818	4.40988	3.28669	0.012569	0.0946375	0.0793834	Trhr2/Pomc/Gh/Prl	4
mmu05022	Human Diseases	Neurodegenerative disease	mmu05022	Pathways of neurodegeneration - multiple diseases	481/11157	0.012474	3.02549	2.92183	0.0134946	0.0959618	0.0804943	Il1b/Uqcr11/Ndufa1/Atp5f1e/Cox7a2/Uqcr10	6
mmu05014	Human Diseases	Neurodegenerative disease	mmu05014	Amyotrophic lateral sclerosis	374/11157	0.013369	3.24256	2.83835	0.0183027	0.123302	0.103428	Uqcr11/Ndufa1/Atp5f1e/Cox7a2/Uqcr10	5
mmu04020	Environmental Information Processing	Signal transduction	mmu04020	Calcium signaling pathway	255/11157	0.0156863	3.8046	2.91504	0.0205238	0.131352	0.11018	Tbxa2r/Trhr2/Tnnc1/Cysltr2	4
mmu04060	Environmental Information Processing	Signaling molecules and interaction	mmu04060	Cytokine-cytokine receptor interaction	294/11157	0.0136054	3.29991	2.57138	0.0324112	0.17286	0.144997	Il1b/Ccl28/Gh/Prl	4
mmu05171	Human Diseases	Infectious disease: viral	mmu05171	Coronavirus disease - COVID-19	334/11157	0.011976	2.90471	2.27397	0.0480953	0.236777	0.198612	Il1b/Rps11/Rpl34-ps1/Rpl22l1	4
KEGG analysis of overlapping DEGs between the pIC and MCC at 2 weeks post-SNI
	category	subcategory	ID	Description	BgRatio	RichFactor	FoldEnrichment	zScore	pvalue	p.adjust	qvalue	geneID	Count
mmu04974	Organismal Systems	Digestive system	mmu04974	Protein digestion and absorption	108/11157	0.0277778	19.3698	7.26954	0.000450683	0.0297451	0.027041	Eln/Col15a1/Col1a1	3
KEGG analysis of overlapping DEGs between the pIC and MCC at 4 weeks post-SNI
	category	subcategory	ID	Description	BgRatio	RichFactor	FoldEnrichment	zScore	pvalue	p.adjust	qvalue	geneID	Count
mmu04710	Organismal Systems	Environmental adaptation	mmu04710	Circadian rhythm	34/11157	0.0882353	37.8631	10.4039	6.4086e-05	0.00672903	0.00613877	Nr1d1/Dbp/Per2	3
mmu04611	Organismal Systems	Immune system	mmu04611	Platelet activation	126/11157	0.0238095	10.217	5.02855	0.00302444	0.158783	0.144855	Pla2g4e/Vwf/Tbxa2r	3
mmu04010	Environmental Information Processing	Signal transduction	mmu04010	MAPK signaling pathway	299/11157	0.0133779	5.74067	4.01582	0.00474388	0.166036	0.151471	Pla2g4e/Map3k21/Hspb1/Hspa1b	4
mmu05165	Human Diseases	Infectious disease: viral	mmu05165	Human papillomavirus infection	357/11157	0.00840336	3.60601	2.41865	0.0490334	0.354061	0.323003	Vwf/Tnxb/Fzd10	3
				The pathways marked in yellow were also identified as enriched in our insular cortex analysis
